# Supplementary material for: Crystal structure and Hirshfeld surface analysis of ketorolac tromethamine
Source: Acta Crystallogr E Crystallogr Commun. 2025 Apr 24;81(Pt 5):433–7. doi: 10.1107/S2056989025003226 (PMC12054770; doi:10.1107/S2056989025003226)
Supplement: Supplementary file 1 [file e-81-00433-sup1.cif]

##############################################################################
#                                                                            #
# This CIF contains the data in a paper accepted for publication in          #
# Acta Crystallographica Section E. It conforms to the requirements of       #
# Notes for Authors for Acta Crystallographica Section E, and has been       #
# peer reviewed under the auspices of the IUCr Commission on Journals.       #
#                                                                            #
# Full details of the Crystallographic Information File format               #
# are given in the paper "The Crystallographic Information File (CIF):       #
# a New Standard Archive File for Crystallography" by S. R. Hall, F. H.      #
# Allen and I. D. Brown [Acta Cryst. (1991), A47, 655-685].                  #
#                                                                            #
# The current version of the core CIF dictionary is obtainable from          #
# ftp://ftp.iucr.org/pub/cif_core.dic.                                       #
#                                                                            #
# Software is freely available for graphical display of the structure(s)     #
# in this CIF. For information consult the CIF software page                 #
# http://www.iucr.org/resources/cif/software.                                #
#                                                                            #
# This file may be used for bona fide research purposes within the           #
# scientific community so long as proper attribution is given to the journal # 
# article from which it was obtained.                                        #
#                                                                            #
##############################################################################
data_I
_audit_creation_method
;
Olex2 1.5
(compiled 2024.02.16 svn.r378c4104 for OlexSys, GUI svn.r6928)
;
_journal_date_recd_electronic     2025-02-11
_journal_date_accepted     2025-04-09
_journal_name_full     'Acta Crystallographica, Section E'
_journal_year     2025
_journal_volume     81
_journal_issue      1
_journal_page_first     0
_journal_page_last     0
_journal_paper_category     GO
_journal_paper_doi     10.1107/S2056989025003226
_journal_coeditor_code     EX2090
_publ_contact_author_name     'Anna M. Shaposhnyk'
_publ_contact_author_address
;
Institute of Functional Materials Chemistry
SSI `Institute for Single Crystals' NAS of Ukraine
60 Nauky ave.
Kharkiv 61001
Ukraine
;
_publ_contact_author_email     annapuzan199114@gmail.com
_publ_contact_author_fax     ?
_publ_contact_author_phone     ?
_publ_section_title
;
Crystal structure and Hirshfeld surface analysis of ketorolac tromethamine
;
loop_
    _publ_author_name
    _publ_author_footnote
    _publ_author_address
    'Shaposhnyk, Anna M.' .
;
Institute of Functional Materials Chemistry
SSI `Institute for Single Crystals' NAS of Ukraine
60 Nauky Ave.
Kharkiv 61001
Ukraine
;
    'Rudiuk, Vitalii V.' .
;
Farmak JSC
63 Kyrylivska str.
Kyiv 04080
Ukraine
;
    'Baumer, Vyacheslav N.' .
;
Institute of Functional Materials Chemistry
SSI `Institute for Single Crystals' NAS of Ukraine
60 Nauky Ave.
Kharkiv 61001
Ukraine
;
_publ_section_synopsis
;
The molecular and crystal structure of ketorolac tromethamine are reported. In
the crystal, molecules are connected by N---H...O and O---H...O hydrogen
bonds, forming a two-dimensional layer in the (100) plane.
;
_chemical_name_systematic
;
1,3-Dihydroxy-2-(hydroxymethyl)propan-2-aminium
5-benzoyl-2,3-dihydro-1<i>H</i>-pyrrolizine-1-carboxylate
;
_chemical_name_common
;
Ketorolac tromethamine
;
_chemical_formula_moiety     'C15 H12 N O3 +, C4 H12 N O3 -'
_chemical_formula_sum     'C19 H24 N2 O6'
_chemical_formula_iupac     'C15 H12 N O3 +, C4 H12 N O3 -'
_chemical_formula_weight     376.40
_chemical_melting_point     ?
_space_group_crystal_system     monoclinic
_space_group_name_H-M_alt     'I 1 2/a 1'
_space_group_name_Hall     '-I 2ya'
loop_
    _space_group_symop_operation_xyz
    'x, y, z'
    '-x+1/2, y, -z'
    'x+1/2, y+1/2, z+1/2'
    '-x+1, y+1/2, -z+1/2'
    '-x, -y, -z'
    'x-1/2, -y, z'
    '-x+1/2, -y+1/2, -z+1/2'
    'x, -y+1/2, z+1/2'
_cell_length_a     20.3154(13)
_cell_length_b     6.6466(4)
_cell_length_c     28.0770(15)
_cell_angle_alpha     90
_cell_angle_beta     96.389(6)
_cell_angle_gamma     90
_cell_volume     3767.6(4)
_cell_formula_units_Z     8
_cell_measurement_reflns_used     2134
_cell_measurement_theta_min     3.3670
_cell_measurement_theta_max     22.6880
_cell_measurement_temperature     293(2)
_exptl_crystal_description     prism
_exptl_crystal_colour     colourless
_exptl_crystal_size_max     0.56
_exptl_crystal_size_mid     0.22
_exptl_crystal_size_min     0.07
_exptl_crystal_density_diffrn     1.327
_exptl_crystal_density_meas     ?
_exptl_crystal_density_method     'not measured'
_exptl_crystal_F_000     1600
_exptl_absorpt_coefficient_mu     0.099
_exptl_absorpt_correction_type     multi-scan
_exptl_absorpt_process_details
;
(CrysAlis PRO; Rigaku OD, 2018)
;
_exptl_absorpt_correction_T_min     0.58393
_exptl_absorpt_correction_T_max     1.00000
_diffrn_ambient_temperature     293.15
_diffrn_source     ?
_diffrn_radiation_type     MoK\a
_diffrn_radiation_wavelength     0.71073
_diffrn_measurement_device_type     'Rigaku Xcalibur Sapphire3'
_diffrn_measurement_device     'four-circle diffractometer'
_diffrn_measurement_method     '\w scans'
_diffrn_detector_area_resol_mean     16.1827
_diffrn_reflns_number     14262
_diffrn_reflns_av_R_equivalents     0.0847
_diffrn_reflns_av_unetI/netI     0.0592
_diffrn_reflns_theta_min     3.151
_diffrn_reflns_theta_max     26.084
_diffrn_reflns_theta_full     25.242
_diffrn_measured_fraction_theta_max     0.999
_diffrn_measured_fraction_theta_full     0.999
_diffrn_reflns_limit_h_min     -23
_diffrn_reflns_limit_h_max     25
_diffrn_reflns_limit_k_min     -8
_diffrn_reflns_limit_k_max     8
_diffrn_reflns_limit_l_min     -34
_diffrn_reflns_limit_l_max     33
_refine_special_details     ?
_reflns_number_total     3734
_reflns_number_gt     2314
_reflns_threshold_expression     'I > 2\s(I)'
_refine_ls_structure_factor_coef     Fsqd
_refine_ls_matrix_type     full
_refine_ls_R_factor_all     0.0904
_refine_ls_R_factor_gt     0.0566
_refine_ls_wR_factor_gt     0.1430
_refine_ls_wR_factor_ref     0.1787
_refine_ls_goodness_of_fit_ref     1.044
_refine_ls_restrained_S_all     1.044
_refine_ls_number_reflns     3734
_refine_ls_number_parameters     249
_refine_ls_number_restraints     0
_refine_ls_hydrogen_treatment     mixed
_refine_ls_weighting_scheme     calc
_refine_ls_weighting_details
              'w=1/[\s^2^(Fo^2^)+(0.0717P)^2^+0.7854P] where P=(Fo^2^+2Fc^2^)/3'
_atom_sites_solution_hydrogens     geom
_atom_sites_solution_primary     ?
_atom_sites_solution_secondary     ?
_refine_ls_shift/su_max     0.000
_refine_ls_shift/su_mean     0.000
_refine_diff_density_max     0.163
_refine_diff_density_min     -0.187
_refine_ls_extinction_method     none
_refine_ls_extinction_coef     .
loop_
    _atom_type_symbol
    _atom_type_description
    _atom_type_scat_dispersion_real
    _atom_type_scat_dispersion_imag
    _atom_type_scat_source
    'C' 'C' 0.0033 0.0016
                         'International Tables Vol C Tables 4.2.6.8 and 6.1.1.4'
    'H' 'H' 0.0000 0.0000
                         'International Tables Vol C Tables 4.2.6.8 and 6.1.1.4'
    'N' 'N' 0.0061 0.0033
                         'International Tables Vol C Tables 4.2.6.8 and 6.1.1.4'
    'O' 'O' 0.0106 0.0060
                         'International Tables Vol C Tables 4.2.6.8 and 6.1.1.4'
_computing_data_collection
;
CrysAlis PRO (Rigaku OD, 2018)
;
_computing_cell_refinement
;
CrysAlis PRO (Rigaku OD, 2018)
;
_computing_data_reduction
;
CrysAlis PRO (Rigaku OD, 2018)
;
_computing_structure_solution
;
SHELXS97 (Sheldrick, 2008)
;
_computing_structure_refinement
;
SHELXL2018 (Sheldrick, 2015)
;
_computing_molecular_graphics
;
OLEX2 (Dolomanov <i>et al.</i>,  2009)
;
_computing_publication_material
;
OLEX2 (Dolomanov <i>et al.</i>,  2009)
;
loop_
    _atom_site_type_symbol
    _atom_site_label
    _atom_site_fract_x
    _atom_site_fract_y
    _atom_site_fract_z
    _atom_site_U_iso_or_equiv
    _atom_site_adp_type
    _atom_site_calc_flag
    _atom_site_occupancy
    _atom_site_disorder_assembly
    _atom_site_disorder_group
    O O1 0.48593(10) 0.3303(3) 0.44078(6) 0.0655(5) Uani d 1 . .
    O O2 0.46522(9) 0.0085(3) 0.42405(6) 0.0637(5) Uani d 1 . .
    O O3 0.35641(11) 0.1436(3) 0.20682(6) 0.0760(6) Uani d 1 . .
    O O4 0.40104(11) 0.3531(3) 0.61861(7) 0.0787(6) Uani d 1 . .
    H H4 0.384403 0.347567 0.643885 0.118 Uiso calc 1 . .
    O O5 0.35501(13) 0.5730(3) 0.48159(7) 0.0869(7) Uani d 1 . .
    H H5 0.364973 0.692435 0.483945 0.130 Uiso calc 1 . .
    O O6 0.39150(10) -0.0296(3) 0.49643(7) 0.0668(5) Uani d 1 . .
    H H6A 0.415208 -0.019853 0.474738 0.100 Uiso calc 1 . .
    N N1 0.45003(10) 0.3145(3) 0.53307(6) 0.0518(5) Uani d 1 . .
    H H1A 0.457862 0.325858 0.502620 0.062 Uiso calc 1 . .
    H H1B 0.470895 0.206582 0.546029 0.062 Uiso calc 1 . .
    H H1C 0.464673 0.423879 0.549180 0.062 Uiso calc 1 . .
    N N4 0.42765(10) 0.2619(3) 0.29261(6) 0.0528(5) Uani d 1 . .
    C C1 0.50058(13) 0.2230(4) 0.36263(8) 0.0555(6) Uani d 1 . .
    H H1 0.542985 0.294588 0.364741 0.085(3) Uiso calc 1 . .
    C C2 0.50442(16) 0.0358(4) 0.33042(9) 0.0688(8) Uani d 1 . .
    H H2A 0.549840 0.012643 0.324234 0.085(3) Uiso calc 1 . .
    H H2B 0.488949 -0.082141 0.346188 0.085(3) Uiso calc 1 . .
    C C3 0.46117(17) 0.0740(4) 0.28378(10) 0.0738(8) Uani d 1 . .
    H H3A 0.487734 0.087891 0.257319 0.085(3) Uiso calc 1 . .
    H H3B 0.429569 -0.034252 0.276724 0.085(3) Uiso calc 1 . .
    C C4 0.48286(13) 0.1827(4) 0.41333(9) 0.0535(6) Uani d 1 . .
    C C5 0.38028(13) 0.3803(4) 0.26721(8) 0.0523(6) Uani d 1 . .
    C C6 0.37220(14) 0.5445(4) 0.29638(9) 0.0602(7) Uani d 1 . .
    H H6 0.343025 0.650623 0.288933 0.072 Uiso calc 1 . .
    C C7 0.41437(15) 0.5256(4) 0.33830(9) 0.0639(7) Uani d 1 . .
    H H7 0.418692 0.615070 0.363935 0.077 Uiso calc 1 . .
    C C7A 0.44886(13) 0.3480(4) 0.33472(8) 0.0533(6) Uani d 1 . .
    C C8 0.34637(14) 0.3153(4) 0.22233(8) 0.0562(6) Uani d 1 . .
    C C9 0.30014(13) 0.4507(4) 0.19276(8) 0.0545(6) Uani d 1 . .
    C C10 0.31445(15) 0.6490(4) 0.18368(9) 0.0645(7) Uani d 1 . .
    H H10 0.351325 0.709561 0.200381 0.077 Uiso calc 1 . .
    C C11 0.27477(18) 0.7578(5) 0.15022(10) 0.0821(9) Uani d 1 . .
    H H11 0.285832 0.889880 0.143567 0.099 Uiso calc 1 . .
    C C12 0.21897(18) 0.6728(6) 0.12661(11) 0.0872(10) Uani d 1 . .
    H H12 0.192488 0.746515 0.103745 0.105 Uiso calc 1 . .
    C C13 0.20222(16) 0.4788(7) 0.13672(11) 0.0866(10) Uani d 1 . .
    H H13 0.163240 0.423167 0.121828 0.104 Uiso calc 1 . .
    C C14 0.24326(15) 0.3657(5) 0.16906(10) 0.0714(8) Uani d 1 . .
    H H14 0.232702 0.232434 0.174914 0.086 Uiso calc 1 . .
    C C15 0.37749(13) 0.2929(4) 0.53536(8) 0.0551(6) Uani d 1 . .
    C C16 0.36743(15) 0.2196(4) 0.58508(9) 0.0663(7) Uani d 1 . .
    H H16A 0.320578 0.217037 0.588954 0.085(3) Uiso calc 1 . .
    H H16B 0.384926 0.084518 0.589999 0.085(3) Uiso calc 1 . .
    C C17 0.34462(15) 0.4973(4) 0.52700(9) 0.0673(7) Uani d 1 . .
    H H17A 0.297458 0.484927 0.529118 0.085(3) Uiso calc 1 . .
    H H17B 0.362784 0.590435 0.551643 0.085(3) Uiso calc 1 . .
    C C18 0.35096(14) 0.1436(4) 0.49694(10) 0.0646(7) Uani d 1 . .
    H H18A 0.306589 0.103162 0.502539 0.085(3) Uiso calc 1 . .
    H H18B 0.348183 0.208564 0.465850 0.085(3) Uiso calc 1 . .
loop_
    _atom_site_aniso_label
    _atom_site_aniso_U_11
    _atom_site_aniso_U_22
    _atom_site_aniso_U_33
    _atom_site_aniso_U_12
    _atom_site_aniso_U_13
    _atom_site_aniso_U_23
    O1 0.0780(14) 0.0680(12) 0.0499(10) -0.0143(10) 0.0042(9) -0.0046(9)
    O2 0.0646(13) 0.0603(11) 0.0655(11) -0.0026(9) 0.0045(9) 0.0066(8)
    O3 0.1105(18) 0.0615(12) 0.0521(10) 0.0029(11) -0.0087(10) -0.0072(9)
    O4 0.0914(16) 0.0912(14) 0.0542(11) -0.0137(12) 0.0111(11) -0.0006(10)
    O5 0.128(2) 0.0646(12) 0.0634(12) 0.0050(13) -0.0105(12) 0.0097(9)
    O6 0.0719(14) 0.0568(11) 0.0715(12) -0.0045(9) 0.0081(10) -0.0008(9)
    N1 0.0542(14) 0.0564(12) 0.0435(10) -0.0057(9) -0.0004(9) 0.0008(8)
    N4 0.0605(14) 0.0546(12) 0.0425(11) -0.0005(10) 0.0014(9) -0.0023(9)
    C1 0.0518(16) 0.0641(15) 0.0495(13) -0.0002(12) 0.0014(11) 0.0004(11)
    C2 0.077(2) 0.0726(18) 0.0556(15) 0.0166(15) 0.0014(14) -0.0042(13)
    C3 0.093(2) 0.0651(17) 0.0601(16) 0.0177(16) -0.0038(15) -0.0089(13)
    C4 0.0460(15) 0.0620(16) 0.0500(13) 0.0002(11) -0.0059(10) 0.0021(12)
    C5 0.0540(16) 0.0590(14) 0.0425(12) -0.0018(12) -0.0003(11) 0.0009(11)
    C6 0.0700(18) 0.0572(15) 0.0514(14) 0.0053(13) -0.0021(12) -0.0032(11)
    C7 0.078(2) 0.0625(16) 0.0483(13) 0.0064(14) -0.0069(13) -0.0095(12)
    C7A 0.0583(16) 0.0537(14) 0.0465(13) -0.0026(11) 0.0002(11) -0.0022(10)
    C8 0.0624(17) 0.0608(15) 0.0450(13) -0.0079(12) 0.0043(11) 0.0004(11)
    C9 0.0526(16) 0.0680(16) 0.0421(12) -0.0010(12) 0.0020(11) -0.0045(11)
    C10 0.0650(19) 0.0667(17) 0.0588(15) -0.0027(13) -0.0068(13) -0.0028(12)
    C11 0.096(3) 0.077(2) 0.0690(18) 0.0207(18) -0.0128(18) 0.0017(15)
    C12 0.077(2) 0.116(3) 0.0642(19) 0.033(2) -0.0136(16) -0.0076(18)
    C13 0.0513(19) 0.139(3) 0.0670(19) 0.003(2) -0.0064(14) -0.022(2)
    C14 0.0592(18) 0.095(2) 0.0592(16) -0.0165(16) 0.0048(14) -0.0107(14)
    C15 0.0510(16) 0.0599(15) 0.0525(14) -0.0032(12) -0.0029(11) 0.0013(11)
    C16 0.0646(19) 0.0730(18) 0.0619(16) -0.0060(14) 0.0102(14) 0.0032(13)
    C17 0.0662(19) 0.0673(17) 0.0658(17) 0.0085(14) -0.0042(14) 0.0018(13)
    C18 0.0521(17) 0.0678(17) 0.0708(17) -0.0031(13) -0.0068(13) -0.0043(13)
_geom_special_details
;
 All esds (except the esd in the dihedral angle between two l.s. planes)
 are estimated using the full covariance matrix.  The cell esds are taken
 into account individually in the estimation of esds in distances, angles
 and torsion angles; correlations between esds in cell parameters are only
 used when they are defined by crystal symmetry.  An approximate (isotropic)
 treatment of cell esds is used for estimating esds involving l.s. planes.
;
loop_
    _geom_bond_atom_site_label_1
    _geom_bond_atom_site_label_2
    _geom_bond_site_symmetry_2
    _geom_bond_distance
    _geom_bond_publ_flag
    O1 C4 . 1.245(3) ?
    O2 C4 . 1.258(3) ?
    O3 C8 . 1.247(3) ?
    O4 H4 . 0.8200 ?
    O4 C16 . 1.413(3) ?
    O5 H5 . 0.8200 ?
    O5 C17 . 1.408(3) ?
    O6 H6A . 0.8200 ?
    O6 C18 . 1.416(3) ?
    N1 H1A . 0.8900 ?
    N1 H1B . 0.8900 ?
    N1 H1C . 0.8900 ?
    N1 C15 . 1.489(3) ?
    N4 C3 . 1.457(3) ?
    N4 C5 . 1.379(3) ?
    N4 C7A . 1.341(3) ?
    C1 H1 . 0.9800 ?
    C1 C2 . 1.545(4) ?
    C1 C4 . 1.530(3) ?
    C1 C7A . 1.491(3) ?
    C2 H2A . 0.9700 ?
    C2 H2B . 0.9700 ?
    C2 C3 . 1.515(4) ?
    C3 H3A . 0.9700 ?
    C3 H3B . 0.9700 ?
    C5 C6 . 1.385(3) ?
    C5 C8 . 1.434(3) ?
    C6 H6 . 0.9300 ?
    C6 C7 . 1.382(4) ?
    C7 H7 . 0.9300 ?
    C7 C7A . 1.382(4) ?
    C8 C9 . 1.486(4) ?
    C9 C10 . 1.379(4) ?
    C9 C14 . 1.388(4) ?
    C10 H10 . 0.9300 ?
    C10 C11 . 1.374(4) ?
    C11 H11 . 0.9300 ?
    C11 C12 . 1.370(5) ?
    C12 H12 . 0.9300 ?
    C12 C13 . 1.371(5) ?
    C13 H13 . 0.9300 ?
    C13 C14 . 1.385(4) ?
    C14 H14 . 0.9300 ?
    C15 C16 . 1.514(3) ?
    C15 C17 . 1.521(4) ?
    C15 C18 . 1.520(3) ?
    C16 H16A . 0.9700 ?
    C16 H16B . 0.9700 ?
    C17 H17A . 0.9700 ?
    C17 H17B . 0.9700 ?
    C18 H18A . 0.9700 ?
    C18 H18B . 0.9700 ?
loop_
    _geom_angle_atom_site_label_1
    _geom_angle_atom_site_label_2
    _geom_angle_atom_site_label_3
    _geom_angle_site_symmetry_1
    _geom_angle_site_symmetry_3
    _geom_angle
    _geom_angle_publ_flag
    C16 O4 H4 . . 109.5 ?
    C17 O5 H5 . . 109.5 ?
    C18 O6 H6A . . 109.5 ?
    H1A N1 H1B . . 109.5 ?
    H1A N1 H1C . . 109.5 ?
    H1B N1 H1C . . 109.5 ?
    C15 N1 H1A . . 109.5 ?
    C15 N1 H1B . . 109.5 ?
    C15 N1 H1C . . 109.5 ?
    C5 N4 C3 . . 135.6(2) ?
    C7A N4 C3 . . 113.9(2) ?
    C7A N4 C5 . . 110.5(2) ?
    C2 C1 H1 . . 109.0 ?
    C4 C1 H1 . . 109.0 ?
    C4 C1 C2 . . 115.8(2) ?
    C7A C1 H1 . . 109.0 ?
    C7A C1 C2 . . 102.7(2) ?
    C7A C1 C4 . . 111.2(2) ?
    C1 C2 H2A . . 110.1 ?
    C1 C2 H2B . . 110.1 ?
    H2A C2 H2B . . 108.4 ?
    C3 C2 C1 . . 108.0(2) ?
    C3 C2 H2A . . 110.1 ?
    C3 C2 H2B . . 110.1 ?
    N4 C3 C2 . . 103.5(2) ?
    N4 C3 H3A . . 111.1 ?
    N4 C3 H3B . . 111.1 ?
    C2 C3 H3A . . 111.1 ?
    C2 C3 H3B . . 111.1 ?
    H3A C3 H3B . . 109.0 ?
    O1 C4 O2 . . 125.0(2) ?
    O1 C4 C1 . . 115.9(2) ?
    O2 C4 C1 . . 119.1(2) ?
    N4 C5 C6 . . 105.4(2) ?
    N4 C5 C8 . . 121.5(2) ?
    C6 C5 C8 . . 132.8(2) ?
    C5 C6 H6 . . 125.4 ?
    C7 C6 C5 . . 109.2(2) ?
    C7 C6 H6 . . 125.4 ?
    C6 C7 H7 . . 126.7 ?
    C7A C7 C6 . . 106.7(2) ?
    C7A C7 H7 . . 126.7 ?
    N4 C7A C1 . . 111.3(2) ?
    N4 C7A C7 . . 108.2(2) ?
    C7 C7A C1 . . 140.4(2) ?
    O3 C8 C5 . . 120.1(2) ?
    O3 C8 C9 . . 118.5(2) ?
    C5 C8 C9 . . 121.4(2) ?
    C10 C9 C8 . . 123.3(2) ?
    C10 C9 C14 . . 118.8(3) ?
    C14 C9 C8 . . 117.5(3) ?
    C9 C10 H10 . . 119.7 ?
    C11 C10 C9 . . 120.6(3) ?
    C11 C10 H10 . . 119.7 ?
    C10 C11 H11 . . 119.9 ?
    C12 C11 C10 . . 120.3(3) ?
    C12 C11 H11 . . 119.9 ?
    C11 C12 H12 . . 120.0 ?
    C11 C12 C13 . . 119.9(3) ?
    C13 C12 H12 . . 120.0 ?
    C12 C13 H13 . . 120.0 ?
    C12 C13 C14 . . 120.1(3) ?
    C14 C13 H13 . . 120.0 ?
    C9 C14 H14 . . 119.9 ?
    C13 C14 C9 . . 120.1(3) ?
    C13 C14 H14 . . 119.9 ?
    N1 C15 C16 . . 107.9(2) ?
    N1 C15 C17 . . 109.1(2) ?
    N1 C15 C18 . . 107.9(2) ?
    C16 C15 C17 . . 109.1(2) ?
    C16 C15 C18 . . 111.8(2) ?
    C18 C15 C17 . . 111.0(2) ?
    O4 C16 C15 . . 107.9(2) ?
    O4 C16 H16A . . 110.1 ?
    O4 C16 H16B . . 110.1 ?
    C15 C16 H16A . . 110.1 ?
    C15 C16 H16B . . 110.1 ?
    H16A C16 H16B . . 108.4 ?
    O5 C17 C15 . . 110.6(2) ?
    O5 C17 H17A . . 109.5 ?
    O5 C17 H17B . . 109.5 ?
    C15 C17 H17A . . 109.5 ?
    C15 C17 H17B . . 109.5 ?
    H17A C17 H17B . . 108.1 ?
    O6 C18 C15 . . 112.2(2) ?
    O6 C18 H18A . . 109.2 ?
    O6 C18 H18B . . 109.2 ?
    C15 C18 H18A . . 109.2 ?
    C15 C18 H18B . . 109.2 ?
    H18A C18 H18B . . 107.9 ?
loop_
    _geom_torsion_atom_site_label_1
    _geom_torsion_atom_site_label_2
    _geom_torsion_atom_site_label_3
    _geom_torsion_atom_site_label_4
    _geom_torsion_site_symmetry_1
    _geom_torsion_site_symmetry_2
    _geom_torsion_site_symmetry_3
    _geom_torsion_site_symmetry_4
    _geom_torsion
    _geom_torsion_publ_flag
    O3 C8 C9 C10 . . . . -133.1(3) ?
    O3 C8 C9 C14 . . . . 39.5(3) ?
    N1 C15 C16 O4 . . . . 53.9(3) ?
    N1 C15 C17 O5 . . . . 60.4(3) ?
    N1 C15 C18 O6 . . . . 45.6(3) ?
    N4 C5 C6 C7 . . . . 0.5(3) ?
    N4 C5 C8 O3 . . . . 4.4(4) ?
    N4 C5 C8 C9 . . . . -174.0(2) ?
    C1 C2 C3 N4 . . . . -7.5(3) ?
    C2 C1 C4 O1 . . . . 173.4(2) ?
    C2 C1 C4 O2 . . . . -8.1(3) ?
    C2 C1 C7A N4 . . . . -3.0(3) ?
    C2 C1 C7A C7 . . . . 176.0(3) ?
    C3 N4 C5 C6 . . . . -178.0(3) ?
    C3 N4 C5 C8 . . . . 7.4(4) ?
    C3 N4 C7A C1 . . . . -1.9(3) ?
    C3 N4 C7A C7 . . . . 178.8(2) ?
    C4 C1 C2 C3 . . . . 127.8(3) ?
    C4 C1 C7A N4 . . . . -127.5(2) ?
    C4 C1 C7A C7 . . . . 51.5(4) ?
    C5 N4 C3 C2 . . . . -177.2(3) ?
    C5 N4 C7A C1 . . . . -179.5(2) ?
    C5 N4 C7A C7 . . . . 1.2(3) ?
    C5 C6 C7 C7A . . . . 0.2(3) ?
    C5 C8 C9 C10 . . . . 45.3(4) ?
    C5 C8 C9 C14 . . . . -142.0(2) ?
    C6 C5 C8 O3 . . . . -168.6(3) ?
    C6 C5 C8 C9 . . . . 13.0(4) ?
    C6 C7 C7A N4 . . . . -0.8(3) ?
    C6 C7 C7A C1 . . . . -179.8(3) ?
    C7A N4 C3 C2 . . . . 5.9(3) ?
    C7A N4 C5 C6 . . . . -1.0(3) ?
    C7A N4 C5 C8 . . . . -175.7(2) ?
    C7A C1 C2 C3 . . . . 6.5(3) ?
    C7A C1 C4 O1 . . . . -69.9(3) ?
    C7A C1 C4 O2 . . . . 108.6(3) ?
    C8 C5 C6 C7 . . . . 174.3(3) ?
    C8 C9 C10 C11 . . . . 169.7(3) ?
    C8 C9 C14 C13 . . . . -172.6(2) ?
    C9 C10 C11 C12 . . . . 2.4(5) ?
    C10 C9 C14 C13 . . . . 0.4(4) ?
    C10 C11 C12 C13 . . . . 0.7(5) ?
    C11 C12 C13 C14 . . . . -3.1(5) ?
    C12 C13 C14 C9 . . . . 2.5(4) ?
    C14 C9 C10 C11 . . . . -2.9(4) ?
    C16 C15 C17 O5 . . . . 178.0(2) ?
    C16 C15 C18 O6 . . . . -72.9(3) ?
    C17 C15 C16 O4 . . . . -64.5(3) ?
    C17 C15 C18 O6 . . . . 165.0(2) ?
    C18 C15 C16 O4 . . . . 172.3(2) ?
    C18 C15 C17 O5 . . . . -58.4(3) ?
loop_
    _geom_hbond_atom_site_label_D
    _geom_hbond_atom_site_label_H
    _geom_hbond_atom_site_label_A
    _geom_hbond_site_symmetry_A
    _geom_hbond_distance_DH
    _geom_hbond_distance_HA
    _geom_hbond_distance_DA
    _geom_hbond_angle_DHA
    _geom_hbond_publ_flag
    O4 H4 O3 8 0.82 1.92 2.731(3) 171.7 yes
    O5 H5 O6 1_565 0.82 1.95 2.762(3) 174.1 yes
    O6 H6A O2 . 0.82 1.85 2.667(2) 177.2 yes
    N1 H1A O1 . 0.89 1.89 2.771(2) 171.8 yes
    N1 H1B O2 5_656 0.89 2.05 2.926(3) 169.1 yes
    N1 H1C O1 5_666 0.89 1.92 2.756(3) 155.3 yes
_shelx_space_group_comment
;
The symmetry employed for this shelxl refinement is uniquely defined
by the following loop, which should always be used as a source of
symmetry information in preference to the above space-group names.
They are only intended as comments.
;
_shelx_estimated_absorpt_T_min     0.946
_shelx_estimated_absorpt_T_max     0.993
_shelx_hkl_file
;
   0   0  -658380.55 2268.87   1
   0   0  -662029.03 2332.00   4
   0   0   666423.89 2416.85   2
   0   0   658716.75 2341.59   4
   0   0   665563.86 2339.97   1
   0   0  -656028.55 2395.84   2
   0   0  -8  850.86   95.18   2
   0   0  -8  870.11   86.36   1
   0   0  -8 1055.55   83.86   5
   0   0   8  997.00  109.66   1
   0   0  -8 1045.94   78.41   4
   0   0   8  926.55   67.88   4
   0   0 -10 6519.27  313.70   4
   0   0  10 6352.78  300.91   4
   0   0 -10 6486.67  312.65   5
   0   0 -10 5570.60  312.07   1
   0   0 -12 1465.53  126.94   5
   0   0  12 1731.13  114.34   4
   0   0 -12 1268.43  122.42   1
   0   0  1411373.35  476.17   4
   0   0 -1410147.71  479.10   5
   0   0 -1410366.44  494.24   1
   0   0 -16 1401.83  125.28   6
   0   0 -16 1206.43  138.10   1
   0   0  16 1551.47  121.37   4
   0   0 -16 1560.47  144.10   5
   0   0  18   28.38   12.23   4
   0   0 -18   31.71   12.08   5
   0   0 -18   12.83   12.01   4
   0   0 -18   30.84    5.48   6
   0   0 -20 1425.83  163.32   1
   0   0  20 1354.35  124.51   4
   0   0 -20 1247.07  145.24   5
   0   0 -20 1223.51  124.93   6
   0   0 -22  263.64   66.18   1
   0   0 -22  175.56   47.38   6
   0   0  22  212.91   49.11   4
   0   0 -22  253.32   63.37   5
   0   0  24 2653.76  199.74   4
   0   0 -24 2030.99  184.15   6
   0   0 -24 2923.61  251.69   5
   0   0 -24 2615.92  245.70   1
   0   0 -26    1.19    9.00   6
   0   0 -26  -26.32   24.48   5
   0   0 -26    0.43   13.91   1
   0   0 -28   15.06   17.22   6
   0   0 -28   26.34   15.98   5
   0   0 -30  354.09  100.41   5
   0   0 -30  393.25   95.70   1
   0   0 -32    2.28    4.16   5
   0   0 -32    5.95   41.92   1
   0   0 -34  270.42   98.31   1
   0   1  -1  559.49   49.10   6
   0  -1   3 5903.31  334.06   6
   0  -1  -3 8114.76  361.44   8
   0   1   3 9430.49  382.01   8
   0   1  -3 8313.70  337.59   6
   0  -1  -3 8328.54  329.14   1
   0  -1   3 7682.64  302.22   8
   0   1   3 7986.40  307.41   7
   0   1   3 5170.61  314.37   1
   0  -1  -5 1170.41   89.30   1
   0  -1   5 1117.05   66.79   8
   0   1  -5 1078.07   66.75   8
   0   1  -5 1087.32   85.34   6
   0   1   5  963.06   82.59   4
   0   1   5 1291.82  103.42   8
   0   1   5  932.60   89.30   1
   0   1   7   67.19   16.69   4
   0  -1   7   32.34    6.93   8
   0   1   7    0.15   11.39   8
   0   1   7   48.17   17.05   1
   0   1   7   59.36   18.30   2
   0  -1  -7   56.00   13.55   5
   0  -1  -7   38.42    8.97   1
   0  -1  -7   66.32   26.42   4
   0   1  -7   32.85    7.97   6
   0   1   9  143.16   38.38   8
   0   1   9  352.45   49.33   4
   0   1  -9  301.82   38.49   4
   0   1  -9  315.49   47.80   6
   0   1  -9  355.30   61.24   1
   0  -1  -9  342.24   54.46   1
   0  -1  -9  254.62   52.81   4
   0   1   9  386.35   59.72   2
   0  -1  -9  342.96   40.50   5
   0  -1 -1116688.35  675.35   5
   0   1 -1115436.04  667.75   6
   0   1 -1116447.46  694.44   1
   0   1  1117130.20  677.44   4
   0   1  1117041.75  707.18   2
   0  -1 -1119325.85  765.28   4
   0  -1 -1115633.74  705.82   1
   0   1 -13 8873.81  432.57   1
   0   1  13 8724.20  426.78   2
   0   1 -13 8296.34  394.15   6
   0   1 -13 5558.38  344.19   4
   0  -1 -13 7866.83  381.70   5
   0  -1 -13 6201.68  415.32   4
   0   1 -13 8142.76  389.98   5
   0   1  13 8197.32  381.37   4
   0  -1 -13 7560.71  404.63   1
   0   1  15 4831.76  255.91   4
   0  -1 -15 4688.17  262.80   5
   0   1  15 4826.78  296.05   2
   0   1 -15 4059.56  256.79   6
   0  -1 -15 4327.35  273.29   1
   0   1 -15 4424.42  273.77   5
   0   1 -15 4444.94  289.26   1
   0   1 -17 1684.52  164.61   5
   0  -1 -17 1628.15  143.65   5
   0   1 -17 1635.01  151.09   6
   0  -1 -17 1640.62  158.35   1
   0   1  17 1773.97  175.46   2
   0   1  17 1700.51  137.41   4
   0   1 -17 1706.70  165.28   1
   0  -1 -19  604.23   88.52   5
   0  -1 -19  510.30   88.54   1
   0   1  19  601.26  104.55   2
   0   1 -19  331.26   66.45   4
   0   1 -19  574.80   98.93   5
   0   1 -19  701.20   95.24   6
   0   1 -19  572.66   95.24   1
   0   1  19  506.77   72.31   4
   0   1  21 1266.06  127.12   4
   0   1 -21 1966.14  196.02   5
   0  -1 -21 1410.77  151.51   5
   0  -1 -21 1641.80  173.97   1
   0  -1 -21  850.70   98.50   6
   0   1 -21 1327.25  146.72   6
   0   1 -21 1627.04  175.08   1
   0  -1 -23 3212.62  267.26   1
   0   1 -23 3376.64  279.80   5
   0   1 -23 3121.43  244.69   6
   0  -1 -23 3490.72  261.43   5
   0   1 -23 3199.38  267.39   1
   0   1  23 3188.18  230.94   4
   0  -1 -25   14.52   26.20   1
   0   1 -25   27.46   38.78   1
   0  -1 -25    6.18    6.26   5
   0   1 -25  -15.14   20.35   5
   0   1 -25   34.74   27.76   6
   0   1  25   29.07   21.39   4
   0  -1 -25   16.11   14.10   6
   0   1 -27 1052.07  163.94   1
   0   1 -27  399.71   88.35   6
   0  -1 -27  918.27  144.43   1
   0  -1 -27  566.76  110.70   5
   0   1 -27  941.51  151.88   5
   0   1 -29   -5.88   15.65   6
   0   1 -29  -13.01   26.04   5
   0  -1 -29   16.43   26.10   1
   0   1 -29  -45.65   29.16   1
   0   1 -31   54.59   26.27   5
   0  -1 -31   31.64   44.45   1
   0   1 -31  -57.28   42.88   1
   0  -1 -33  126.61   75.32   1
   0   1 -33   47.57   32.19   1
   0   2   0  182.82   45.61   8
   0  -2   0  202.65   34.00   6
   0  -2   0  162.16   35.19   8
   0   2   0  147.06   30.59   6
   0  -2   2  855.90   93.05   6
   0  -2   2  736.84   74.52   8
   0  -2  -2  667.25   77.31   8
   0   2  -2  780.22   89.02   8
   0   2  -2  618.21   69.47   6
   0  -2  -2  778.88   76.71   6
   0   2   2  808.30   99.00   8
   0   2  -4 6989.51  331.97   8
   0  -2  -4 7294.49  325.24   6
   0  -2  -4 5933.07  330.71   8
   0   2   4 6247.55  294.70   7
   0   2   4 5892.24  354.81   1
   0   2  -4 5313.82  303.39   6
   0  -2   4 6663.21  299.65   8
   0   2   6 8051.78  418.97   1
   0   2   6 7846.25  418.26   4
   0   2   6 9354.64  369.56   7
   0  -2   6 8360.43  360.57   8
   0  -2  -6 7990.09  422.62   8
   0   2  -6 7191.44  389.58   6
   0   2  -6 7549.92  390.45   8
   0   2   8   49.68   13.71   7
   0   2   8   45.13   23.34   4
   0  -2  -8  103.29   41.43   1
   0   2  -8   26.41   10.93   8
   0  -2  -8   55.51   15.62   7
   0  -2   8   57.63   17.81   8
   0  -2  -8   70.25   13.27   3
   0   2  -8   37.82   23.67   6
   0   2  10 1478.78  127.43   4
   0  -2  10 1633.80  103.08   8
   0   2 -10 1326.38  129.07   6
   0  -2 -10 1788.35  150.57   1
   0  -2 -10 1107.10   89.02   7
   0   2 -12 6372.69  360.65   6
   0   2  12 6642.66  347.97   4
   0  -2 -12 7332.91  376.77   1
   0  -2  12 7165.83  293.54   8
   0   2  12 6860.14  351.31   2
   0  -2 -14   30.71   11.37   7
   0  -2  14   52.48   17.41   8
   0   2  14   48.98   18.56   4
   0   2  14   87.87   34.82   2
   0  -2 -14   58.57   35.81   1
   0   2 -14   34.76   22.24   4
   0   2 -14   22.18   16.60   1
   0   2 -14   30.80   24.32   6
   0   2 -14   73.72   27.17   5
   0   2 -16  770.24  111.98   1
   0   2 -16  849.88  115.88   5
   0  -2  16  912.66   77.64   8
   0   2  16  936.11  117.22   2
   0  -2 -16  846.81  113.10   1
   0   2  16  904.36  107.51   4
   0   2 -16  786.84  105.41   6
   0   2  18  101.86   36.58   4
   0   2  18   82.54   40.03   2
   0  -2 -18   95.31   36.55   1
   0  -2 -18   50.77   17.09   7
   0   2 -18  190.86   61.18   1
   0   2 -18  112.18   44.29   6
   0   2 -18  104.72   46.29   5
   0  -2  18   59.73   19.17   8
   0   2 -20   85.00   37.86   5
   0   2 -20  108.27   46.35   6
   0   2  20   52.99   40.82   2
   0  -2  20   34.28   15.70   8
   0   2 -20   95.46   41.45   1
   0   2  20   99.67   33.21   4
   0  -2 -20   95.87   46.07   1
   0   2  22  403.30   74.20   4
   0  -2 -22  510.04  101.48   1
   0   2 -22  386.18   85.62   6
   0  -2  22  107.87   27.00   8
   0   2  22  457.10   97.99   2
   0   2 -22  417.56   92.29   1
   0   2 -22  387.42   90.07   5
   0   2  24   43.42   35.54   2
   0   2 -24   55.38   38.66   6
   0   2 -24   34.26   27.56   5
   0   2  24   55.01   26.35   4
   0  -2 -24   33.59   34.01   1
   0   2 -24   21.38   28.28   1
   0  -2 -26   -0.51   12.12   1
   0   2  26   -0.95   16.47   4
   0   2 -26   49.00   32.12   6
   0   2 -26    5.65   27.69   5
   0   2 -26   44.29   45.84   1
   0   2 -28   15.49   14.45   6
   0   2 -28   48.97   22.42   1
   0  -2 -28   64.79   39.08   1
   0   2 -28   98.15   65.04   5
   0   2 -30   35.25   29.99   5
   0   2 -30   11.55    4.95   6
   0   2 -30   33.31   36.82   1
   0  -2 -30   63.12   48.74   1
   0   2 -32   71.17   60.71   1
   0   2 -32   96.27   53.36   5
   0   2 -32   -3.13   13.38   6
   0  -2 -32   -6.05   15.53   1
   0  -3  -1 6018.25  346.89   8
   0  -3   1 6553.24  348.92   8
   0   3   3  124.71   31.93   7
   0   3  -3  129.40   35.40   6
   0  -3  -3  104.64   35.57   8
   0  -3   3  137.96   36.66   8
   0  -3  -5  105.64   36.21   6
   0   3   5  193.55   23.73   3
   0  -3   5  195.12   40.88   8
   0   3   5  176.90   36.99   7
   0  -3  -5  147.34   37.24   8
   0   3  -5   85.29   25.35   6
   0   3   7 1064.05  125.47   4
   0   3  -7 1027.93  112.23   6
   0   3   7 1171.41  100.62   7
   0  -3  -7 1042.77  119.79   8
   0  -3   7 1197.34  109.89   8
   0  -3  -7  779.84   95.81   6
   0  -3   9  216.99   44.44   8
   0   3   9  207.83   38.76   7
   0   3  -9  127.31   42.61   8
   0   3   9  228.70   55.34   4
   0  -3  -9  143.60   35.16   6
   0   3  -9  148.01   47.70   6
   0  -3  11 1405.73  110.75   8
   0   3 -11 1313.18  137.77   6
   0   3 -11  992.38  114.32   8
   0   3  11 1386.18  138.49   4
   0  -3  13  120.66   31.87   8
   0  -3 -13   38.20   15.56   6
   0   3  13   74.86   29.69   4
   0  -3 -13   95.69   25.75   1
   0   3 -13  130.25   41.15   5
   0  -3 -13   69.26   15.51   3
   0   3 -13  178.15   46.67   6
   0   3 -15  769.19  112.66   5
   0   3  15  817.27  111.83   4
   0  -3  15  524.72   65.68   8
   0  -3 -15  516.78   57.44   3
   0   3 -15  866.40  124.39   6
   0  -3 -15 1054.39  134.63   1
   0   3  15  870.14  114.21   2
   0   3 -17  364.38   80.40   6
   0   3 -17  405.03   86.97   1
   0  -3  17  189.96   37.14   8
   0   3  17  287.86   68.38   2
   0  -3 -17  419.96   97.52   1
   0   3 -17  342.03   78.54   5
   0   3  17  326.35   73.48   4
   0   3  19  373.06   78.70   4
   0   3 -19  303.44   79.08   1
   0  -3 -19  427.64   96.85   1
   0   3 -19  224.67   73.92   6
   0   3  19  317.03   75.46   2
   0  -3  19  147.78   31.41   8
   0   3 -19  345.48   84.50   5
   0   3 -21   99.57   53.29   5
   0   3 -21  139.11   55.22   1
   0  -3 -21  142.62   68.27   1
   0   3 -21  106.30   51.63   6
   0   3  21  120.65   45.06   4
   0   3  21   55.39   29.22   2
   0  -3 -23  220.59   77.99   1
   0   3  23  270.17   81.95   2
   0   3 -23  138.49   55.88   6
   0   3 -23  284.30   92.51   1
   0   3  23  157.54   48.82   4
   0   3 -23  153.51   60.40   5
   0  -3 -25  356.52  102.60   1
   0   3  25  224.13   64.41   4
   0   3 -25  310.41   92.63   5
   0   3 -25  382.82   96.33   1
   0   3 -25  385.28   99.96   6
   0   3  25  292.42   84.88   2
   0  -3 -27   21.46   34.95   1
   0   3  27  -15.08   22.79   4
   0   3  27  -17.30   33.62   2
   0   3 -27    6.05   34.57   1
   0   3 -27    4.15   12.89   5
   0   3 -27    2.19    6.47   6
   0   3 -29  192.58   72.19   6
   0  -3 -29  592.78  139.21   1
   0   3 -29  270.43   92.15   5
   0   3 -29  601.52  132.59   1
   0   3 -31   -2.36   18.16   6
   0   3 -31   45.42   24.33   1
   0  -3 -31  -23.71   42.55   1
   0   3 -31  -10.26   25.08   5
   0  -4   0  552.45   92.83   8
   0  -4   2 1777.29  167.54   8
   0  -4  -2 1672.26  168.66   8
   0   4   2 1584.33  144.19   7
   0   4   4  265.50   56.05   7
   0  -4  -4  199.79   54.20   8
   0   4   4  191.91   29.09   5
   0  -4   4  332.82   70.63   8
   0   4   6   87.22   14.40   5
   0  -4  -6   59.81   20.49   8
   0   4   6  110.21   35.07   7
   0   4   6  103.74   19.20   3
   0  -4   6   98.87   39.85   8
   0   4  -6   73.47   35.62   6
   0   4   8  190.90   45.47   7
   0  -4  -8  130.43   47.84   8
   0  -4   8  187.87   48.07   8
   0   4  -8  151.09   46.85   6
   0   4   8  240.93   64.49   4
   0   4  10   44.50   31.55   4
   0   4 -10   50.87   29.54   5
   0   4  10   22.72   14.55   7
   0  -4  10   48.61   30.05   8
   0   4 -10   55.73   28.46   6
   0   4 -12   21.56   17.44   6
   0   4  12   90.45   29.24   7
   0  -4 -12   30.38   16.24   6
   0   4 -12   93.18   41.75   5
   0   4  12   70.23   34.14   4
   0  -4  12   87.51   35.38   8
   0   4 -14  368.72   86.60   6
   0   4  14  489.41   98.17   4
   0   4 -14  514.40   96.19   5
   0  -4  14  503.42   77.91   8
   0   4 -16  554.86  109.50   5
   0   4 -16  465.72  102.02   6
   0  -4  16  513.07   75.51   8
   0   4  16  488.79   96.79   4
   0   4 -18 2142.97  235.13   1
   0   4 -18 2083.22  223.08   5
   0   4  18 1782.41  202.46   2
   0  -4  18 1936.53  157.14   8
   0   4  18 1801.28  206.67   4
   0   4 -18 1897.47  214.37   6
   0   4 -20   90.05   47.68   5
   0  -4 -20   34.07   36.02   1
   0   4 -20   54.41   33.83   1
   0   4 -20   60.17   44.65   6
   0   4  20   16.56   16.62   2
   0   4  20   20.72    9.91   4
   0   4 -22   59.43   42.14   6
   0  -4 -22   32.35   35.14   1
   0   4  22   21.63   10.69   4
   0   4 -22   71.30   40.21   1
   0   4  22   29.44   24.29   2
   0   4 -22   13.98   12.78   5
   0   4  24   36.20   23.81   4
   0   4 -24   50.29   40.48   5
   0   4 -24   48.11   51.59   6
   0   4  24   26.42   18.99   2
   0  -4 -24   54.08   49.65   1
   0   4 -24    7.23   43.74   1
   0  -4 -26  -10.40   32.29   1
   0   4 -26   -3.61   20.68   6
   0   4  26   -9.65   23.19   2
   0   4 -26  -39.57   41.06   5
   0   4  26   -2.34   11.35   4
   0   4 -26   37.33   38.83   1
   0   4  28   44.05   36.01   2
   0   4 -28  145.29   82.87   1
   0   4  28   26.32   27.69   4
   0  -4 -28   66.51   65.70   1
   0   4 -28   72.90   44.80   5
   0   4 -28   57.22   45.59   6
   0   4 -30   66.04   49.56   1
   0   4  30   -3.67   17.56   2
   0   4 -30  -17.68   15.11   5
   0  -4 -30   35.77   35.52   1
   0   5   1  137.50   49.56   7
   0   5   1  125.22   35.15   5
   0  -5   1  122.52   51.86   8
   0   5  -1   94.84   32.22   5
   0  -5  -1  162.14   51.70   8
   0   5  -1  134.79   48.00   7
   0  -5  -3   97.77   47.92   8
   0   5   3  160.78   34.79   5
   0   5  -3  142.10   40.99   5
   0   5   3  136.84   47.54   7
   0  -5   3  142.57   46.51   8
   0   5   5  777.11  104.63   7
   0   5   5  440.13   47.38   5
   0  -5  -5  749.18  120.60   8
   0   5  -5  726.13  101.48   5
   0  -5   5  717.51  118.06   8
   0   5   7   82.33   33.91   4
   0   5  -7  111.08   40.51   5
   0   5   7   61.97   29.22   7
   0  -5   7   76.88   33.59   8
   0   5   9 1072.72  129.58   7
   0  -5   9 1107.98  139.37   8
   0   5   9 1149.54  163.14   4
   0   5  -9 1298.39  153.60   5
   0   5  11  221.08   56.11   7
   0   5 -11  380.91   91.90   6
   0  -5  11  438.27   82.37   8
   0   5  11  421.23   94.54   4
   0   5 -11  325.92   78.77   5
   0   5  13 1374.43  183.83   4
   0   5 -13 1382.06  176.25   6
   0  -5  13 1509.35  159.73   8
   0   5 -13 1613.37  191.64   5
   0   5  13 1110.41  126.97   7
   0   5  15  379.86   94.96   4
   0  -5  15  364.97   73.43   8
   0   5 -15  382.63   99.75   5
   0   5 -15  280.40   82.96   6
   0   5  17  150.62   68.03   4
   0   5 -17  104.64   56.22   5
   0   5 -17   67.57   40.00   6
   0   5 -19  450.41  108.46   6
   0   5 -19  477.54  110.46   5
   0   5  19  351.06   92.26   2
   0   5  19  352.24   96.35   4
   0   5 -21   75.55   52.71   6
   0   5  21   81.11   45.20   2
   0   5 -21   50.20   32.19   5
   0   5 -21   76.61   67.23   1
   0   5  21   66.81   34.05   4
   0   5  23  161.01   73.47   4
   0   5 -23   81.02   50.49   5
   0   5 -23  206.16   82.13   1
   0   5  23  101.97   49.37   2
   0   5  25   26.69   19.27   2
   0   5 -25   56.60   47.78   1
   0   5 -25   -0.35    9.20   5
   0   5  25   -1.81   23.72   4
   0   5  27   42.72   40.06   2
   0   5  27   -0.38   17.76   4
   0   5 -27    7.11   33.56   5
   0   5 -27   15.14   30.03   1
   0   6   0 1165.01  119.80   5
   0   6   0 1520.37  181.15   7
   0  -6   0 1675.36  199.63   8
   0   6   2  167.81   39.94   5
   0  -6   2  428.49  100.20   8
   0   6   2  355.77   82.65   7
   0  -6  -2  381.77   99.17   8
   0   6  -2  346.33   65.39   5
   0   6  -2  384.95   86.33   7
   0  -6  -4  -38.19   30.13   8
   0   6   4   30.27   23.08   7
   0   6  -4   26.28   29.57   7
   0  -6   4   -0.32   18.44   8
   0   6  -4   21.78   29.02   5
   0  -6   6  -37.16   34.10   8
   0   6   6   53.62   24.91   4
   0   6  -6  -20.65   20.50   5
   0   6   6  -15.29   21.21   7
   0   6  -8   95.03   45.36   5
   0   6   8  137.98   52.04   7
   0   6   8  108.27   50.94   4
   0  -6   8   47.47   21.14   8
   0  -6  10   17.62   15.41   8
   0   6  10   32.25   27.71   7
   0   6 -10   11.14   12.44   5
   0   6  12  121.11   47.53   4
   0   6 -12  174.90   63.92   5
   0  -6  12  102.33   46.41   8
   0   6  14   50.96   37.22   4
   0   6 -14   78.66   49.17   5
   0  -6  14   65.20   40.65   8
   0   6  16   22.38   18.83   4
   0   6 -16   22.90    3.92   5
   0   6 -18  124.87   63.47   5
   0   6  18   74.41   47.33   4
   0   6 -20  201.99   84.53   5
   0   6  20  149.36   64.43   2
   0   6  20  109.59   67.87   4
   0   6  22   29.52   33.27   4
   0   6  22   -6.89   26.12   2
   0   6 -22  -38.52   32.07   1
   0   6 -22   -2.49   26.17   5
   0   7   1    4.26   23.60   7
   0   7  -1   75.10   47.88   7
   0  -7   3  413.18  110.29   8
   0   7  -3  389.69   98.07   7
   0   7   3  383.04   94.06   7
   0   7   3  462.53  116.29   4
   0  -7   5   12.53   18.26   8
   0   7  -5   24.99   16.29   5
   0   7   5   55.52   37.12   4
   0   7   5   40.06   36.44   7
   0   7  -5   64.53   38.35   7
   0  -7   7   23.18   20.03   8
   0   7   7   43.25   33.64   7
   0   7  -7   53.48   44.61   7
   0   7   7   55.54   40.16   4
   0   7  -7   -0.03   11.28   5
   0   7   9    9.92   16.09   4
   0   7  -9  -16.13   20.59   5
   0   7  -9   27.76   34.14   7
   0  -7   9   38.67   28.81   8
   0  -7  11   43.74   37.25   8
   0   7 -11   48.05   17.45   5
   0   7  11   88.23   50.07   4
   0   7  13    6.29   18.27   4
   0   7 -13   13.64   23.34   5
   0   7  15   41.65   32.99   4
   0   7 -15  -52.66   44.81   5
   0   7  17  -14.16   28.06   4
   0   7 -17    2.87    8.27   5
   0   8   0  -16.14   20.55   4
   0   8   0   12.26   18.50   7
   0   8  -2    6.11   21.04   7
   0   8  -2   30.20   44.15   4
   0   8   2   25.58   28.62   7
   0   8   2   22.21   32.25   4
   0   8   4   62.99   49.36   4
   0   8  -4   27.50   37.63   7
   0   8   4   32.00   33.93   7
   0   8  -6   -8.24   19.03   7
   0   8   6  -13.05    6.03   4
   0   8   8   -4.70   18.76   4
   0   8  -8   16.23   25.61   7
   1   0 -33  -51.47   41.28   1
   1   0 -31   56.69   42.21   1
   1   0 -31  -18.18   32.29   5
   1   0 -29  -23.71   13.14   1
   1   0 -29  -15.85   35.32   5
   1   0 -27  -27.81   33.43   1
   1   0 -27   -4.08   15.54   6
   1   0 -27  -39.98   43.79   5
   1   0 -25   -1.46    2.28   6
   1   0 -25    7.09   16.86   5
  -1   0  25   21.44   20.96   4
   1   0 -25  -10.97   14.59   1
  -1   0  23   10.06   10.91   4
   1   0 -23   11.17   19.87   1
   1   0 -23    4.90   16.19   5
   1   0 -23   18.80   16.98   6
   1   0 -21   -2.52    2.94   4
  -1   0  21   10.69   12.10   4
   1   0 -21    6.54   27.06   5
   1   0 -21   20.07   19.10   6
   1   0 -21  -12.59   12.38   1
   1   0 -19   -0.83   10.94   6
  -1   0  19   -4.57    3.64   4
   1   0 -19    1.36    7.97   4
   1   0 -19   17.71   22.11   5
  -1   0  17   -3.74    2.85   4
   1   0 -17    6.93   14.26   6
   1   0 -17   -1.51    5.58   4
  -1   0  17   18.18   17.89   8
   1   0 -17  -26.22   23.38   1
   1   0 -17    7.39   13.43   5
   1   0 -15    2.58   12.70   6
   1   0 -15  -13.33    5.87   5
  -1   0  15    0.38    6.92   4
   1   0 -15   -2.74    5.20   4
  -1   0  15   -3.67   11.80   8
   1   0 -15    0.21   15.81   1
   1   0 -13  -17.27   16.00   6
  -1   0  13   10.50   15.70   8
   1   0 -13    1.35   18.70   1
  -1   0  13    1.48    3.33   4
   1   0 -13    0.26    4.92   4
   1   0 -13    7.41    9.39   5
  -1   0  11   -2.37    8.74   4
   1   0 -11   29.63   21.92   5
   1   0 -11  -16.42   12.49   1
   1   0 -11   25.22   11.37   6
   1   0 -11   10.86    3.94   4
  -1   0  11   -3.51    7.75   8
  -1   0  11  -21.23   20.34   2
  -1   0   9    2.25   10.82   1
   1   0  -9   17.19    9.13   4
  -1   0   9   12.27    7.70   4
  -1   0   9   15.43   11.05   2
   1   0  -9   -0.53    9.60   5
   1   0  -9   16.12    8.53   1
  -1   0   9   -1.32    6.53   8
   1   0  -9    4.74    4.57   6
   1   0  -9   -1.31   10.75   2
   1   0  -7   -3.48    5.40   6
   1   0  -7   13.51    7.80   1
   1   0  -7   15.56    7.78   5
  -1   0   7   -5.39   10.13   1
  -1   0   7    3.79    2.62   4
  -1   0   7   18.03    9.08   2
   1   0  -7    9.08   10.88   2
  -1   0   7  -36.80   19.19   5
  -1   0   7   -0.62    4.49   8
   1   0  -7   14.05    1.59   4
  -1   0   5    9.54   11.58   5
  -1   0   5   -4.79    6.47   1
  -1   0   5   16.45   10.09   8
   1   0  -5   -8.31    7.32   5
  -1   0   5   -2.05    4.06   6
  -1   0   5   25.72   13.30   2
   1   0  -5   13.37   12.75   2
   1   0  -5   -7.27    9.70   1
  -1   0  -5    7.40    4.45   1
   1   0   5   -8.09    7.04   4
  -1   0  -5   -3.86    6.94   4
   1   0   5   13.02    2.79   1
  -1   0  -7    9.95    6.88   4
  -1   0  -7  -22.81   17.60   2
   1   0   7    7.90    2.71   4
   1   0   7   10.73    2.44   1
  -1   0  -7    4.06   14.07   1
  -1   0  -9   -3.62    2.28   1
   1   0   9   -1.41    4.28   4
  -1   0  -9   -2.83    5.54   2
  -1   0 -11   -9.99    1.44   4
   1   0  11   -0.25    1.21   4
  -1   0 -11    5.20   22.43   1
   1   0  13   -6.34   10.59   4
  -1   0 -13    5.24   14.61   1
  -1   0 -13    7.99   11.43   4
  -1   0 -15   -3.03   14.70   4
  -1   0 -15   -1.46   15.37   1
   1   0  15   -1.72    5.67   4
  -1   0 -15  -17.27   23.63   5
  -1   0 -17   -0.35   14.97   5
   1   0  17    2.77    1.34   4
  -1   0 -17   -4.49   19.70   1
  -1   0 -19    7.02   10.22   1
   1   0  19  -10.51   14.62   4
  -1   0 -21  -20.84   36.66   5
  -1   0 -21    9.29   17.62   6
   1   0  21   33.87   24.01   4
  -1   0 -21   24.01   28.84   1
  -1   0 -23   13.01   11.83   5
  -1   0 -23   15.74   17.35   1
  -1   0 -23   10.60   20.06   6
   1   0  23   18.04   10.32   4
  -1   0 -25  -13.58   20.72   6
  -1   0 -25  -24.38   26.59   5
  -1   0 -25   15.95   24.52   1
   1   0  25   12.61   18.63   4
  -1   0 -27   37.20   13.06   5
  -1   0 -27   20.98   21.02   6
  -1   0 -27   43.07   13.23   1
  -1   0 -29   15.51   25.45   1
  -1   0 -29  -13.25   18.15   5
  -1   0 -31   41.16   21.39   1
  -1   0 -31  -11.98    6.88   5
  -1   0 -33   52.86   43.27   1
  -1   0 -33   48.87   52.62   5
   1   1 -34  220.29   89.14   1
   1   1 -34   60.32   46.68   5
   1  -1 -34  131.57   68.46   1
   1   1 -32   25.16   37.24   5
   1  -1 -32   59.51   52.05   1
   1   1 -32  -39.26   48.52   1
   1  -1 -30   40.39   41.07   1
   1   1 -30    2.13    8.83   6
   1   1 -30  122.67   57.00   1
   1   1 -30  134.54   62.05   5
   1   1 -28  421.40  102.30   5
   1   1 -28  205.64   60.47   6
   1  -1 -28  369.81   95.73   1
   1   1 -28  439.38  108.01   1
  -1   1  26   30.23   19.94   4
   1   1 -26   10.14    7.56   6
   1   1 -26   14.47   38.88   1
   1  -1 -26    1.04   22.37   1
   1   1 -26  -11.33   17.30   5
   1   1 -24   36.07   35.54   1
   1   1 -24  -26.66   38.48   5
   1   1 -24    0.47   16.30   6
   1  -1 -24  -40.43   29.83   1
   1  -1 -24    2.19    2.49   6
  -1   1  24   -4.69   11.52   4
   1   1 -22  682.56   99.99   6
  -1   1  22  478.34   73.52   4
   1   1 -22  743.60  121.03   1
   1  -1 -22  646.57  107.06   1
   1  -1 -22  644.34   98.03   5
   1   1 -22  601.98  101.43   5
   1   1 -20  342.67   61.49   4
   1   1 -20  436.76   87.04   5
   1  -1 -20  481.28   79.63   5
  -1   1  20  543.06  103.28   2
   1   1 -20  465.08   79.67   6
   1   1 -20  550.62   98.30   1
   1  -1 -20  282.78   48.22   6
   1  -1 -20  435.31   83.03   1
  -1  -1  20  249.86   45.73   8
  -1   1  20  428.61   64.99   4
  -1   1  18   58.15   15.12   2
  -1  -1  18   80.01   24.06   8
   1  -1 -18   86.31   34.84   5
   1  -1 -18   84.70   23.32   6
   1   1 -18   73.48   30.62   6
   1   1 -18   73.49   32.64   5
   1   1 -18   74.36   38.48   1
   1   1 -18   39.39   18.89   4
   1  -1 -18   33.54   10.39   1
  -1   1  18   93.84   30.44   4
   1   1 -16 2202.59  189.81   1
   1   1 -16 2195.30  181.88   5
   1   1 -16 2229.08  168.28   6
  -1   1  16 2184.05  147.97   4
   1  -1 -16 1989.75  166.51   1
  -1   1  16 2121.51  185.39   2
   1  -1 -16 1974.46  154.93   5
   1  -1 -16 2398.61  131.89   6
   1   1 -14   89.42   37.42   5
   1   1 -14   25.29    7.70   6
  -1   1  14   31.19   22.27   2
  -1   1  14   29.31   15.15   4
   1  -1 -14   70.70   15.11   6
   1  -1 -14   77.17   29.12   1
   1  -1 -14   54.28   16.20   5
   1   1 -14   49.17   18.11   4
   1   1 -14   68.98   31.52   1
  -1   1  12 5917.96  277.99   4
   1  -1 -12 5595.36  300.11   1
  -1   1  12 5366.89  302.56   2
   1   1 -12 4612.86  284.62   1
   1   1 -12 5670.27  289.22   6
   1  -1 -12 5593.12  282.31   5
   1   1 -12 5259.73  291.05   5
  -1   1  1019107.69  681.22   4
  -1  -1  1018792.86  651.27   8
   1   1 -1016231.22  690.96   6
   1   1 -1018104.98  637.28   4
  -1   1  1017184.61  701.91   2
   1   1 -1016587.77  680.33   5
   1   1 -1015155.46  684.79   1
   1  -1 -1017581.76  724.63   1
   1  -1  -8  287.70   43.39   8
  -1   1   8  351.64   45.71   5
  -1   1   8  283.77   41.61   4
  -1   1   8  209.17   48.26   8
   1   1  -8  245.35   44.08   6
   1  -1  -8  322.50   48.95   1
  -1   1   8  181.70   38.21   2
  -1   1   8  272.03   56.16   1
   1   1  -8  263.60   48.29   5
   1  -1  -6 2413.58  144.99   8
   1  -1  -6 2392.07  143.00   1
  -1   1   6 2515.18  142.44   4
   1   1  -6 2312.84  140.05   5
  -1   1   6 1559.14  133.32   1
  -1   1   6 1913.55  148.12   8
  -1  -1   6 2474.18  157.87   6
   1   1  -6 2583.80  143.65   6
  -1   1   6 2153.17  118.00   5
  -1  -1   433976.96 1251.12   6
   1  -1  -430229.81 1135.19   3
   1   1  -427620.26 1157.46   5
  -1   1   436593.62 1276.39   8
  -1  -1   433194.55 1205.32   8
   1   1  -427984.39 1217.21   6
   1  -1  -432217.66 1140.39   1
   1  -1  -431639.84 1244.80   8
   1   1  -430889.94 1131.12   8
   1   1  -2 4858.04  236.44   5
  -1   1   2 5901.91  221.50   3
  -1   1   2 4356.59  220.66   6
  -1  -1   2 6259.45  252.37   8
  -1   1   2 6134.74  270.95   8
   1  -1   019627.55  686.51   8
  -1  -1   020919.33  781.79   8
   1   1   018383.73  738.74   7
   1   1   016691.30  713.15   5
   1  -1   2 1331.67   81.02   8
   1   1   2 1186.63   90.14   4
   1   1   2 1293.62   78.66   7
   1   1   2 1200.53   95.25   8
   1   1   4  171.84   32.26   1
  -1  -1  -4  218.73   41.93   4
   1   1   4  211.82   31.50   4
   1  -1   4  217.92   25.44   8
   1   1   4  222.97   26.23   7
  -1  -1  -4  190.30   27.80   7
  -1   1  -4  231.91   30.29   8
  -1  -1  -4  216.97   38.51   1
  -1  -1  -6 5348.14  228.28   7
  -1   1  -6 4440.01  243.62   1
   1   1   6 4188.37  258.01   1
   1  -1   6 4766.75  223.25   8
  -1  -1  -6 5119.92  271.95   4
   1   1   6 4346.25  229.61   2
  -1  -1  -6 4767.79  252.61   1
   1   1   6 4602.82  243.52   4
   1   1   8 4021.24  220.78   4
  -1   1  -8 3505.38  204.15   4
   1   1   8 3780.00  217.45   2
  -1  -1  -8 3799.79  239.05   4
  -1  -1  -8 4331.44  195.38   5
  -1  -1  -8 3840.07  230.59   1
  -1   1  -8 3304.97  213.81   1
   1   1   8 3637.66  251.33   1
  -1   1 -10 1661.50  135.33   4
  -1   1 -10 2694.91  182.96   1
  -1  -1 -10 2531.20  173.10   1
   1   1  10 2677.14  178.28   2
  -1  -1 -10 1740.53  163.73   4
  -1  -1 -10 2469.51  147.78   5
   1   1  10 2420.33  158.81   4
  -1  -1 -1210428.25  507.61   1
   1   1  1211232.99  516.56   2
  -1  -1 -1211803.62  482.83   5
  -1   1 -1210817.17  512.11   1
   1   1  1210630.36  483.32   4
   1   1  14   18.99   18.59   4
  -1   1 -14    3.03   11.58   4
  -1   1 -14   -3.21    6.66   1
  -1  -1 -14  -19.39   18.26   1
  -1  -1 -14   12.99   13.99   5
   1   1  14  -11.30   22.55   2
  -1  -1 -16 1003.17  110.09   5
   1   1  16 1037.79  127.23   2
  -1   1 -16  707.31  105.49   1
  -1  -1 -16  892.62  109.69   1
  -1   1 -16  542.13   83.68   4
  -1   1 -16 1080.05  117.75   6
   1   1  16  943.78  100.62   4
  -1   1 -18  909.82  120.86   1
  -1   1 -18  784.15  113.94   5
  -1  -1 -18  799.15  110.99   1
  -1  -1 -18  864.60  106.94   5
   1   1  18  839.95   99.59   4
  -1   1 -18  691.21  102.62   6
  -1   1 -20   -6.93   21.30   6
  -1   1 -20    8.23    9.74   1
  -1  -1 -20   30.66   32.00   1
  -1  -1 -20   33.88   26.52   5
   1   1  20   -6.66   13.88   4
  -1   1 -20   28.82   13.10   5
  -1  -1 -22  572.78  106.01   1
  -1   1 -22  611.87   99.92   6
  -1  -1 -22  624.62   98.64   5
  -1   1 -22  677.54  121.03   5
  -1   1 -22  547.93  104.25   1
   1   1  22  620.41   94.17   4
   1   1  24 3005.35  233.52   4
  -1  -1 -24 2727.88  251.52   1
  -1   1 -24 3175.92  285.70   5
  -1   1 -24 2472.90  229.23   6
  -1  -1 -24 3005.10  252.02   5
  -1   1 -24 3148.74  271.20   1
  -1  -1 -26  217.53   73.89   1
  -1   1 -26  148.49   58.25   5
  -1   1 -26   43.31   28.93   6
   1   1  26  102.34   37.31   4
  -1  -1 -26   85.61   43.62   5
  -1   1 -26  112.89   62.16   1
  -1   1 -28  224.90   77.52   5
  -1   1 -28  163.10   55.03   1
  -1  -1 -28  151.34   56.40   5
  -1  -1 -28  130.34   56.63   1
  -1   1 -28   51.02   31.49   6
  -1   1 -30  189.13   71.33   1
  -1   1 -30   79.35   44.24   6
  -1   1 -30  230.39   88.01   5
  -1  -1 -30  130.97   60.37   5
  -1  -1 -30  173.60   69.52   1
  -1  -1 -32  135.79   69.64   1
  -1   1 -32   43.38   39.27   1
  -1   1 -32   49.85   30.34   5
  -1  -1 -34    4.64   17.60   1
  -1   1 -34  -13.36   28.61   5
   1   2 -33  115.02   77.65   1
   1   2 -33  164.75  106.42   5
   1  -2 -33   73.83   54.70   1
   1  -2 -31   23.01   17.31   1
   1   2 -31    1.95   21.74   5
   1   2 -31   15.26   11.16   1
   1   2 -29  376.31  102.76   1
   1   2 -29  232.11   73.69   6
   1  -2 -29  541.43  127.83   1
   1   2 -29  456.45  112.70   5
   1  -2 -27   56.66   43.87   1
   1   2 -27  -25.39   19.71   5
  -1   2  27   22.10   17.26   4
   1   2 -27   45.42   30.83   1
   1   2 -27   18.73   15.52   6
  -1   2  25  342.71   71.06   4
   1  -2 -25  465.01  105.34   1
  -1   2  25  362.41   91.76   2
   1   2 -25  274.84   77.16   6
   1   2 -25  419.92  100.36   1
   1   2 -25  326.33   85.17   5
  -1   2  23 1104.16  158.74   2
  -1   2  23  815.99  109.28   4
   1   2 -23  946.50  137.03   6
   1  -2 -23 1133.26  159.99   1
   1   2 -23 1019.85  150.63   1
   1   2 -23 1060.46  149.34   5
   1  -2 -21  265.86   70.80   1
   1  -2 -21  114.14   21.35   6
  -1   2  21  211.53   69.39   2
   1   2 -21  245.88   75.34   1
  -1   2  21  192.12   50.93   4
   1   2 -21  200.92   61.34   6
   1   2 -21  278.13   77.98   5
  -1  -2  21  109.54   21.89   8
   1  -2 -19  849.59  121.97   1
  -1   2  19  893.99  127.06   2
  -1   2  19  831.15  101.78   4
   1  -2 -19  465.25   47.76   7
  -1  -2  19  641.33   53.02   8
   1   2 -19  957.46  128.17   5
   1   2 -19 1038.35  141.59   1
   1   2 -19  435.98   73.79   4
   1   2 -19  891.87  119.71   6
  -1   2  17  840.72  102.37   4
   1   2 -17  457.01   73.00   4
   1   2 -17  824.20  116.38   5
   1  -2 -17  893.00  117.22   1
  -1   2  17  858.89  115.58   2
   1  -2 -17  471.30   39.20   6
   1   2 -17  917.45  117.57   6
  -1  -2  17  885.54   61.96   8
   1   2 -17  877.72  122.02   1
  -1   2  15  387.12   74.14   2
   1   2 -15  447.84   77.63   6
   1   2 -15  378.20   70.04   1
  -1  -2  15  400.17   41.50   8
   1   2 -15  358.65   70.33   5
   1  -2 -15  389.54   70.04   1
   1   2 -15  191.89   45.44   4
  -1   2  15  486.89   75.11   4
   1   2 -13 1624.61  155.08   5
  -1   2  13 1592.57  140.35   4
  -1  -2  13 1674.41   98.83   8
   1  -2 -13 1456.37  145.20   1
   1   2 -13 1532.79  146.07   6
  -1   2  13 1374.37  141.62   2
   1   2 -11 3653.15  252.00   5
   1  -2 -11 4794.45  282.04   1
   1   2 -11 4277.05  272.08   6
  -1  -2  11 4631.70  212.57   8
  -1   2  11 4153.85  261.35   4
   1  -2  -9  782.72   96.28   8
  -1   2   9  716.41   90.72   4
  -1   2   9  789.50   65.36   5
   1  -2  -9  882.56   56.88   6
   1   2  -9  587.61   81.07   6
   1  -2  -9  801.27   94.77   1
   1  -2  -9  728.53   61.50   3
   1   2  -9  608.62   82.15   5
   1   2  -9  860.18   75.24   8
  -1  -2   9  750.20   63.32   8
   1   2  -7   43.36   20.76   6
   1  -2  -7   16.27    2.89   3
   1   2  -7   15.30    8.52   5
  -1   2   7   22.32    7.65   7
  -1   2   7   21.21   16.67   1
   1  -2  -7   -2.05   16.62   1
  -1  -2   7   10.50   11.14   8
   1  -2  -7  -11.66   16.31   8
   1   2  -7  -12.16    7.39   8
   1  -2  -7  -14.96   13.10   6
   1  -2  -5 2322.42  169.47   8
  -1   2   5 2821.16  139.57   3
   1   2  -5 2319.56  163.26   6
  -1  -2   5 2624.78  153.40   8
   1   2  -5 3190.41  176.41   8
  -1   2   5 2366.46  136.71   7
  -1   2   5 2338.32  178.91   1
   1   2  -5 2439.61  156.95   5
   1  -2  -5 2609.19  145.75   6
   1   2  -3  469.20   53.87   5
   1  -2  -3  370.15   54.72   8
  -1  -2   3  347.06   59.67   6
  -1  -2   3  406.19   52.06   8
   1   2  -3  480.77   63.02   8
  -1   2   3  311.26   60.55   8
   1  -2  -3  487.29   56.44   6
  -1   2   1 2040.71  164.21   8
   1  -2  -1 1751.11  132.73   8
   1   2  -1 2300.57  164.14   8
  -1  -2   1 1997.32  152.12   6
  -1   2   1 1528.97  113.41   6
   1   2  -1 1745.32  109.54   5
  -1  -2   1 1887.37  134.31   8
   1   2   1 8789.29  397.66   8
  -1   2  -1 5671.21  312.23   6
  -1  -2  -1 7261.89  355.43   8
   1  -2   1 6585.10  319.54   8
   1   2   1 6538.07  290.86   5
  -1  -2  -1 7722.87  369.45   6
  -1   2  -1 8205.08  380.27   8
   1   2   1 6453.88  326.90   7
   1   2   3 4098.96  276.63   8
  -1   2  -3 4196.71  234.17   6
   1  -2   3 4433.62  225.96   8
   1   2   3 4528.02  229.55   7
   1   2   3 4682.89  263.67   4
  -1  -2  -3 4582.09  264.05   8
  -1   2  -3 4424.74  260.18   8
   1   2   5  279.84   52.95   4
  -1   2  -5  223.99   40.62   6
  -1  -2  -5  296.62   45.57   7
   1  -2   5  381.50   47.54   8
  -1   2  -5  362.71   56.95   8
   1   2   5  361.86   45.01   7
   1  -2   7 2398.77  140.76   8
   1   2   7 2519.92  135.98   7
  -1  -2  -7 1715.73  133.84   7
   1   2   7 2123.79  157.36   4
  -1  -2  -7 2084.21  161.87   1
  -1   2  -7 1974.26  150.62   6
  -1   2  -7 1741.03  143.62   8
   1   2   9   13.20   17.74   4
  -1   2  -9   17.27   14.43   6
   1  -2   9    0.88    5.05   8
  -1  -2  -9   10.97    8.65   7
  -1  -2  -9   32.13   31.03   1
   1   2  1122071.66  925.13   2
  -1   2 -1121753.12  948.98   6
   1   2  1121691.79  949.72   4
  -1  -2 -1124270.05  989.51   1
  -1   2 -1121834.09  956.91   1
   1  -2  1124527.69  889.43   8
  -1   2 -13 4893.78  290.31   6
  -1  -2 -13 3118.79  217.27   7
  -1  -2 -13 4705.80  233.09   5
  -1  -2 -13 4554.32  284.61   1
  -1   2 -13 3527.36  254.84   1
   1  -2  13 4316.83  224.82   8
   1   2  13 4054.86  260.83   2
   1   2  13 4246.07  267.30   4
  -1  -2 -15  421.68   74.93   1
  -1  -2 -15  139.52   35.51   7
  -1  -2 -15  355.20   54.19   5
   1   2  15  336.39   65.56   4
  -1   2 -15  442.40   79.92   1
   1   2  15  402.50   75.40   2
   1  -2  15  347.61   49.43   8
  -1   2 -15  474.11   83.98   6
   1   2  17   30.47   34.17   2
   1  -2  17   -6.51   13.46   8
  -1  -2 -17   62.83   28.29   1
  -1  -2 -17    0.11    5.90   5
  -1  -2 -17   -0.30    4.11   7
  -1   2 -17    0.06    9.24   6
   1   2  17    7.77   14.53   4
  -1   2 -17   45.83   39.61   1
  -1  -2 -19    8.46    6.01   5
   1   2  19   31.74   20.21   4
  -1   2 -19   46.97   23.69   6
   1   2  19   -3.97   16.22   2
  -1  -2 -19   -3.22   26.65   1
  -1  -2 -19    3.59    2.56   7
  -1   2 -19   56.75   29.26   5
   1  -2  19   27.28   20.37   8
  -1   2 -19   55.88   27.46   1
   1   2  21   58.10   31.50   4
  -1  -2 -21  133.84   50.64   1
  -1   2 -21   51.45   28.58   6
  -1   2 -21   76.46   41.47   5
   1  -2  21   73.68   24.72   8
  -1   2 -21   50.32   38.50   1
   1   2  21   67.47   38.05   2
  -1   2 -23  640.81  114.90   6
   1  -2  23  350.46   59.17   8
  -1   2 -23  650.23  121.79   5
   1   2  23  835.18  135.12   2
  -1  -2 -23  616.35  117.98   1
   1   2  23  557.84   92.43   4
  -1   2 -23  654.55  116.35   1
  -1   2 -25   43.33   40.21   5
   1   2  25  -10.58   16.92   4
  -1   2 -25   80.29   42.68   1
  -1   2 -25   14.35   27.84   6
  -1  -2 -25   29.40   39.42   1
  -1   2 -27   36.21   43.80   1
  -1   2 -27   93.95   39.60   6
  -1   2 -27   73.62   23.74   5
  -1  -2 -27  116.70   57.18   1
   1   2  27   76.79   36.37   4
  -1   2 -29   42.42   30.11   6
  -1   2 -29   90.28   50.35   1
  -1   2 -29  136.99   65.89   5
  -1  -2 -29   97.78   48.50   1
  -1   2 -31  -22.37   29.58   5
  -1  -2 -31   25.19   30.46   1
  -1   2 -31   24.70   35.37   1
  -1   2 -31   -6.29   19.55   6
  -1   2 -33   52.00   40.44   6
  -1   2 -33  119.54   60.79   5
  -1   2 -33  129.30   72.57   1
  -1  -2 -33  169.00   74.82   1
   1   3 -32    7.80   22.27   1
   1   3 -32    6.82    9.71   5
   1  -3 -32   12.77    7.58   1
  -1   3  30   82.67   52.92   2
   1  -3 -30   92.96   59.72   1
   1   3 -30   23.62   18.48   5
   1   3 -30  126.83   68.09   1
   1   3 -28   66.90   37.33   5
  -1   3  28   31.55   23.75   2
   1   3 -28  112.22   60.22   1
   1  -3 -28  144.73   68.84   1
   1   3 -28   70.18   47.15   6
   1   3 -26  530.18  113.77   6
   1  -3 -26  643.03  132.62   1
   1   3 -26  554.32  119.82   5
   1   3 -26  654.65  134.88   1
  -1   3  26  562.83  122.59   2
  -1   3  26  250.75   69.52   4
   1   3 -24  118.89   53.40   1
   1  -3 -24   77.85   54.70   1
   1   3 -24   78.59   47.74   5
  -1   3  24   68.54   34.55   4
  -1   3  24   83.02   46.23   2
   1   3 -24   30.98   20.46   6
   1  -3 -22  472.47   99.94   1
  -1   3  22  467.49  108.56   2
   1   3 -22  305.76   82.51   5
  -1   3  22  350.88   80.70   4
   1   3 -22  314.48   85.01   1
   1   3 -22  349.19   85.05   6
  -1   3  20  544.21  104.16   2
  -1   3  20  567.46  100.59   4
   1  -3 -20  500.36  103.33   1
   1   3 -20  434.95   97.28   1
   1   3 -20  525.38  101.34   5
   1   3 -20  629.16  116.26   6
  -1   3  18    0.29   10.72   4
   1   3 -18   -0.47    9.05   6
  -1  -3  18    3.02    4.67   8
   1   3 -18   11.29    9.03   5
   1  -3 -18  -16.65   15.32   1
   1   3 -18   14.80   10.38   1
   1  -3 -18   -1.10    2.47   3
  -1   3  18   20.29   20.60   2
  -1   3  16 3405.28  248.26   2
  -1  -3  16 2062.51  147.77   8
   1  -3 -16 1994.21  150.21   3
   1  -3 -16 4002.74  280.52   1
  -1   3  16 3230.51  237.02   4
   1   3 -16 3587.13  259.21   6
   1   3 -16 3236.74  250.24   5
   1  -3 -14  688.63  104.85   1
  -1   3  14  643.77   97.57   4
   1   3 -14  544.56   95.23   5
  -1  -3  14  457.95   58.70   8
   1  -3 -14  499.35   54.57   3
   1   3 -14  653.86   99.85   6
   1   3 -12  324.41   67.10   6
   1  -3 -12  382.29   39.36   3
   1   3 -12  343.63   71.30   5
   1  -3 -12  173.83   29.20   6
   1   3 -12  177.59   44.29   8
  -1   3  12  337.65   68.18   4
  -1  -3  12  373.86   52.05   8
   1  -3 -12  402.52   73.62   1
   1   3 -10   -3.38    9.35   8
   1   3 -10  -11.11    1.24   6
   1  -3 -10   19.44   11.47   8
   1  -3 -10    0.94    1.47   6
  -1  -3  10    3.92    3.88   8
  -1   3  10    5.00    6.88   5
  -1   3  10  -24.01   17.13   4
   1   3 -10    6.78   18.33   5
  -1   3  10   -6.80    5.54   7
   1   3  -8  173.74   50.18   8
   1  -3  -8  202.55   49.03   8
  -1   3   8  253.64   41.89   7
   1   3  -8  194.56   46.61   5
   1   3  -8  176.03   44.06   6
  -1  -3   8  224.20   43.56   8
   1  -3  -8  149.12   35.55   6
  -1   3   6  202.79   28.34   3
  -1   3   6  175.26   33.28   7
   1   3  -6  156.89   42.64   6
   1  -3  -6  154.74   44.96   8
   1  -3  -6  109.49   33.63   6
  -1  -3   6  201.18   47.20   8
   1   3  -6  166.02   41.85   5
   1   3  -4 5924.37  305.85   5
  -1  -3   4 6710.70  339.36   8
   1  -3  -4 6097.47  344.85   8
   1  -3  -2  980.11  109.61   8
  -1  -3   2  998.88  106.63   8
   1   3  -2 1012.25   91.49   5
   1   3   0   38.35   13.72   5
  -1  -3   0   60.56   20.44   8
   1  -3   0    1.30    7.02   8
   1   3   0   49.29   18.31   7
  -1   3   0   38.75   23.38   6
  -1  -3  -2 7788.81  413.59   8
   1  -3   2 7483.99  380.82   8
   1   3   2 7694.11  386.72   7
   1   3   2 7680.37  328.37   5
   1  -3   4  328.71   57.91   8
  -1  -3  -4  258.23   55.01   8
  -1   3  -4  312.07   55.92   6
   1   3   4  384.35   58.62   7
   1   3   6  168.85   53.32   4
   1  -3   6  154.23   37.08   8
  -1   3  -6  216.53   52.79   6
   1   3   6  175.76   36.81   7
  -1  -3  -6  140.30   40.92   6
   1  -3   8   36.62   18.37   8
  -1   3  -8   18.62   17.66   6
   1   3   8   26.09   21.75   7
   1   3   8   24.47   19.53   4
   1   3  10 1881.35  177.14   4
   1   3  10 2427.86  157.50   7
   1  -3  10 2347.31  163.78   8
  -1   3 -10 2006.55  183.82   6
  -1  -3 -12  257.82   65.24   1
  -1  -3 -12   99.75   31.17   7
   1  -3  12  263.42   49.27   8
   1   3  12  249.21   63.62   4
  -1   3 -12  291.81   67.48   6
   1  -3  14 1203.43  104.38   8
  -1  -3 -14  662.92   61.85   3
  -1   3 -14 1190.94  145.74   6
  -1  -3 -14  727.10   84.56   7
   1   3  14 1149.59  134.09   4
  -1  -3 -14 1462.25  161.35   1
   1   3  14 1202.25  130.00   2
   1   3  16 1276.89  148.66   4
  -1   3 -16 1210.51  152.78   1
  -1  -3 -16 1406.47  169.28   1
   1  -3  16 1148.63  107.57   8
  -1   3 -16 1315.46  154.19   6
  -1  -3 -16  751.37   88.26   7
   1   3  16 1252.92  143.20   2
   1   3  18  312.50   72.43   4
  -1  -3 -18  343.25   87.45   1
   1  -3  18  317.32   54.49   8
  -1   3 -18  350.74   78.99   5
  -1   3 -18  445.08   96.86   1
   1   3  18  335.54   81.14   2
  -1   3 -18  418.73   89.97   6
  -1  -3 -20   72.66   57.15   1
   1   3  20   27.55   27.31   2
  -1   3 -20   42.08    6.83   6
  -1   3 -20   48.21   24.00   1
  -1   3 -20   47.43   49.32   5
   1  -3  20    6.02   11.96   8
   1   3  20   53.39   29.70   4
  -1  -3 -22  215.89   74.96   1
  -1   3 -22  191.89   75.83   1
   1   3  22  119.79   48.40   4
  -1   3 -22  171.08   65.38   5
   1   3  22  182.26   62.73   2
  -1   3 -22  176.45   65.29   6
  -1  -3 -24   99.63   46.19   1
   1   3  24   41.76   24.65   4
  -1   3 -24   73.68   46.60   6
  -1   3 -24  -20.59   24.12   5
  -1   3 -24   30.41   20.76   1
   1   3  24   47.89   37.25   2
   1   3  26   24.34   26.26   4
  -1   3 -26   11.28   27.25   6
  -1   3 -26   40.32   30.40   5
  -1  -3 -26   -8.38   10.51   1
   1   3  26    6.32    6.49   2
  -1   3 -28   98.26   60.77   5
  -1   3 -28   89.40   52.75   6
  -1   3 -28   60.31   50.40   1
   1   3  28   24.06   29.69   4
  -1  -3 -28  120.35   67.94   1
  -1   3 -30    6.06   32.23   5
  -1   3 -30    0.66    7.11   6
  -1   3 -30   24.46   27.02   1
   1   4 -29  110.80   62.77   5
   1  -4 -29   57.75   47.78   1
  -1   4  29  136.73   72.15   2
   1   4 -29  117.73   60.92   1
  -1   4  27   68.40   58.22   2
   1  -4 -27   56.77   36.61   1
   1   4 -27   39.31   32.07   5
   1   4 -27  -19.42    6.53   1
  -1   4  27   14.96   21.97   4
  -1   4  25   43.18   36.92   2
   1   4 -25   21.41   43.04   1
   1  -4 -25   99.81   67.92   1
  -1   4  25   12.78   13.28   4
   1   4 -25  108.63   46.55   5
   1  -4 -23  320.32   89.40   1
   1   4 -23  161.45   66.15   5
   1   4 -23  185.23   70.65   6
  -1   4  23  203.72   69.86   4
  -1   4  23  182.02   62.75   2
   1   4 -23  207.22   69.11   1
   1   4 -21  905.85  151.43   1
  -1   4  21  678.34  127.42   4
   1   4 -21  774.51  139.89   6
  -1   4  21  790.19  139.52   2
   1  -4 -21  825.13  147.49   1
   1   4 -21  911.82  148.62   5
   1   4 -19 2150.42  232.30   6
   1   4 -19 1996.05  230.97   1
  -1   4  19 1930.02  214.10   4
  -1   4  19 2046.88  225.14   2
   1   4 -19 1980.08  220.06   5
   1   4 -17    8.04   25.99   6
  -1   4  17    8.90   13.57   2
   1   4 -17   14.56    5.95   5
  -1  -4  17  -13.22   16.01   8
  -1   4  17    2.50   21.03   4
  -1  -4  15   10.56   13.12   8
   1   4 -15  -27.46   36.84   6
  -1   4  15    3.56   18.79   4
   1   4 -15  -46.80   34.14   5
   1   4 -13  839.63  121.65   6
  -1  -4  13  844.19  102.01   8
  -1   4  13  692.69  117.27   4
   1   4 -13  910.79  128.96   5
  -1   4  11  523.47   70.15   7
   1   4 -11  403.24   85.97   6
  -1  -4  11  390.60   71.22   8
  -1   4  11  561.71  105.53   4
   1   4 -11  512.81   89.59   5
   1  -4  -9  173.21   52.64   8
  -1  -4   9  168.51   48.33   8
  -1   4   9  181.25   42.46   7
  -1   4   9  223.71   66.10   4
   1   4  -9  178.43   51.40   5
   1  -4  -7  209.45   60.96   8
  -1  -4   7  295.84   61.14   8
  -1   4   7  251.25   34.04   3
  -1   4   7  261.49   52.77   7
   1   4  -7  256.95   55.76   5
   1   4  -5  529.99   78.54   5
  -1   4   5  714.37   77.35   3
  -1   4   5  504.60   73.26   7
  -1  -4   5  585.74   91.88   8
   1  -4  -5  547.81   94.09   8
  -1  -4   3  151.51   41.91   8
   1   4  -3  124.82   34.75   5
   1  -4  -3   89.85   36.16   8
  -1  -4   1   14.50    3.94   8
   1  -4  -1   -0.05   28.70   8
   1   4  -1   28.87   22.24   7
   1   4  -1   15.41    5.74   5
   1  -4   1 4066.24  276.64   8
  -1   4  -1 3757.87  259.20   6
   1   4   1 4074.98  268.79   7
  -1  -4  -1 4204.48  290.03   8
   1   4   1 4087.46  221.92   5
   1   4   3 2901.35  210.45   7
  -1  -4  -3 2849.05  232.44   8
   1   4   3 2581.66  146.53   5
   1  -4   3 2845.47  214.29   8
  -1   4  -3 2689.24  208.89   6
  -1   4  -5  921.35  116.97   6
   1   4   5 1033.96  135.32   4
   1  -4   5 1060.61  121.26   8
   1   4   5  902.10  104.60   7
   1  -4   7  234.38   53.01   8
   1   4   7  193.32   57.18   4
  -1   4  -7  255.36   65.63   6
   1   4   7  243.08   52.71   7
   1   4   9 1151.51  119.16   7
   1  -4   9 1053.09  121.20   8
  -1   4  -9  929.69  127.15   6
   1   4   9  955.67  133.44   4
  -1   4 -11 1282.81  151.53   6
   1  -4  11 1320.83  132.99   8
   1   4  11 1280.43  159.59   4
   1   4  11 1488.89  134.51   7
  -1   4 -13 3446.51  284.89   6
   1  -4  13 3493.41  237.51   8
   1   4  13 3588.36  283.10   4
   1  -4  15  266.11   53.86   8
   1   4  15  433.89   93.43   4
  -1   4 -15  432.95   95.17   6
   1   4  17  979.24  149.42   4
  -1   4 -17 1007.34  149.64   6
  -1   4 -17 1061.63  159.36   1
   1  -4  17  771.56   98.50   8
  -1   4 -17  768.33  129.95   5
   1   4  17  967.55  134.98   2
   1   4  19  764.77  133.11   4
  -1   4 -19  824.94  140.26   1
  -1   4 -19  722.74  130.62   5
   1   4  19  685.07  120.38   2
  -1   4 -19  709.47  132.09   6
   1   4  21  191.35   65.97   4
  -1   4 -21  122.97   64.54   1
  -1   4 -21  185.84   68.45   6
  -1  -4 -21  241.87   79.52   1
   1   4  21  202.81   65.20   2
  -1   4 -21  214.59   72.67   5
  -1   4 -23  101.65   52.03   6
  -1   4 -23  124.66   64.07   1
  -1   4 -23  141.67   67.99   5
   1   4  23  169.09   60.02   4
   1   4  23  152.38   61.03   2
  -1  -4 -23  147.25   59.01   1
  -1   4 -25  574.78  138.61   1
  -1   4 -25  316.46   95.40   6
   1   4  25  245.99   76.31   4
  -1   4 -25  271.47   82.88   5
  -1  -4 -25  463.44  123.84   1
   1   4  25  322.77   93.85   2
  -1   4 -27  183.08   79.27   1
   1   4  27  154.48   62.55   4
   1   4  27  145.61   67.85   2
  -1  -4 -27  371.09  114.48   1
  -1   4 -27  156.54   72.58   5
  -1   4 -27  276.97   97.61   6
  -1   4 -29   -2.98   19.23   6
  -1  -4 -29   21.59   31.46   1
  -1   4 -29   45.02   34.33   5
   1   4  29   24.21   28.27   2
   1   5 -26   15.19   24.67   5
  -1   5  26   72.65   40.02   2
   1   5 -26   39.76   21.67   1
  -1   5  26   64.93   44.78   4
  -1   5  24   67.65   47.13   2
  -1   5  24   97.91   54.73   4
   1   5 -24   76.60   63.43   1
   1   5 -24   75.13   48.27   5
  -1   5  22  840.79  154.50   2
   1   5 -22  716.46  146.27   5
   1   5 -22  803.68  165.71   1
  -1   5  22  778.74  148.32   4
   1   5 -20   -8.56   30.23   5
  -1   5  20   16.58   21.48   4
  -1   5  20   18.84   25.36   2
  -1   5  18  101.65   46.79   4
   1   5 -18  127.96   59.23   5
   1   5 -16   78.75   50.44   5
  -1   5  16    8.88   34.59   4
  -1  -5  16   28.20   19.85   8
  -1  -5  14   55.03   33.51   8
   1   5 -14   55.79   28.61   5
  -1   5  14   53.41   33.04   4
  -1   5  12    8.56   23.11   4
  -1  -5  12   57.77   35.93   8
   1   5 -12   13.46   29.62   5
  -1   5  12   -6.75    6.74   7
   1   5 -10  942.37  132.72   5
  -1   5  10  851.48  151.42   4
  -1   5  10  538.70   87.95   7
  -1  -5  10  848.85  116.00   8
  -1   5   8   16.22   17.23   7
   1   5  -8   58.51   31.59   5
  -1  -5   8   68.01   32.59   8
   1  -5  -8   33.58   33.05   8
  -1   5   6  107.54   21.76   5
   1  -5  -6  217.91   64.58   8
  -1   5   6  189.50   53.34   7
  -1  -5   6  206.35   61.79   8
   1   5  -6  237.18   58.39   5
  -1   5   4    5.55    2.91   7
   1   5  -4    7.54    2.96   5
  -1  -5   4   -4.33   10.21   8
   1  -5  -4   15.92    9.32   8
   1   5  -4   -8.68    1.92   7
   1   5  -2   91.58   44.89   7
  -1   5   2  120.24   40.13   7
  -1  -5   2   73.86   33.92   8
   1   5  -2   71.87   27.05   5
   1  -5  -2  104.54   49.04   8
   1  -5   0 1667.03  179.33   8
   1   5   0 1059.38  107.96   5
  -1  -5   0 1562.39  176.71   8
   1   5   0 1435.53  155.90   7
   1   5   2   26.27   18.26   7
   1   5   2   34.38   16.91   5
  -1  -5  -2   44.04   34.93   8
   1  -5   2   29.11   27.79   8
   1   5   4 1583.41  162.35   7
   1  -5   4 1738.30  183.77   8
   1   5   4 1371.20  176.42   4
   1   5   6  807.21  132.79   4
   1  -5   6  981.31  136.14   8
   1   5   6  892.27  118.64   7
  -1   5  -6  889.44  133.07   6
   1  -5   8 1845.90  184.46   8
  -1   5  -8 1496.16  179.89   6
   1   5   8 1865.15  180.25   7
   1   5   8 1774.17  203.56   4
   1   5  10  582.88   93.56   7
   1   5  10  549.65  111.48   4
  -1   5 -10  656.57  115.65   6
   1  -5  10  631.81  103.15   8
   1   5  12  227.14   71.88   4
   1   5  12  151.35   45.09   7
  -1   5 -12  246.07   70.72   5
  -1   5 -12  292.56   77.16   6
   1  -5  12  253.23   65.25   8
   1   5  14 1249.92  170.39   4
   1  -5  14 1147.33  138.91   8
  -1   5 -14 1399.78  184.65   6
  -1   5 -14 1368.03  180.75   5
  -1   5 -16  361.42   95.41   6
  -1   5 -16  453.35  103.33   5
   1   5  16  330.17   92.17   4
   1  -5  16  282.87   64.23   8
  -1   5 -18 1237.75  184.81   6
   1   5  18  918.79  158.36   4
  -1   5 -18 1282.11  186.78   5
  -1   5 -20    3.74   31.51   1
  -1   5 -20   48.23   33.86   6
   1   5  20    6.90   27.05   4
  -1   5 -20   20.73   37.65   5
   1   5  20   81.56   40.38   2
  -1   5 -22   68.91   42.33   5
   1   5  22   64.24   48.57   4
  -1   5 -22   13.74   25.59   6
   1   5  22   46.08   35.55   2
  -1   5 -22   15.74   11.59   1
  -1   5 -24  131.22   78.67   1
   1   5  24   78.26   47.31   2
   1   5  24   54.28   39.28   4
  -1   5 -24   95.92   54.79   6
  -1   5 -24   43.91   41.16   5
  -1   5 -26   60.81   67.27   1
  -1   5 -26   37.89   41.32   5
   1   5  26   95.63   55.31   2
   1   5  26   66.33   49.90   4
  -1   5 -26   35.02   42.29   6
  -1   6  23    1.70    3.74   2
  -1   6  23   18.56   20.81   4
   1   6 -23   39.50   28.26   1
   1   6 -23   -6.80   12.55   5
  -1   6  21   53.60   46.46   4
  -1   6  21   87.90   59.02   2
   1   6 -21  140.19   70.17   5
   1   6 -19   -8.85    9.73   5
  -1   6  19    0.10   29.72   4
   1   6 -17   54.50   41.78   5
  -1   6  17   10.59   12.30   4
   1   6 -15   15.36   26.26   5
  -1   6  15  -22.82   25.32   4
  -1  -6  13  115.77   51.09   8
   1   6 -13  124.61   55.17   5
  -1   6  13   92.28   51.26   4
   1   6 -11   35.91   31.66   5
  -1  -6  11   42.08   26.20   8
  -1   6  11   31.87    9.85   4
  -1   6   9   99.16   58.20   4
   1   6  -9   94.44   43.30   5
  -1  -6   9  113.73   51.71   8
  -1   6   9  139.24   52.74   7
   1   6  -7 1286.60  168.16   7
  -1   6   7 1302.24  152.38   7
  -1  -6   7  958.16  149.31   8
  -1   6   7 1360.75  192.32   4
   1   6  -7 1065.02  138.09   5
   1  -6  -7 1453.17  191.00   8
  -1  -6   5   28.54   21.54   8
  -1   6   5    8.34   22.27   7
   1  -6  -5   34.76   43.61   8
   1   6  -5   25.78   13.95   7
   1   6  -5  -11.69   19.72   5
   1  -6  -3 1388.81  180.35   8
  -1   6   3  902.68  134.89   7
   1   6  -3 1289.87  165.23   7
   1   6  -3  834.68  105.86   5
  -1  -6   3 1419.56  182.33   8
   1   6  -1  154.03   61.51   7
  -1   6   1   51.90   23.26   5
  -1   6   1  134.10   47.40   7
   1  -6  -1  141.41   60.47   8
   1   6  -1  100.22   34.38   5
  -1  -6   1  205.26   73.92   8
  -1   6  -1  113.71   43.51   7
   1  -6   1  190.82   65.24   8
  -1   6  -1  130.70   43.56   5
   1   6   1   61.92   23.51   5
   1   6   1  170.36   55.83   7
   1   6   3  428.35   94.36   7
   1  -6   3  474.24  105.20   8
   1   6   3  513.94  109.22   4
  -1   6  -3  375.78   77.14   5
   1  -6   5   14.91   20.47   8
   1   6   5   16.38   27.46   4
   1   6   5  -18.45   20.70   7
  -1   6  -5    8.93    3.07   5
   1   6   7   72.36   40.84   4
   1   6   7   20.50   28.65   7
   1  -6   7   93.85   43.97   8
  -1   6  -7   63.01   41.84   5
  -1   6  -9  256.04   70.81   5
   1   6   9  261.30   71.77   7
   1   6   9  272.58   81.97   4
   1  -6   9  212.93   65.11   8
   1  -6  11  163.51   55.70   8
   1   6  11  155.98   54.49   7
  -1   6 -11  157.22   62.83   5
   1   6  11  102.08   49.81   4
  -1   6 -13  112.74   55.47   5
   1   6  13   76.79   45.85   4
   1  -6  13   65.32   36.61   8
  -1   6 -15   31.13   33.21   5
   1   6  15    3.00   15.84   4
  -1   6 -17  149.00   71.23   5
   1   6  17  126.84   58.62   4
  -1   6 -19   99.73   64.62   5
   1   6  19   67.67   51.83   4
   1   6  19   40.45   29.87   2
   1   6  21   53.74   39.46   2
   1   6  21  107.10   68.44   4
  -1   6 -21  176.90   74.41   1
  -1   6 -21   88.42   57.90   5
   1   6  23   74.03   45.78   2
  -1   6 -23  260.24  101.03   5
   1   6  23  280.68  101.92   4
  -1   6 -23  168.08   71.52   1
  -1   7  18   89.05   53.21   4
   1   7 -18   48.37   33.36   7
   1   7 -18  121.30   66.71   5
   1   7 -16  -14.05   17.90   7
  -1   7  16   -1.10    9.44   4
   1   7 -16   17.94   21.72   5
   1   7 -14   -2.74   16.26   7
  -1   7  14   -1.66    5.91   4
   1   7 -14   34.84   38.70   5
   1   7 -12   -3.40    6.20   5
  -1   7  12  -30.10   45.25   4
   1   7 -12   -2.09    9.14   7
   1   7 -10  144.90   63.09   7
   1   7 -10  119.30   48.48   5
  -1   7  10  133.91   67.34   4
   1   7  -8  -14.01   21.55   7
  -1   7   8    5.08   19.78   4
   1   7  -8  -10.02    6.98   5
  -1   7   6   35.26   22.93   7
   1   7  -6   71.39   37.79   5
  -1   7   6  101.41   84.11   4
   1   7  -6   91.82   38.22   7
   1   7  -4  216.42   78.80   7
   1  -7  -4  235.19   81.58   8
  -1   7   4  186.51   67.80   7
   1  -7  -2   33.30   33.69   8
  -1   7   2   14.27   18.91   7
   1   7  -2   13.55   30.08   7
   1   7   0  -12.20   15.54   7
   1   7   0   -8.85   25.23   4
   1  -7   0    4.92    9.99   8
  -1   7   0   22.91    8.20   7
   1   7   2   23.56   28.67   4
  -1   7  -2   24.38   23.27   7
   1   7   2    5.10   17.08   7
   1  -7   2  -10.48   25.51   8
  -1   7  -4   56.83   33.13   5
   1   7   4   48.84   52.90   4
  -1   7  -4   27.80   17.36   7
   1   7   4   86.68   51.95   7
   1  -7   4   47.48   34.14   8
  -1   7  -6  128.15   61.57   7
   1  -7   6  113.21   58.78   8
  -1   7  -6  115.49   48.16   5
   1   7   6   80.29   43.71   7
   1   7   6  155.40   69.12   4
  -1   7  -8   -7.24   23.26   5
   1   7   8    4.95   11.67   7
   1  -7   8   30.83   37.48   8
   1   7   8  -24.23   35.96   4
   1   7  10  318.64   99.95   4
   1  -7  10  537.59  117.24   8
  -1   7 -10  570.78  118.32   5
   1   7  12   20.25   28.30   4
  -1   7 -12   52.21   32.72   5
   1  -7  12   10.56   22.24   8
  -1   7 -14   48.68   37.05   5
   1   7  14  -18.21   23.92   4
   1   7  16   34.23   24.44   4
  -1   7 -16   68.87   52.01   5
   1   8  -7   56.54   46.37   7
   1   8  -7    2.29   24.21   4
  -1   8   7  -11.86   21.61   4
   1   8  -5   26.50   33.40   4
  -1   8   5    3.86   29.07   4
   1   8  -5   -0.60   25.95   7
   1   8  -3  -10.75   29.59   4
  -1   8   3  -18.54   32.77   4
   1   8  -3   -7.08   24.62   7
  -1   8   3    2.70   10.43   7
   1   8  -1   52.86   43.53   4
  -1   8   1   38.65   38.81   7
   1   8  -1   80.72   55.28   7
  -1   8   1   14.74   25.18   4
   1   8   1    6.02   14.77   4
   1   8   1   22.63   23.04   7
  -1   8  -1    5.55   15.35   7
   1   8   3   12.06   32.63   4
  -1   8  -3  -13.33   26.01   7
   1   8   3  -18.72   24.06   7
   1   8   5   -3.69   19.55   4
  -1   8  -5   23.00   32.74   7
   1   8   7   10.77    5.96   4
   1  -8   7   -7.07   15.86   8
  -1   8  -7   33.69   35.62   7
   2   0 -34   -4.01   22.12   1
   2   0 -32   93.05   57.90   1
   2   0 -30  445.96  107.21   1
   2   0 -28  191.48   68.21   1
   2   0 -26  605.87  113.49   5
   2   0 -26  644.63  125.30   1
   2   0 -24 2615.07  224.85   5
   2   0 -24 2312.84  225.60   1
  -2   0  22  121.95   29.74   4
   2   0 -22  146.29   40.53   6
   2   0 -22  211.85   68.22   1
   2   0 -22  241.07   62.37   5
  -2   0  20 1385.58  139.18   8
  -2   0  20 1315.13  110.42   4
   2   0 -20 2220.23  196.62   1
   2   0 -20 2363.64  192.97   5
   2   0 -20 1743.80  143.23   6
   2   0 -18 3778.97  240.84   5
   2   0 -18 4165.72  263.15   1
   2   0 -18 3913.62  217.82   6
  -2   0  18 4453.82  197.29   4
  -2   0  16   53.97   23.29   8
  -2   0  16   64.43   16.61   4
   2   0 -16   84.19   25.50   6
   2   0 -16   91.91   39.47   1
   2   0 -16   77.70   31.70   5
   2   0 -16   44.69   16.98   4
  -2   0  1412369.15  590.95   2
  -2   0  1414049.54  540.42   8
   2   0 -1412994.27  516.63   6
   2   0 -1410879.98  534.40   5
   2   0 -1410895.34  537.29   1
  -2   0  1412948.03  502.51   4
  -2   0  12 1549.77  114.17   8
  -2   0  12 1342.94  131.48   2
   2   0 -12 1046.70  106.95   5
   2   0 -12 1242.66  101.12   6
  -2   0  12 1288.39   82.90   4
   2   0 -12 1378.32   94.51   4
   2   0 -12 1248.34  116.40   1
   2   0 -10 5042.81  260.32   1
  -2   0  10 4825.59  205.05   4
   2   0 -10 4946.05  255.55   5
  -2   0  10 5022.34  240.65   8
  -2   0  10 5427.71  283.87   2
   2   0 -10 4449.24  229.54   6
   2   0  -8 5635.59  338.45   2
  -2   0   8 6763.23  341.44   5
  -2   0   8 6804.51  297.14   6
  -2   0   8 5774.36  322.73   1
  -2   0   8 6328.72  332.94   2
   2   0  -8 6717.12  319.81   1
  -2   0   8 7708.06  302.38   8
   2   0  -8 5649.89  306.46   5
  -2   0   626025.26  995.91   8
  -2   0   626068.12 1073.37   2
   2   0  -626861.16 1062.88   7
   2   0  -629353.30 1056.52   8
   2   0  -626565.07 1016.27   1
  -2   0   626097.46 1065.69   6
  -2   0   627183.89 1078.92   5
  -2   0   4 4733.30  195.66   8
  -2   0   4 4451.70  210.26   7
   2   0   4 8901.21  327.66   4
  -2   0  -4 8032.47  337.44   1
  -2   0  -4 7789.47  312.83   4
  -2   0  -614828.71  647.24   1
  -2   0  -614635.61  609.45   4
   2   0   615881.69  638.94   4
   2   0   615169.11  660.92   1
  -2   0  -812159.40  598.61   2
   2   0   812393.19  539.08   4
   2   0   812941.03  583.65   1
  -2   0  -811829.35  521.76   4
  -2   0  -811736.34  541.40   1
  -2   0 -10 2117.16  157.31   1
   2   0  10 2589.19  158.84   4
  -2   0 -12 7559.26  380.54   1
   2   0  12 9117.37  389.43   4
   2   0  14 1023.96  105.03   4
  -2   0 -14  822.07  109.47   1
  -2   0 -16 4071.69  285.33   1
   2   0  16 5083.35  297.51   4
  -2   0 -18  -12.53    6.72   1
   2   0  18  -17.71   16.63   4
  -2   0 -20 3749.30  283.59   1
  -2   0 -20 4037.75  300.52   5
   2   0  20 3893.73  267.68   4
  -2   0 -22 2142.72  211.48   1
   2   0  22 2354.44  198.33   4
  -2   0 -22 2704.73  247.10   5
  -2   0 -24  108.02   47.49   6
   2   0  24   94.96   39.24   4
  -2   0 -24  143.42   59.27   1
  -2   0 -24  158.65   59.35   5
  -2   0 -26 2519.68  260.94   5
  -2   0 -26 1869.17  208.71   1
   2   0  26 1847.66  182.34   4
  -2   0 -26 1128.02  147.80   6
  -2   0 -28  413.29  100.00   1
  -2   0 -28  232.55   64.69   6
  -2   0 -30   -7.42   10.75   5
  -2   0 -30   48.95   38.83   1
  -2   0 -32  169.39   72.05   1
  -2   0 -32   57.99   44.38   5
  -2   0 -34   80.82   59.90   5
  -2   0 -34  260.28   92.69   1
   2  -1 -33  -37.83   56.07   1
   2   1 -33  -20.48   36.70   1
   2  -1 -31  444.00  110.56   1
   2   1 -31  394.22  111.06   5
   2   1 -31  403.94  111.75   1
   2  -1 -29  546.15  121.41   1
   2   1 -29  558.64  120.55   5
   2   1 -29  506.65  119.89   1
   2   1 -27   37.54   25.41   5
   2   1 -27   53.21   27.19   1
   2  -1 -27  113.47   51.81   1
   2   1 -25    8.62   26.70   1
   2   1 -25   -6.96   16.57   5
  -2   1  25   -5.95   12.92   4
   2   1 -25   28.64   20.91   6
   2   1 -23   28.69    6.34   6
   2   1 -23   90.81   39.41   5
   2   1 -23   97.53   48.80   1
   2  -1 -23  138.96   59.32   1
  -2   1  23  150.43   62.11   2
  -2   1  23   68.78   28.28   4
  -2   1  21 1154.10  107.41   4
   2  -1 -21 1151.58  139.62   1
   2   1 -21 1158.36  127.38   6
   2   1 -21 1105.59  145.30   1
   2   1 -21  926.14  129.21   5
   2   1 -21  715.48   81.45   4
  -2   1  21 1289.05  162.12   2
   2   1 -19   37.68   29.00   1
  -2   1  19   50.81   21.35   4
  -2   1  19   64.23   23.91   2
   2   1 -19   81.91   28.24   6
   2  -1 -19   61.16   22.21   6
   2  -1 -19  182.65   57.36   1
   2   1 -19   26.39   13.64   4
  -2  -1  19   86.11   22.72   8
   2   1 -19   92.58   43.17   5
   2  -1 -17  694.13   64.21   6
  -2   1  17  656.74  102.20   2
   2   1 -17  627.54   85.54   6
  -2  -1  17  646.83   56.35   8
   2   1 -17  688.65   96.31   5
   2  -1 -17  612.62   90.89   1
   2   1 -17  696.56  110.52   1
  -2   1  17  576.61   69.31   4
   2   1 -17  255.15   44.11   4
   2   1 -15  156.61   46.05   5
   2  -1 -15  198.92   46.34   1
   2   1 -15  208.94   53.12   1
  -2   1  15  221.55   50.04   2
   2   1 -15  220.78   47.62   6
  -2   1  15  238.96   42.81   4
   2  -1 -15  197.61   29.43   6
  -2  -1  15  275.64   31.87   8
   2   1 -15  138.64   26.84   4
  -2   1  13  214.44   39.23   4
   2   1 -13  187.47   39.53   6
   2   1 -13  102.06   19.30   4
   2   1 -13  213.79   53.20   1
   2  -1 -13  175.41   38.56   1
   2   1 -13  193.34   45.06   5
  -2   1  13  184.36   45.70   2
  -2   1  11 5973.20  267.11   4
   2   1 -11 5666.22  294.34   5
  -2   1  11 6182.69  310.00   2
  -2   1  11 2838.60  275.09   8
  -2   1  11 2622.93  257.24   5
   2  -1 -11 6359.00  304.04   1
   2   1 -11 6673.17  239.08   4
   2   1 -11 5976.79  303.20   1
   2   1 -11 6800.14  306.77   6
   2   1  -9 8605.64  408.98   5
   2   1  -9 8443.52  409.53   6
  -2   1   9 7980.78  444.32   1
  -2   1   9 6596.76  422.46   8
   2  -1  -910327.34  433.30   8
  -2   1   9 8458.50  402.52   2
  -2   1   9 9636.17  417.63   5
  -2  -1   9 7731.58  425.34   6
   2  -1  -9 9095.76  417.99   1
  -2   1   9 9942.17  405.07   4
  -2  -1   715933.36  625.65   6
  -2  -1   712482.37  605.41   5
   2   1  -712326.66  567.46   5
  -2   1   710579.82  593.78   1
   2  -1  -716416.34  605.55   8
   2   1  -713447.95  580.73   6
   2  -1  -714991.74  582.31   1
  -2   1   712418.97  602.22   8
  -2  -1   5  768.55   81.31   5
   2  -1  -5  607.72   55.47   1
   2   1  -5  612.57   57.72   5
   2  -1  -5  620.45   50.69   3
  -2  -1   5  759.40   78.05   6
  -2   1   5  406.25   50.00   1
   2  -1  -5  656.79   63.15   8
  -2   1   5  419.10   58.60   8
   2  -1  -341642.77 1446.14   1
   2   1  -343391.16 1574.64   8
   2   1  -342923.89 1596.93   4
   2   1  -337656.00 1583.51   5
   2   1  -337003.62 1598.59   7
   2  -1  -338693.56 1475.58   8
  -2   1   345473.64 1562.89   8
   2  -1  -339549.92 1454.02   3
  -2   1   348815.17 1645.90   3
  -2   1   328317.04 1433.37   1
  -2  -1   337979.27 1612.94   5
   2   1  -1 2841.72  152.87   4
  -2   1   1 2227.41  151.24   8
   2  -1  -1 2714.62  144.77   8
   2   1  -1 2587.33  147.51   7
  -2  -1   1 3186.32  166.71   7
  -2  -1   1 3363.51  173.25   4
   2   1   1 2205.18  124.43   7
   2  -1   1 2149.14  124.83   8
  -2   1  -1 2072.91  132.17   8
  -2  -1  -1 2495.42  134.76   7
  -2  -1  -1 2307.30  144.95   4
   2   1   1 1992.99  130.21   4
   2   1   1 2277.24  110.20   3
   2   1   3 1777.21  123.74   4
  -2  -1  -3 1854.67  134.67   4
   2  -1   3 1859.80  113.66   8
  -2  -1  -3 2230.18  123.81   7
  -2   1  -3 1928.33  121.34   8
  -2  -1  -3 1802.69  122.63   1
   2   1   3 1763.60  106.95   7
   2   1   3 1734.21  130.55   1
  -2  -1  -5 1536.88  128.22   4
  -2  -1  -5 1498.27  117.14   1
  -2  -1  -5 1704.40  110.84   7
  -2   1  -5 1460.25  109.32   1
   2  -1   5 1562.76  102.59   8
   2   1   5 1487.86   98.22   2
   2   1   5 1437.67  119.41   1
   2   1   5 1442.71  112.13   4
   2   1   7  662.82   67.67   2
  -2   1  -7  561.98   69.22   4
  -2   1  -7  522.36   68.91   1
  -2  -1  -7  626.03   75.27   1
  -2  -1  -7  549.74   76.74   4
   2   1   7  596.44   67.59   4
   2   1   7  572.28   78.29   1
  -2  -1  -9  217.58   51.53   4
   2   1   9  361.83   57.19   2
  -2   1  -9  198.66   39.40   4
  -2   1  -9  329.35   57.10   1
  -2  -1  -9  335.16   58.30   1
   2   1   9  339.68   53.12   4
  -2  -1  -9  246.06   49.73   2
   2   1  11  341.40   59.90   2
  -2   1 -11  303.03   57.38   1
   2   1  11  286.75   49.17   4
  -2  -1 -11  287.06   56.40   1
  -2   1 -11  173.82   43.00   4
  -2  -1 -13 8464.38  455.60   1
  -2   1 -13 8802.50  451.37   1
   2   1  13 9529.51  444.62   4
  -2   1 -15   97.68   41.75   1
   2   1  15  104.41   33.50   4
  -2  -1 -15   73.96   30.00   5
  -2  -1 -15   60.55   26.76   1
   2   1  17 1807.38  158.86   4
  -2   1 -17 1842.22  176.80   1
  -2  -1 -17 1798.95  168.79   1
  -2  -1 -17 2052.06  175.20   5
  -2  -1 -19   11.92   20.34   5
  -2   1 -19   33.65   29.75   1
  -2  -1 -19   58.57   36.43   1
   2   1  19   32.28   21.92   4
  -2   1 -21   27.70   24.63   1
   2   1  21   23.06   14.21   4
  -2  -1 -21   37.88   37.49   1
  -2   1 -21   31.09   13.52   5
  -2  -1 -21   21.95   16.16   5
  -2   1 -21   46.10   30.70   6
  -2   1 -23  832.03  139.98   5
  -2  -1 -23  708.81  115.26   5
  -2   1 -23  473.20   93.92   6
  -2  -1 -23  720.99  119.05   1
   2   1  23  707.47  109.73   4
  -2   1 -23  566.85  113.33   1
  -2  -1 -25   44.27   21.14   1
   2   1  25   22.15   28.33   4
  -2  -1 -25   16.08   15.16   5
  -2   1 -25  -12.33   17.93   1
  -2   1 -25   26.89   29.45   5
  -2   1 -25   54.04   43.18   6
  -2   1 -27  240.68   69.01   6
   2   1  27  373.18   80.74   4
  -2   1 -27  459.90  113.98   5
  -2  -1 -27  237.07   73.42   5
  -2   1 -27  378.37   96.24   1
  -2  -1 -27  419.59  104.66   1
  -2   1 -29  221.25   79.25   1
  -2   1 -29  125.90   69.41   5
  -2  -1 -29  113.86   57.59   5
  -2   1 -29   77.11   38.43   6
  -2  -1 -29  198.39   73.18   1
  -2   1 -31  249.03   89.59   5
  -2  -1 -31  294.42   93.32   1
  -2   1 -31  292.03   96.05   1
  -2   1 -31   55.07   35.40   6
  -2  -1 -31   80.58   50.79   5
  -2   1 -33   43.41   32.70   1
  -2   1 -33   10.65    9.48   5
  -2  -1 -33   -3.96   28.00   1
   2  -2 -32  -25.26   26.44   1
   2   2 -32   40.80   43.08   5
   2   2 -32   79.75   53.90   1
   2  -2 -30   74.98   43.13   1
   2   2 -30   83.07   38.87   5
   2   2 -30   70.88   50.30   1
   2  -2 -28  360.73  105.86   1
   2   2 -28  240.74   78.64   1
   2   2 -28  244.14   85.90   5
  -2   2  28  229.41   79.98   2
  -2   2  26  220.74   55.13   4
   2   2 -26  286.37   77.10   6
  -2   2  26  363.23   95.55   2
   2  -2 -26  360.00   88.62   1
   2   2 -26  320.63   89.39   1
   2   2 -26  336.17   84.78   5
   2  -2 -24   82.53   42.20   1
   2   2 -24   40.34    3.62   1
   2   2 -24   41.09   35.58   5
   2   2 -24   82.95   39.84   6
  -2   2  24   94.76   58.09   2
  -2   2  24   81.81   32.20   4
   2   2 -22  413.04   84.67   6
   2   2 -22  380.74   85.99   5
  -2   2  22  326.54   62.82   4
   2  -2 -22  496.37   99.47   1
   2   2 -22  507.94  114.08   1
  -2   2  22  458.59   96.32   2
  -2   2  20  345.50   64.31   4
   2   2 -20  428.77   92.52   1
   2   2 -20  266.73   65.18   6
  -2   2  20  303.74   79.67   2
   2  -2 -20  373.72   76.70   1
   2   2 -20  310.63   73.77   5
  -2   2  18 1628.52  146.68   4
   2   2 -18 1606.12  160.68   6
   2  -2 -18 1591.36  159.75   1
   2   2 -18 1525.14  157.23   5
  -2   2  18 1531.73  166.14   2
   2   2 -18 1558.85  168.84   1
   2   2 -16   45.96   21.11   4
   2   2 -16   51.41   28.62   5
   2   2 -16   54.32   31.09   1
   2  -2 -16   46.38   28.70   1
   2   2 -16   98.47   39.68   6
  -2   2  16   75.44   29.37   4
  -2   2  16   47.40   24.03   2
  -2   2  14 2020.53  174.36   2
  -2   2  14 2187.61  161.91   4
   2   2 -14 2032.31  169.01   6
   2   2 -14 2071.73  173.72   5
   2  -2 -14 2336.85  178.66   1
   2  -2 -12 5552.75  320.71   8
   2  -2 -12 6053.94  318.28   1
   2   2 -12 5043.32  304.36   6
  -2  -2  12 6077.72  234.55   8
   2   2 -12 4416.35  288.65   5
  -2   2  12 5558.18  308.89   4
  -2   2  10  732.25   93.99   4
   2  -2 -10  764.16   91.98   8
  -2  -2  10  792.79   59.29   8
   2   2 -10  728.73   88.90   5
   2  -2 -10  784.07   69.68   3
   2  -2 -10  735.79   90.98   1
   2   2 -10  698.02   85.46   6
  -2   2  10  700.52   70.50   5
   2   2 -10  708.96   58.70   8
  -2  -2   8  165.96   27.80   8
   2  -2  -8  223.56   48.71   1
   2   2  -8  163.27   39.71   6
   2   2  -8  168.74   31.38   8
   2   2  -8  141.99   32.14   5
  -2   2   8  143.99   43.29   1
   2  -2  -8  130.51   22.79   3
   2  -2  -8  134.90   42.48   8
   2   2  -6  581.57   72.60   5
   2   2  -6  865.28   78.74   8
   2  -2  -6  633.78   78.53   8
  -2  -2   6  653.16   65.43   8
  -2   2   6  798.23   69.67   3
  -2   2   6  515.02   77.52   1
   2  -2  -6  721.99   56.94   3
  -2   2   4   96.10   28.61   1
  -2   2   4  111.24   22.48   6
  -2   2   4  160.34   31.01   3
  -2  -2   4  113.99   24.50   8
   2  -2  -4  109.32   29.64   8
   2   2  -4  213.03   38.92   8
   2   2  -4  113.10   29.77   5
   2  -2  -2 2702.22  167.04   8
   2   2  -2 2656.82  168.03   7
  -2   2   2 2677.05  149.60   6
   2   2  -2 3030.75  191.31   8
  -2   2   2 2165.00  184.74   8
   2   2  -2 2550.17  149.49   5
  -2  -2   2 2562.70  190.97   6
   2  -2   0   29.12   14.93   8
  -2   2   0   -0.91    7.04   6
   2   2   0  -15.77    9.15   8
   2   2   0   30.82   22.81   4
   2   2   0   26.09    8.65   5
   2   2   0   54.50   23.09   7
  -2   2   0   25.02   23.49   8
   2   2   222687.04  940.44   4
  -2  -2  -224554.68  954.03   7
   2   2   223404.92  894.92   7
  -2   2  -224078.55  953.90   8
   2  -2   223129.02  836.49   8
   2   2   4 1788.24  119.10   7
   2  -2   4 1636.78  118.28   8
  -2  -2  -4 1845.99  137.74   7
   2   2   4 1279.52  122.25   4
  -2   2  -4 1084.12  120.61   8
   2   2   6  602.43   63.89   7
   2   2   6  527.38   69.59   4
  -2   2  -6  435.15   69.30   8
   2  -2   6  644.76   70.27   8
  -2  -2  -6  404.01   60.00   7
  -2  -2  -8  484.49   69.80   7
  -2  -2  -8  719.12   46.83   5
   2  -2   8  670.16   76.30   8
  -2  -2  -8  720.12   91.50   1
   2   2   8  539.94   73.93   4
  -2  -2 -10  688.21   58.38   5
  -2   2 -10  591.84   86.65   1
   2   2  10  638.37   79.98   2
  -2  -2 -10  724.50  103.58   1
  -2  -2 -10  500.38   71.96   7
   2  -2  10  702.13   75.05   8
   2   2  10  574.65   82.19   4
   2  -2  12 9203.73  412.68   8
   2   2  12 8876.01  447.71   4
  -2  -2 -12 9340.04  401.33   5
  -2  -2 -12 9073.45  468.29   1
   2   2  12 8335.77  427.77   2
  -2   2 -12 8191.89  439.87   1
  -2  -2 -14  742.22   77.06   5
   2   2  14  868.36  108.18   2
  -2  -2 -14  782.98  107.22   1
  -2   2 -14  787.34  111.70   6
  -2  -2 -14  415.95   68.77   7
   2  -2  14  860.87   87.73   8
  -2   2 -14  768.89  107.63   1
   2   2  14  809.56  102.03   4
  -2  -2 -16  533.12   81.86   7
   2   2  16  972.59  113.67   4
  -2   2 -16  992.91  135.99   1
  -2   2 -16 1068.25  135.98   6
   2  -2  16  826.16   90.49   8
  -2  -2 -16  881.38  116.75   1
  -2  -2 -16  817.84   90.58   5
   2   2  16  928.81  117.96   2
   2   2  18 1653.71  170.80   2
  -2   2 -18 1502.05  170.82   1
  -2  -2 -18 1661.73  172.11   1
  -2   2 -18 1612.77  172.27   6
   2  -2  18 1553.33  132.47   8
  -2  -2 -18 1512.13  135.72   5
   2   2  18 1428.22  146.80   4
   2   2  20  261.92   66.62   2
  -2   2 -20  302.14   73.64   6
  -2  -2 -20  200.31   64.19   1
   2   2  20  288.56   63.78   4
  -2   2 -20  203.08   66.75   1
  -2  -2 -20  246.80   54.46   5
   2  -2  20  205.45   47.99   8
  -2  -2 -22   26.09   27.99   1
   2  -2  22   -6.46   13.49   8
  -2   2 -22   48.61   34.11   6
   2   2  22   30.93   21.26   4
  -2   2 -22   20.82   29.51   1
  -2  -2 -22   22.35   20.74   5
  -2   2 -22   40.79   26.99   5
  -2   2 -24  105.42   52.53   1
  -2  -2 -24  147.57   58.28   1
  -2   2 -24  161.01   61.70   6
   2   2  24  132.35   46.45   4
  -2  -2 -24   75.33   37.67   5
  -2   2 -24  183.38   76.60   5
  -2   2 -26  123.26   45.43   1
  -2   2 -26   83.83   46.50   6
  -2  -2 -26   32.91   24.74   5
   2   2  26   60.37   33.12   4
  -2  -2 -26  145.52   55.56   1
  -2   2 -26   80.20   50.08   5
  -2   2 -28   65.85   67.38   5
  -2   2 -28   52.52   36.56   1
   2   2  28    6.27   18.14   4
  -2   2 -28    2.37   12.05   6
  -2  -2 -28   58.52   47.72   1
  -2  -2 -30  115.78   69.39   1
  -2   2 -30  143.04   75.58   5
  -2   2 -30  140.79   75.16   1
  -2   2 -30   16.53   23.89   6
  -2   2 -32   62.37   53.81   1
  -2  -2 -32   39.87   42.00   1
  -2   2 -32   -4.58   21.41   6
  -2   2 -32   33.87   42.30   5
   2  -3 -31   20.25   39.16   1
   2   3 -31   -9.53   29.51   5
  -2   3  31   64.30   55.32   2
   2   3 -31   -4.33   31.05   1
   2  -3 -29  237.55   95.28   1
   2   3 -29   75.34   45.90   1
   2   3 -29   83.83   43.54   5
  -2   3  29   87.12   49.88   2
  -2   3  27   -7.14   18.56   4
   2   3 -27   -0.47   26.70   1
  -2   3  27   26.48   49.79   2
   2   3 -27  -20.76   12.05   5
   2  -3 -27   39.82   29.35   1
  -2   3  25  -12.22   16.00   4
   2   3 -25    4.23   28.50   5
   2   3 -25   87.82   36.99   1
   2  -3 -25  -46.55   35.63   1
  -2   3  25   45.49   35.72   2
   2   3 -23 1312.44  172.37   5
  -2   3  23 1255.14  156.20   4
   2   3 -23 1535.87  197.38   1
  -2   3  23 1554.42  199.81   2
   2  -3 -23 1758.12  206.38   1
   2   3 -23 1385.81  180.35   6
   2   3 -21 3151.72  277.92   1
   2   3 -21 3587.89  289.38   6
   2  -3 -21 4127.70  307.32   1
   2   3 -21 3152.06  265.01   5
  -2   3  21 3324.81  258.10   4
  -2   3  21 3683.55  292.28   2
   2  -3 -19  274.69   54.63   3
  -2   3  19  601.01  107.53   2
   2   3 -19  473.50   96.97   5
  -2   3  19  474.64   88.55   4
   2   3 -19  461.20   93.30   6
   2  -3 -19  557.76  107.92   1
   2   3 -19  424.62   90.95   1
  -2   3  17 2447.15  215.02   2
   2   3 -17 2147.34  201.35   5
   2   3 -17 2180.41  204.00   6
   2  -3 -17 2621.43  225.07   1
  -2   3  17 2374.06  199.30   4
   2  -3 -15  114.64   44.83   1
  -2  -3  15   42.58   13.05   8
   2   3 -15   99.60   38.46   5
   2   3 -15   88.43   31.40   6
   2  -3 -15   53.51   19.95   3
  -2   3  15  104.41   36.31   4
  -2   3  13  524.76   88.83   4
   2   3 -13  497.54   83.95   5
   2   3 -13  161.52   37.42   8
   2  -3 -13  487.55   83.25   8
   2  -3 -13  469.93   84.58   1
   2   3 -13  465.72   82.11   6
  -2  -3  13  517.58   59.03   8
   2  -3 -13  459.95   52.48   3
  -2   3  13  329.09   47.11   5
  -2   3  11 2457.75  207.03   4
  -2  -3  11 2610.32  159.69   8
  -2   3  11 2685.57  127.91   7
   2  -3 -11 2272.95  191.96   8
   2   3 -11 2189.40  187.13   6
   2  -3 -11 2169.92  123.43   3
  -2   3  11 2214.97  131.09   5
   2   3 -11 2193.56  183.01   5
   2   3  -9 2660.02  202.98   5
   2  -3  -9 2846.44  217.18   8
  -2  -3   9 3410.63  199.00   8
  -2   3   9 3073.89  168.51   7
   2   3  -7  881.83  112.71   8
  -2   3   7 1316.36   98.08   3
   2   3  -7  937.57  105.29   5
  -2  -3   7 1007.17  100.04   8
  -2   3   7 1062.92   89.27   7
   2  -3  -7  939.76  110.50   8
  -2  -3   5 5698.78  325.97   8
  -2   3   5 7529.65  343.65   3
   2  -3  -5 5037.95  321.94   8
   2   3  -5 5870.42  314.06   5
   2  -3  -3    1.68    7.33   8
  -2   3   3   20.47   13.44   6
   2   3  -3   14.73   16.45   7
   2   3  -3  -14.04   10.66   5
  -2  -3   3    7.54   16.32   8
   2  -3  -110704.90  503.16   8
  -2  -3   111888.56  544.31   8
  -2   3   110806.52  495.31   6
   2   3  -110806.00  472.36   5
   2  -3   112642.19  566.43   8
   2   3   113035.71  598.69   7
  -2   3  -111749.72  573.61   6
   2   3   112878.75  541.13   5
  -2   3  -3  925.94  100.74   6
   2   3   3  980.27   98.92   7
   2   3   3  923.90  114.55   4
   2  -3   3  988.79  103.11   8
   2  -3   5   11.14    7.29   8
   2   3   5    5.71   20.06   7
   2   3   5   24.25   23.77   4
  -2   3  -5    6.29   13.33   6
   2   3   7   12.74    3.45   7
  -2  -3  -7    0.28    5.41   7
  -2   3  -7   10.70   10.83   6
   2  -3   7    7.53   16.56   8
   2   3   7   15.90   21.50   4
   2   3   9  852.53  108.98   4
  -2  -3  -9  684.28   98.73   7
   2  -3   9 1085.90  106.02   8
  -2   3  -9 1010.61  115.96   6
   2   3   9 1122.51  105.12   7
   2   3  11 2467.47  205.76   4
  -2   3 -11 2681.00  213.85   6
  -2   3 -13  238.09   60.68   6
  -2  -3 -13  148.72   40.67   7
   2   3  13  247.87   61.93   4
  -2   3 -13  376.39   83.33   1
   2  -3  13  249.67   48.44   8
   2   3  13  277.50   56.97   2
  -2  -3 -13  246.67   64.63   1
   2   3  15 1170.68  143.08   4
  -2   3 -15 1092.73  136.79   1
  -2  -3 -15 1430.66  168.63   1
  -2  -3 -15  702.06   95.31   7
   2   3  15 1115.67  129.65   2
  -2   3 -15 1169.79  146.16   6
   2  -3  15 1052.98  108.51   8
  -2   3 -17  988.76  143.86   1
  -2   3 -17 1210.52  157.42   6
  -2  -3 -17 1121.68  157.72   1
   2  -3  17  978.97  105.63   8
   2   3  17  955.95  135.80   4
   2   3  17 1094.56  137.50   2
   2   3  19  457.73   93.22   4
   2  -3  19  445.23   69.08   8
   2   3  19  466.29   89.69   2
  -2   3 -19  465.62   94.45   6
  -2   3 -19  541.98  114.49   1
  -2  -3 -19  578.20  115.68   1
  -2   3 -21  287.99   85.59   1
   2  -3  21  119.05   32.70   8
   2   3  21  234.99   69.49   2
  -2   3 -21  202.68   64.19   6
  -2   3 -21  194.64   60.88   5
  -2  -3 -21  231.77   76.71   1
   2   3  21  185.78   58.60   4
  -2  -3 -23  875.58  155.47   1
  -2   3 -23  686.75  127.88   1
  -2   3 -23  718.67  132.93   6
   2   3  23  890.35  144.84   2
   2   3  23  689.48  117.07   4
  -2   3 -23  688.32  131.03   5
   2   3  25   35.24   15.84   4
  -2   3 -25   -3.40   18.01   6
  -2   3 -25   98.00   47.58   1
   2   3  25   15.94   16.41   2
  -2   3 -25   77.59   59.09   5
  -2  -3 -25  -10.28   29.57   1
  -2  -3 -27   83.81   58.47   1
   2   3  27   -1.05    8.88   4
  -2   3 -27  -21.99   27.69   1
  -2   3 -27   70.96   44.90   5
  -2   3 -27   19.54   23.97   6
  -2   3 -29  -35.15   38.39   5
  -2   3 -29   18.88   21.67   6
   2   3  29   18.66   22.62   4
  -2   3 -29   22.94   25.76   1
  -2   3 -31  135.81   72.62   1
  -2  -3 -31  135.85   69.95   1
  -2   3 -31    7.12   18.88   6
  -2   3 -31  104.51   53.51   5
   2  -4 -30  134.30   65.98   1
   2   4 -30   99.10   56.61   5
   2   4 -30  147.12   79.10   1
  -2   4  30  201.77   77.24   2
   2   4 -28   95.51   71.29   1
   2  -4 -28   64.54   49.37   1
   2   4 -28    4.03   12.75   5
  -2   4  28   72.26   49.59   2
  -2   4  26    9.80   18.88   4
   2   4 -26    4.01   19.35   5
  -2   4  26   -6.42   34.61   2
   2  -4 -26  -13.91    6.19   1
   2   4 -26   34.48   43.34   1
   2   4 -24  123.42   67.51   1
  -2   4  24  135.96   58.18   4
   2  -4 -24  115.88   53.00   1
  -2   4  24  110.34   56.93   2
   2   4 -24   73.71   45.30   5
  -2   4  22   32.44   13.04   4
   2  -4 -22   51.09   30.85   1
  -2   4  22   48.11   35.12   2
   2   4 -22   64.73   42.18   5
   2   4 -22   27.81   31.64   1
  -2   4  20  280.49   81.95   2
   2   4 -20  263.29   79.26   5
   2  -4 -20  250.17   80.61   1
   2   4 -20  379.92   96.96   1
  -2   4  20  210.61   68.87   4
  -2   4  18  258.17   79.80   2
  -2   4  18  278.76   74.47   4
   2   4 -18  258.43   76.38   5
   2   4 -16  533.79  106.44   5
  -2   4  16  536.02  105.13   4
  -2  -4  16  520.44   68.21   8
  -2   4  14  779.65  129.16   4
   2   4 -14  808.99  120.72   5
  -2  -4  14  725.96   87.16   8
  -2   4  12  432.15   91.61   4
  -2  -4  12  306.55   58.67   8
  -2   4  12  224.14   27.67   5
   2  -4 -12  337.93   79.00   8
   2   4 -12  402.18   82.42   5
  -2   4  12  283.49   46.21   7
  -2   4  10  238.79   45.15   7
  -2  -4  10  124.91   39.91   8
   2  -4 -10  240.47   66.96   8
   2   4 -10  224.84   56.19   5
   2  -4  -8 2065.59  195.96   8
  -2  -4   8 2451.95  189.05   8
   2   4  -8 2009.53  176.97   5
  -2   4   8 1979.19  156.19   7
  -2   4   6  140.58   38.50   7
  -2  -4   6  141.99   43.21   8
  -2   4   6  168.42   40.22   3
   2   4  -6  121.08   37.40   5
   2  -4  -6  118.67   45.85   8
   2  -4  -4 1307.20  147.80   8
   2   4  -4 1166.44  130.26   7
  -2  -4   4 1310.35  141.05   8
   2   4  -4 1172.07  116.69   5
   2  -4  -2  197.29   51.77   8
   2   4  -2  176.73   48.89   7
   2   4  -2  206.64   42.39   5
  -2  -4   2  242.75   60.79   8
   2   4   0  938.32  113.46   7
  -2   4   0  967.92  109.94   6
   2   4   0  867.19   82.81   5
   2  -4   0  964.67  120.23   8
   2  -4   2 1279.82  140.84   8
   2   4   2 1176.87  148.24   4
   2   4   2 1261.66  129.95   7
  -2   4  -2 1204.05  132.14   6
   2   4   4 1687.21  180.55   4
   2   4   4 1738.32  154.48   7
  -2   4  -4 1457.29  158.22   6
   2  -4   4 1748.90  162.26   8
   2  -4   6   82.49   35.87   8
   2   4   6   25.38   27.19   4
   2   4   6   73.29   31.65   7
  -2   4  -6  103.10   40.65   6
   2  -4   8  177.62   49.34   8
   2   4   8  212.27   51.11   7
  -2   4  -8  172.09   55.13   6
   2   4   8  222.32   62.10   4
   2   4  10  572.85  102.70   4
  -2   4 -10  576.36  101.75   6
   2  -4  10  646.31   92.61   8
   2   4  10  471.50   76.78   7
  -2   4 -12   78.76   38.25   6
   2   4  12   96.27   54.06   4
   2  -4  12   75.57   34.03   8
  -2   4 -14 2324.55  233.98   6
   2   4  14 2434.52  209.13   2
   2  -4  14 2628.48  200.27   8
   2   4  14 2457.51  234.64   4
   2   4  16  166.27   60.54   4
  -2   4 -16  108.81   47.32   6
   2   4  16  170.18   59.70   2
  -2   4 -16  160.38   63.30   1
   2  -4  16  126.93   44.18   8
   2   4  18  197.43   65.38   4
   2   4  18  121.24   43.95   2
   2  -4  18   65.95   23.18   8
  -2   4 -18  161.28   50.94   1
  -2   4 -18  148.73   64.79   6
  -2   4 -20  861.46  150.51   1
  -2   4 -20  932.93  153.22   5
   2   4  20  848.79  142.53   4
  -2   4 -20  787.08  145.81   6
   2   4  20  788.59  129.34   2
   2   4  22   82.83   40.22   2
  -2   4 -22   65.08   42.60   6
   2   4  22   81.14   53.98   4
  -2  -4 -22   56.11   55.84   1
  -2   4 -22   79.97   46.39   5
  -2   4 -24  262.99   93.23   6
   2   4  24  341.21   92.20   2
  -2   4 -24  420.15  113.64   1
  -2   4 -24  292.99   94.47   5
   2   4  24  185.84   66.63   4
  -2  -4 -24  429.57  123.48   1
  -2   4 -26   76.44   46.18   5
  -2  -4 -26  180.56   84.98   1
   2   4  26   67.98   46.57   2
  -2   4 -26  144.09   68.01   6
  -2   4 -26  201.88   88.69   1
   2   4  26   93.34   46.62   4
  -2   4 -28   46.35   34.84   1
  -2  -4 -28   78.72   49.77   1
   2   4  28   46.97   44.67   2
  -2   4 -28   70.06   52.83   5
   2   4  28  -16.99   28.47   4
  -2   4 -28   39.92   42.32   6
  -2   5  27  -13.74   13.24   4
  -2   5  27  -18.05   24.23   2
   2   5 -27    6.68    9.27   5
  -2   5  25  -19.60   22.12   2
   2   5 -25   33.25   41.86   5
   2   5 -25   38.53   15.42   1
  -2   5  25   -7.06   27.09   4
  -2   5  23   -8.53   14.85   2
  -2   5  23  -22.08   37.52   4
   2   5 -23  -51.60   41.78   1
   2   5 -23    5.52   30.19   5
  -2   5  21   -5.17   29.62   4
  -2   5  21    2.00   10.84   2
   2   5 -21   54.75   39.37   5
  -2   5  19  258.26   84.23   4
   2   5 -19  204.79   73.26   5
  -2   5  17  106.60   56.18   4
   2   5 -17   72.49   36.68   5
   2   5 -15   21.68   24.95   5
  -2   5  15   20.14   26.01   4
  -2  -5  13 1125.37  131.27   8
   2   5 -13 1210.33  159.10   5
  -2   5  13 1370.03  191.32   4
  -2   5  13 1021.73  112.85   7
   2  -5 -11 1329.46  173.50   8
  -2   5  11 1575.62  150.13   7
  -2  -5  11 1383.98  154.09   8
  -2   5  11 1673.41  202.93   4
   2   5 -11 1518.81  171.02   5
   2  -5  -9  622.52  109.48   8
  -2  -5   9  763.22  107.60   8
  -2   5   9  429.88   72.97   7
   2   5  -9  666.26  104.52   5
  -2  -5   7  460.19   89.90   8
   2  -5  -7  413.77   93.33   8
  -2   5   7  440.31   75.41   7
   2   5  -7  453.56   81.35   5
   2   5  -7  371.26   84.69   7
   2   5  -5   34.76   22.53   7
  -2  -5   5   30.89   19.02   8
  -2   5   5   43.21   24.49   7
   2  -5  -5   23.52   21.96   8
   2   5  -5   26.32   15.69   5
   2  -5  -3  361.72   85.47   8
   2   5  -3  237.96   62.58   7
   2   5  -3  273.88   52.41   5
   2  -5  -1    6.39   25.65   8
   2   5  -1   11.80   13.94   7
   2   5  -1   35.93   23.45   5
   2   5   1  125.90   42.13   7
   2   5   1  100.60   28.84   5
   2  -5   1  148.32   60.12   8
   2   5   1  116.92   47.51   4
   2  -5   3  656.54  107.70   8
   2   5   3  675.76  123.63   4
   2   5   3  674.32  108.67   7
  -2   5  -3  620.25  104.33   6
   2   5   5 1880.94  203.95   4
  -2   5  -5 1896.29  192.92   6
   2  -5   5 2036.95  197.71   8
   2   5   5 1860.32  186.36   7
  -2   5  -7  214.05   62.22   6
   2  -5   7  255.35   65.49   8
   2   5   7  324.72   79.76   4
   2   5   7  280.33   65.83   7
   2   5   9 1854.61  179.77   7
  -2   5  -9 1689.07  193.18   6
   2  -5   9 1968.04  190.38   8
   2   5   9 1503.29  188.78   4
   2  -5  11   72.75   31.52   8
  -2   5 -11   94.77   47.16   6
   2   5  11   61.59   27.81   7
   2   5  11   67.61   41.54   4
   2   5  13   34.58   28.20   4
  -2   5 -13   30.08   32.64   6
   2   5  13   20.35   22.21   7
   2  -5  13    0.10   11.42   8
   2   5  15  -32.26   37.01   4
   2  -5  15   -5.07   20.02   8
  -2   5 -15    0.01    8.98   6
  -2   5 -17  463.24  107.80   5
   2  -5  17  336.12   72.58   8
   2   5  17  164.22   56.45   2
   2   5  17  320.04   95.56   4
  -2   5 -17  302.83   85.26   6
  -2   5 -19   15.82   26.20   5
   2   5  19   32.09   39.83   4
  -2   5 -19   19.33   29.93   6
   2   5  19   27.46   27.69   2
  -2   5 -19  -33.64   33.67   1
   2   5  21   90.92   50.10   2
  -2   5 -21  164.68   61.81   1
  -2   5 -21  160.87   68.61   6
  -2   5 -21   65.71   46.48   5
   2   5  21  183.77   72.32   4
  -2   5 -23    9.10   16.70   5
  -2   5 -23   39.08   39.41   6
   2   5  23  -14.96   28.86   2
   2   5  23   34.41   33.22   4
  -2   5 -23   34.67   21.32   1
  -2   5 -25   95.07   62.71   5
  -2   5 -25  204.50  106.17   1
   2   5  25  101.78   53.32   2
  -2   5 -25  183.22   85.23   6
   2   5  25  215.44   80.37   4
  -2   6  22    7.04    9.01   2
  -2   6  22   14.76   27.30   4
   2   6 -22    1.58   25.41   5
  -2   6  20   -4.66   14.99   4
   2   6 -20   25.46   24.87   5
   2   6 -18    0.76   27.04   5
  -2   6  18   -3.25   11.61   4
  -2   6  16   78.96   44.58   4
   2   6 -16   42.06   34.58   5
   2   6 -14   31.56   22.67   7
   2   6 -14  -32.02   35.29   5
  -2   6  14   23.35   39.18   4
   2   6 -12  108.55   55.29   7
   2   6 -12   64.57   41.58   5
  -2   6  12   78.30   46.95   4
  -2   6  10 1779.35  178.68   7
   2  -6 -10 1850.52  217.60   8
  -2   6  10 1885.46  241.70   4
   2   6 -10 1312.63  164.14   5
   2   6 -10 1659.90  200.23   7
   2   6  -8   15.37   24.29   7
  -2   6   8   53.83   26.88   7
   2  -6  -8   58.92   38.63   8
   2   6  -8   70.19   30.99   5
   2  -6  -6 1060.33  159.17   8
  -2   6   6  891.08  126.34   7
   2   6  -6  792.95  110.59   5
   2   6  -6 1099.92  156.01   7
  -2   6   4  -15.18   14.60   7
   2  -6  -4   24.28   29.72   8
   2   6  -4    4.32   13.98   5
   2   6  -4   45.76   43.50   7
  -2   6   2  433.66   89.42   7
   2   6  -2  274.97   55.93   5
   2   6  -2  434.13   96.06   7
   2  -6  -2  506.67  108.43   8
   2   6   0  245.85   81.33   4
   2   6   0  274.35   76.28   7
   2  -6   0  276.60   84.05   8
   2   6   2  762.22  141.65   4
   2   6   2  827.32  127.91   7
   2  -6   2  725.95  129.46   8
   2   6   4  430.47   99.99   4
   2  -6   4  396.22   96.79   8
   2   6   4  352.42   82.74   7
   2   6   6  338.20   96.77   4
   2  -6   6  288.89   83.64   8
   2   6   6  333.91   77.82   7
   2   6   8  280.43   77.36   7
   2  -6   8  314.04   89.26   8
   2   6   8  298.06   90.29   4
  -2   6 -10  250.14   81.22   6
   2  -6  10  210.43   62.91   8
   2   6  10  298.46   74.48   7
   2   6  10  193.96   71.96   4
  -2   6 -12 1180.33  177.59   6
   2  -6  12 1004.90  149.80   8
  -2   6 -12 1339.07  183.73   5
   2   6  12 1057.33  172.52   4
   2   6  14   59.73   37.56   4
  -2   6 -14   54.00   28.67   5
  -2   6 -14   54.34   40.46   6
   2  -6  14   23.78    9.55   8
  -2   6 -16  -23.49   24.82   5
  -2   6 -16   25.16   12.80   6
   2   6  16    6.84   21.04   4
   2   6  18   13.16   23.94   2
  -2   6 -18  -12.51    8.86   5
  -2   6 -18  -14.46   18.11   6
   2   6  18   -1.51   19.60   4
  -2   6 -20   47.08   38.77   5
   2   6  20   -8.89   13.36   4
  -2   6 -20   11.95   12.69   6
   2   6  20    3.43   14.36   2
  -2   6 -20   41.69   51.24   1
  -2   6 -22  110.66   68.82   6
   2   6  22  140.07   72.28   4
  -2   6 -22   47.02   58.06   5
  -2   6 -22   79.55   66.43   1
   2   7 -17    8.75   30.18   7
   2   7 -17    4.41   19.46   5
  -2   7  17   72.80   53.51   4
   2   7 -15   53.49   42.89   7
   2   7 -15  102.19   52.58   5
  -2   7  15  228.31   86.24   4
  -2   7  13   21.76   33.54   4
   2   7 -13   52.68   33.16   5
   2   7 -13   32.40   29.30   7
  -2   7  11  199.05   86.95   4
   2   7 -11  228.98   70.66   5
   2   7 -11  338.58   99.53   7
  -2   7   9    4.29    8.30   4
   2   7  -9   29.91   39.99   7
   2   7  -9  -11.28   24.34   5
  -2   7   7   77.39   40.37   7
  -2   7   7  123.23   67.73   4
   2   7  -7  131.37   56.81   7
   2   7  -7   99.97   39.74   5
   2  -7  -7   81.67   47.07   8
   2  -7  -5   14.77   25.21   8
   2   7  -5   34.53   39.05   4
  -2   7   5   14.10   26.78   7
   2   7  -5    7.42   27.50   7
   2   7  -3  162.02   65.03   7
   2  -7  -3  181.67   72.12   8
   2   7  -3  163.63   73.94   4
  -2   7   3  132.24   55.00   7
   2   7  -1    9.19   26.91   4
   2   7  -1   -9.62   11.55   7
   2  -7  -1  -13.07   22.22   8
  -2   7   1  -19.70   32.60   7
   2  -7   1   97.85   50.92   8
   2   7   1   66.51   39.62   7
  -2   7  -1   44.29   20.83   7
   2   7   1   87.25   50.56   4
   2   7   3   50.05   46.66   7
   2   7   3   57.07   49.26   4
  -2   7  -3   39.88   33.40   7
   2  -7   3   56.17   45.96   8
   2   7   5   45.41   33.42   7
   2  -7   5   80.33   42.67   8
  -2   7  -5   78.20   37.57   5
   2   7   5   32.85   38.29   4
   2   7   7   44.20   28.36   4
   2  -7   7   43.71   29.08   8
   2   7   7   35.59   33.97   7
  -2   7  -7   32.36   26.04   5
   2   7   9   64.44   44.36   4
  -2   7  -9   56.26   35.35   5
   2  -7   9   86.80   46.70   8
   2   7  11   55.68   44.15   4
   2  -7  11  117.94   57.43   8
  -2   7 -11  207.61   77.01   5
  -2   7 -13   16.12   23.61   5
   2   7  13    0.96   14.18   4
   2   7  15   96.99   61.70   4
  -2   7 -15   96.40   61.62   5
   2   7  17  214.38   89.96   4
  -2   7 -17  262.88  101.36   5
   2   8  -6    8.63    4.20   7
  -2   8   6   18.81   21.24   4
   2   8  -6   -5.32   21.49   4
   2   8  -4   -8.97   18.90   7
  -2   8   4   -9.67   22.86   4
   2   8  -4    3.57   13.57   4
   2   8  -2    2.12   20.31   7
  -2   8   2   20.44   21.19   7
   2   8  -2   24.23   26.65   4
   2   8   0  -21.54   20.03   7
   2  -8   0  -11.45   22.65   8
  -2   8   0   13.89   26.80   7
   2   8   0   28.36   29.22   4
   2  -8   2    9.92   21.64   8
   2   8   2    8.46   15.28   7
  -2   8  -2    5.16    3.45   7
   2   8   4   -2.80   16.08   7
   2   8   4   -1.60    2.66   4
   2  -8   4  -10.57   21.07   8
  -2   8  -4   20.59   35.29   7
  -2   8  -6  -41.41   41.30   7
   2  -8   6   23.36   30.55   8
   2   8   6   20.62   33.27   4
   3   0 -33   68.85   36.77   1
   3   0 -31    0.87   18.80   1
   3   0 -29  -32.46   32.63   1
   3   0 -27   14.08   17.58   1
   3   0 -25   -5.81   25.54   1
   3   0 -23    5.25   24.95   1
  -3   0  21    4.23    4.31   4
   3   0 -21  -14.45   12.15   1
  -3   0  21    5.64    5.87   8
  -3   0  19    9.78    9.39   4
  -3   0  19   -4.21    5.31   8
   3   0 -19  -14.84   17.28   5
   3   0 -17  -29.24   27.48   1
  -3   0  17    6.76   13.99   2
  -3   0  17    6.61    4.20   4
   3   0 -17    4.80    4.08   5
  -3   0  17   13.19   13.03   8
  -3   0  15  -17.95    9.92   2
   3   0 -15  -43.84   22.67   5
  -3   0  15   -6.33    8.00   4
   3   0 -15   -6.45   10.84   1
  -3   0  15   -2.82    8.27   8
  -3   0  13    4.02   10.87   8
  -3   0  13   12.41    9.63   2
   3   0 -13   -4.37   15.94   1
  -3   0  13   -1.26    4.98   4
   3   0 -11  -13.22   11.65   1
  -3   0  11   -1.19   10.18   6
  -3   0  11   -4.51   10.30   8
  -3   0   9   15.85   12.08   8
   3   0  -9  -36.66   24.79   1
  -3   0   9    3.18   20.42   2
   3   0  -9    2.85   13.58   7
  -3   0   9    7.99    3.55   5
  -3   0   9    2.11   12.38   6
   3   0  -9   16.38   10.43   8
  -3   0   7  -14.03    4.96   2
   3   0  -7    4.54    7.08   7
   3   0  -7    2.84    3.55   8
  -3   0   7    1.56    8.15   8
  -3   0   7   19.54   15.70   5
   3   0  -7   13.56   18.30   1
  -3   0   5   -2.07    5.51   8
  -3   0   5  -13.68    4.05   7
  -3   0   5    0.20   11.20   2
   3   0  -5    2.05   14.70   7
  -3   0   3    3.77    4.43   4
  -3   0   3    4.72   10.01   7
  -3   0  -1    2.29    1.10   4
  -3   0  -1   26.90   11.74   1
   3   0   3   -0.05   10.01   4
   3   0   3    4.49    5.89   1
  -3   0  -3  -16.02   11.95   1
   3   0   5   14.73   10.03   4
  -3   0  -5   -9.64    9.46   4
  -3   0  -5   19.52    7.97   1
   3   0   5   19.48   18.59   1
   3   0   7   20.15   19.43   1
   3   0   7   13.78    5.91   4
  -3   0  -7   34.66   28.54   4
  -3   0  -7   -0.71    9.38   1
  -3   0  -9   17.61   22.06   1
   3   0   9    1.08    2.83   4
  -3   0  -9    7.82   11.68   4
  -3   0 -11   33.20   15.31   1
   3   0  11  -14.66    9.50   4
  -3   0 -13   -0.18   16.99   1
   3   0  13  -26.01   22.69   4
  -3   0 -15   18.94    8.10   1
   3   0  15   -4.23    7.62   4
  -3   0 -17  -19.03   18.47   1
   3   0  17  -11.57    7.94   4
   3   0  19   18.18   22.09   4
  -3   0 -19   16.96   18.73   1
   3   0  21    2.29   16.69   4
  -3   0 -21   31.70   16.44   1
   3   0  23  -18.38   27.96   4
  -3   0 -23    2.57    8.12   1
  -3   0 -23   29.59   23.11   5
  -3   0 -25   -3.19   15.67   5
  -3   0 -25  -27.95   28.78   1
   3   0  25   -2.32    8.52   4
  -3   0 -27  -21.67   15.37   1
   3   0  27   19.97   20.62   4
  -3   0 -27   -6.13   11.63   6
  -3   0 -27  -25.48   18.05   5
  -3   0 -29   -7.00   17.52   1
  -3   0 -29  -26.08   32.78   5
  -3   0 -29    8.79   17.60   6
  -3   0 -31  -15.36   25.18   1
  -3   0 -31   -2.89   16.26   5
  -3   0 -33  -28.28   25.71   1
  -3   0 -33   17.45   41.01   5
   3   1 -34  671.59  156.03   1
   3  -1 -34  357.50  112.37   1
   3  -1 -32  104.64   59.10   1
   3   1 -32  258.74   88.01   1
   3   1 -30  101.91   58.93   1
   3  -1 -30   41.21   55.18   1
   3   1 -28  192.25   73.30   1
   3  -1 -28  181.26   67.28   1
   3   1 -28  190.46   65.36   5
   3   1 -26   19.70   25.28   1
   3   1 -26  -16.25    4.60   5
   3  -1 -26  -40.93   35.91   1
  -3   1  24  -40.29   42.02   2
   3   1 -24   24.97   31.84   1
   3  -1 -24   74.22   47.94   1
   3   1 -24   22.39   31.28   5
  -3   1  24  -13.95   14.23   4
   3   1 -22   87.68   29.00   1
  -3   1  22   54.45   20.54   4
   3   1 -22   59.31   22.51   5
  -3   1  22  108.43   55.57   2
   3  -1 -22   45.71   25.01   1
   3  -1 -22   14.70    9.58   7
  -3  -1  20  724.29   57.21   8
  -3   1  20  512.97   66.62   4
   3  -1 -20  868.23  120.05   1
   3   1 -20  991.04  137.34   1
   3  -1 -20  532.64   63.71   7
   3   1 -20  947.25  122.54   5
  -3   1  20 1078.82  144.11   2
  -3   1  18   14.35   13.69   2
  -3  -1  18   38.93    9.95   8
  -3   1  18   45.16   18.83   4
   3  -1 -18   40.88   18.03   7
   3   1 -18   36.27   24.59   5
   3   1 -18    1.37   10.03   1
   3  -1 -18   44.67   15.44   1
   3   1 -16 6140.86  380.15   5
   3  -1 -16 6878.32  389.98   1
   3   1 -16 6966.77  409.45   1
   3  -1 -16 7482.45  337.16   7
  -3   1  16 7118.14  415.01   2
  -3   1  16 7487.11  350.90   4
   3  -1 -14  422.92   42.15   7
   3   1 -14  288.47   55.20   5
  -3   1  14  369.50   51.27   4
  -3   1  14  311.21   61.30   2
   3  -1 -14  298.89   56.28   1
   3   1 -14  301.56   61.98   1
   3  -1 -12 2349.69  169.98   1
  -3   1  12 1681.05  173.21   8
  -3   1  12 2324.50  182.50   2
  -3   1  12 2328.85  146.73   4
   3  -1 -12 2808.44  125.84   7
   3  -1 -12 2507.19  172.61   8
   3   1 -12 2167.97  172.95   1
   3   1 -12 2131.45  167.68   5
   3   1 -10  623.21   75.79   5
  -3   1  10  300.50   60.54   8
   3  -1 -10  796.81   80.93   8
  -3   1  10  252.05   48.48   5
  -3   1  10  796.98   99.22   1
   3  -1 -10  781.43   78.24   1
  -3   1  10  663.03   81.75   2
   3   1  -813037.06  596.82   2
   3   1  -814520.68  484.13   4
   3   1  -810456.89  521.69   5
  -3   1   8 9983.29  541.58   8
  -3  -1   813160.14  579.57   6
  -3   1   812941.42  562.62   1
   3  -1  -811918.47  518.14   1
   3  -1  -812330.61  529.68   8
   3   1  -6 8949.08  362.71   4
  -3   1   6 7508.78  404.21   8
   3  -1  -6 9226.31  372.56   3
   3   1  -6 7721.74  396.45   7
   3  -1  -6 8797.58  384.14   8
   3   1  -6 6740.28  411.46   2
   3  -1  -6 9237.86  384.25   1
   3   1  -6 7669.13  389.57   5
  -3  -1   6 9537.00  435.98   6
  -3  -1   6 9515.28  432.35   5
  -3   1   6 9925.31  413.85   1
  -3  -1   4 2161.39  147.71   7
  -3   1   4 2862.27  152.28   3
   3   1  -4 1711.28  134.44   2
   3   1  -4 2593.42  127.59   4
  -3   1   4 3066.01  167.47   8
  -3  -1   4 2188.36  144.32   5
  -3   1   4 1648.47  116.44   1
   3  -1  -4 2585.96  116.41   1
   3   1  -4 2365.32  142.76   7
   3  -1  -4 2362.20  134.47   8
   3  -1  -4 2463.15  132.36   3
  -3  -1   237850.12 1566.95   4
  -3   1   242393.34 1517.06   3
   3   1  -236370.05 1551.99   4
   3  -1  -236454.12 1408.55   8
  -3   1   243680.17 1544.63   8
   3   1  -235216.15 1503.66   7
  -3  -1   240649.94 1541.31   7
  -3  -1   076679.37 2860.76   7
  -3   1   079527.17 3012.87   8
  -3  -1   075213.42 3077.29   4
   3   1   083244.11 3051.72   4
   3  -1   075343.93 2801.74   8
   3   1   067452.43 2811.17   7
   3   1   078291.77 3000.47   3
  -3   1  -231433.71 1246.44   1
  -3   1  -232333.80 1284.94   8
   3   1   228339.23 1301.08   1
  -3  -1  -234662.27 1338.67   4
  -3  -1  -233878.61 1241.22   3
   3   1   230986.37 1300.44   4
   3   1   231234.57 1193.50   7
  -3  -1  -232711.43 1229.79   7
   3   1   231284.65 1253.71   3
   3  -1   230167.21 1224.83   8
  -3   1  -4  366.59   47.57   1
  -3   1  -4  298.07   49.37   4
  -3  -1  -4  399.43   53.59   7
   3   1   4  293.37   48.85   1
  -3  -1  -4  352.28   55.15   1
   3   1   4  322.26   45.79   4
   3  -1   4  297.14   39.72   8
  -3  -1  -4  345.60   58.31   4
   3   1   4  353.69   36.13   2
   3   1   6   28.09   17.42   1
  -3   1  -6   20.04    9.96   1
   3   1   6   47.28   15.79   2
   3   1   6   12.10   13.80   4
  -3   1  -6   48.22   19.44   4
  -3  -1  -6   11.67   18.58   1
  -3  -1  -6   46.50   20.02   2
  -3  -1  -6   80.54   32.59   4
  -3  -1  -8 3234.41  236.07   2
   3   1   8 6413.28  277.41   2
  -3  -1  -8 5832.73  288.24   1
  -3   1  -8 5913.17  281.16   1
   3   1   8 5403.81  268.78   4
  -3   1  -8 3194.34  239.47   4
  -3   1 -10  735.96   96.11   1
  -3  -1 -10  848.12   96.76   1
   3   1  10  832.22   91.06   4
  -3  -1 -1211515.34  570.40   1
  -3   1 -1211325.90  544.12   1
   3   1  1211378.79  545.95   4
  -3   1 -14  -35.07   26.71   1
   3   1  14   26.15   21.43   4
  -3  -1 -14   43.03   30.18   1
  -3  -1 -16  149.11   43.63   1
  -3   1 -16  216.55   53.70   1
   3   1  16  215.53   48.08   4
  -3  -1 -18  395.15   72.60   5
  -3   1 -18  256.41   62.87   1
   3   1  18  217.42   54.66   4
  -3  -1 -18  231.58   62.83   1
  -3  -1 -20  272.94   66.05   5
  -3  -1 -20  198.89   59.26   1
   3   1  20  290.74   68.05   4
  -3   1 -20  217.51   59.69   1
  -3  -1 -22  810.19  132.78   1
   3   1  22  915.37  127.96   4
  -3   1 -22  914.79  141.27   1
  -3  -1 -22 1054.62  147.28   5
  -3   1 -24 1507.05  184.07   6
  -3   1 -24 1393.79  181.49   1
  -3  -1 -24 1827.33  206.47   5
  -3   1 -24 1790.06  220.88   5
  -3  -1 -24 1381.69  175.97   1
   3   1  24 1594.70  178.90   4
  -3   1 -26  586.94  113.57   6
  -3  -1 -26  453.61  105.15   5
  -3  -1 -26  722.61  132.62   1
  -3   1 -26  741.16  131.43   1
  -3   1 -26  906.84  158.70   5
   3   1  26  638.68  108.49   4
  -3  -1 -28   44.38   31.51   1
   3   1  28   68.49   34.47   4
  -3   1 -28   -2.91   17.26   6
  -3   1 -28   63.05   43.62   1
  -3  -1 -28   27.22   26.30   5
  -3   1 -28   89.74   53.50   5
  -3  -1 -30   -7.68   17.40   1
  -3   1 -30   12.16   16.25   6
  -3  -1 -30   33.11   14.24   5
  -3   1 -30   -4.51   18.89   1
  -3   1 -32   -5.99   12.66   1
  -3  -1 -32   36.85   33.70   1
  -3  -1 -32   18.64   25.07   5
  -3   1 -32   -4.20   26.99   5
   3   2 -33   62.93   36.81   1
   3  -2 -33   10.40   19.35   1
   3  -2 -31   33.19   35.06   1
   3   2 -31   51.70   41.46   1
   3   2 -31   32.95   36.23   5
  -3   2  29  145.54   71.15   2
   3  -2 -29  145.44   66.61   1
   3   2 -29  141.38   61.72   5
   3   2 -29  201.99   82.54   1
  -3   2  27  153.99   64.30   2
   3  -2 -27  147.02   72.31   1
   3   2 -27  104.54   57.47   5
   3   2 -27   82.32   47.59   1
  -3   2  25   71.77   51.61   2
  -3   2  25   44.97   21.53   4
   3  -2 -25  102.41   47.80   1
   3   2 -25   63.58   41.28   5
   3   2 -25   56.08   53.68   1
   3  -2 -23   -6.19   25.30   1
  -3   2  23   33.60   18.29   2
   3   2 -23  -22.31   13.50   5
   3   2 -23   58.47   48.48   1
  -3   2  23   14.97   18.62   4
  -3   2  21 3893.28  307.99   2
   3  -2 -21 3488.18  271.87   1
   3   2 -21 3550.03  291.06   1
  -3   2  21 2555.80  209.37   4
   3   2 -21 2914.90  252.51   5
  -3   2  19   27.72   17.86   4
   3   2 -19    9.25   10.96   4
   3   2 -19  -44.75   52.05   1
   3  -2 -19   32.01   34.54   1
  -3   2  19    8.29   26.47   2
   3   2 -19   20.45   11.06   5
   3  -2 -17   74.31   35.11   1
  -3   2  17  114.72   54.04   2
  -3   2  17   50.95   21.54   4
   3   2 -17  114.09   37.51   1
   3   2 -17   21.19   29.86   5
   3   2 -17   15.42   12.02   4
   3   2 -15   58.95   23.35   4
  -3   2  15  179.27   44.12   4
  -3   2  15  123.90   40.65   2
   3  -2 -15  169.81   43.96   1
   3   2 -15  135.60   41.10   5
   3  -2 -13   31.88   16.78   3
   3   2 -13   14.71   12.99   5
  -3   2  13   26.82   17.04   5
   3  -2 -13    3.39   13.16   8
   3  -2 -13   45.89   19.41   1
  -3   2  13   15.25    5.16   4
   3  -2 -11 2979.69  184.77   1
   3  -2 -11 2865.02  156.62   3
   3  -2 -11 2826.43  190.13   8
   3   2 -11 2347.28  170.51   5
   3  -2  -9  147.73   30.94   3
   3   2  -9  108.02   35.76   5
   3  -2  -9  190.79   42.97   8
   3  -2  -9  167.04   39.41   1
   3   2  -9  133.37   23.37   8
  -3   2   9   98.82   35.84   1
  -3   2   7 5412.19  252.71   6
   3  -2  -7 5488.10  261.30   3
   3   2  -7 5771.43  304.84   5
   3  -2  -7 5620.87  281.73   1
  -3   2   7 5468.23  302.98   1
   3  -2  -7 5657.28  309.11   8
   3   2  -7 6773.97  293.61   8
  -3   2   5 1964.07  112.61   6
   3  -2  -5 1983.01  146.52   8
   3   2  -5 2417.52  151.38   8
  -3   2   5 2746.40  165.37   3
  -3   2   5 2164.73  146.17   1
   3   2  -5 1817.58  134.89   5
  -3  -2   5 1231.09  143.99   5
   3   2  -5 1777.17  143.00   7
   3   2  -3 3394.30  210.79   4
  -3   2   3 3999.16  206.29   3
  -3  -2   3 3619.32  225.45   5
   3  -2  -3 3012.14  191.18   8
   3   2  -3 2987.33  200.72   7
   3   2  -3 3676.04  218.82   8
   3   2  -3 3117.17  185.49   5
   3   2  -1 2442.97  175.35   8
   3   2  -1 2247.65  158.66   4
   3   2  -1 2321.41  155.63   7
  -3  -2   1 2757.62  164.89   5
   3  -2  -1 2233.29  149.41   8
  -3  -2  -1 4815.23  276.77   7
   3   2   1 4664.64  247.46   7
   3  -2   1 4398.92  240.62   8
  -3  -2  -1 5587.15  237.31   5
   3   2   1 3694.67  261.79   8
  -3   2  -1 3099.28  254.48   8
   3   2   1 4221.39  248.84   4
   3   2   3  348.08   55.18   4
   3   2   3  420.78   37.40   3
  -3   2  -3  241.47   52.59   8
   3  -2   3  385.49   55.21   8
  -3  -2  -3  249.79   48.33   7
   3   2   3  366.19   53.33   7
   3   2   5  656.92   70.61   7
   3  -2   5  659.91   75.35   8
  -3  -2  -5  526.30   74.59   7
  -3   2  -5  358.95   69.04   8
   3   2   5  534.13   76.52   4
   3   2   712360.39  516.56   2
  -3   2  -7 8393.89  546.69   8
  -3  -2  -710314.18  563.27   7
   3  -2   713807.97  548.52   8
  -3  -2  -713424.95  581.07   1
  -3  -2  -712588.00  487.62   3
   3   2   711801.12  576.77   4
   3  -2   9  640.62   77.54   8
   3   2   9  575.59   69.94   2
   3   2   9  462.30   76.05   4
  -3   2  -9  563.58   80.59   1
  -3  -2  -9  410.59   71.52   7
  -3  -2  -9  671.70   97.83   1
  -3   2 -11  130.31   41.26   1
   3  -2  11  162.00   35.55   8
   3   2  11  154.45   46.20   4
   3   2  11  219.80   50.06   2
  -3  -2 -11  178.34   53.52   1
  -3  -2 -11   93.02   34.73   7
  -3   2 -13  652.78  105.05   1
  -3  -2 -13  357.20   70.86   7
  -3  -2 -13  697.05   74.79   5
   3   2  13  609.17   87.94   2
  -3  -2 -13  597.43   94.54   1
   3  -2  13  636.83   79.78   8
   3   2  13  523.99   83.62   4
   3   2  15 2164.89  186.50   2
   3  -2  15 2249.52  171.94   8
  -3  -2 -15 2053.86  195.76   1
  -3  -2 -15 2221.42  165.72   5
  -3   2 -15 1950.72  197.05   1
   3   2  15 1974.71  177.75   4
   3   2  17 1227.98  138.97   4
   3  -2  17 1453.17  134.26   8
  -3   2 -17 1373.34  163.41   1
  -3  -2 -17 1366.50  162.55   1
   3   2  17 1511.35  161.64   2
  -3  -2 -17 1171.68  125.88   5
   3  -2  19  514.96   80.00   8
  -3  -2 -19  353.42   87.29   1
  -3  -2 -19  497.38   80.99   5
  -3   2 -19  475.59  100.52   6
   3   2  19  523.81   90.52   4
  -3   2 -19  460.80   94.11   1
   3  -2  21  926.03  116.42   8
  -3   2 -21 1538.28  183.42   6
  -3   2 -21 1434.67  171.97   1
   3   2  21 1446.18  157.88   4
  -3  -2 -21 1612.18  187.04   1
  -3  -2 -21  970.55  122.64   5
  -3   2 -23  137.06   61.35   5
   3   2  23  144.22   49.15   4
  -3   2 -23  191.63   65.74   6
   3  -2  23  110.78   36.93   8
  -3  -2 -23  117.98   44.52   5
  -3   2 -23  196.22   67.54   1
  -3  -2 -23  158.15   59.96   1
  -3   2 -25  676.60  130.14   1
  -3   2 -25 1132.71  174.36   5
   3   2  25  685.44  113.33   4
  -3  -2 -25  429.98   90.26   5
  -3  -2 -25  850.21  144.86   1
  -3   2 -25  856.33  140.79   6
  -3   2 -27  207.66   76.93   1
  -3   2 -27  115.73   52.68   6
  -3   2 -27  165.68   72.64   5
  -3  -2 -27   90.19   54.65   1
   3   2  27  120.83   49.07   4
  -3   2 -29  157.23   65.55   1
  -3   2 -29   43.94   31.95   6
  -3   2 -29  148.16   70.29   5
   3   2  29   49.07   29.29   4
  -3  -2 -29  203.96   78.48   1
  -3   2 -31   32.40   41.89   1
  -3   2 -31   93.64   54.85   5
  -3  -2 -31  111.93   67.32   1
  -3   2 -31    2.50   13.03   6
   3  -3 -32  -19.27   27.24   1
  -3   3  32  -24.59    7.29   2
   3   3 -32   45.95   39.83   5
   3   3 -32   42.06   49.50   1
   3  -3 -30    6.50   17.77   1
   3   3 -30   12.92   16.80   1
   3   3 -30    2.04   12.86   5
  -3   3  30  -14.86   27.15   2
  -3   3  28   29.94   27.08   2
   3  -3 -28    2.43   33.18   1
   3   3 -28   -4.92   10.57   1
   3   3 -28   14.13   18.01   5
   3  -3 -26    6.92   11.54   1
  -3   3  26   14.74   14.91   2
  -3   3  26    5.81   12.86   4
   3   3 -24  -14.60   40.42   1
   3  -3 -24   17.07   12.44   1
  -3   3  24   19.11   13.16   4
   3   3 -24   12.03   30.80   5
  -3   3  24   11.33   14.16   2
   3  -3 -22   68.29   29.44   3
   3  -3 -22  110.10   45.57   1
  -3   3  22  102.84   42.99   4
   3   3 -22  106.61   48.47   1
   3   3 -22   99.47   32.71   5
  -3   3  22   91.33   43.58   2
  -3   3  20 2597.84  217.65   4
   3   3 -20 2361.34  231.71   1
   3   3 -20 2597.33  231.34   5
  -3   3  20 2944.20  257.60   2
   3  -3 -20 2860.75  249.85   1
  -3   3  18  420.66   90.63   2
  -3   3  18  373.63   74.36   4
   3  -3 -18  152.16   39.11   3
   3   3 -18  346.34   77.28   5
   3  -3 -18  478.74   92.85   1
   3  -3 -16   -8.63   11.25   1
  -3   3  16   -0.99   10.19   4
  -3   3  16    2.05   10.57   5
   3  -3 -16   15.04   13.79   3
   3   3 -16   -2.16   13.06   5
   3  -3 -14  179.85   52.70   1
   3  -3 -14  132.34   45.19   8
  -3   3  14  141.69   48.51   4
   3  -3 -14  115.93   31.73   3
   3   3 -14  119.05   40.95   5
  -3   3  14   56.14   22.81   5
   3  -3 -12 1419.20  145.20   8
   3  -3 -12 1168.81   90.55   3
   3   3 -12 1264.41  131.36   5
  -3   3  12  843.76   82.98   5
   3  -3 -12 1349.66  132.65   1
   3   3 -10  247.24   51.95   8
  -3   3  10  638.96   53.33   7
   3  -3 -10  544.18   83.76   8
   3   3 -10  531.56   80.57   5
   3   3  -8   15.45   13.06   8
   3  -3  -8   55.15   26.33   8
  -3   3   8   17.63    9.11   7
   3   3  -8   15.05    9.38   5
   3   3  -612020.61  668.32   8
  -3   3   614386.65  623.50   6
   3   3  -613603.08  652.55   7
   3   3  -613162.79  625.89   5
   3  -3  -613687.55  642.57   8
  -3   3   4  622.47   81.16   3
   3  -3  -4  491.57   76.30   8
   3   3  -4  459.58   73.40   7
  -3   3   4  541.75   64.91   6
   3   3  -4  568.00   69.75   5
   3   3  -2  457.47   78.59   4
   3   3  -2  382.73   64.74   7
   3  -3  -2  342.39   60.17   8
  -3   3   2  436.57   62.54   6
   3   3  -2  413.79   55.44   5
  -3   3   0 8113.98  409.59   6
   3   3   0 7799.76  422.83   7
   3  -3   0 7864.01  406.47   8
   3   3   0 9522.15  467.49   4
   3   3   2  463.75   74.26   4
   3  -3   2  436.42   66.97   8
   3   3   2  501.84   76.47   7
  -3   3  -2  538.12   74.72   6
   3   3   4 2227.57  190.89   4
   3   3   4 2971.84  146.02   3
  -3   3  -4 2518.19  191.65   6
   3  -3   4 2662.97  185.37   8
   3   3   4 3031.47  198.93   7
   3   3   6   40.08   16.02   7
  -3   3  -6   50.99   27.58   6
   3   3   6   31.38   17.90   4
   3  -3   6   37.70   19.82   8
   3   3   8  887.50   96.73   7
  -3   3  -8  720.99  104.11   6
   3  -3   8  798.97   96.42   8
   3   3   8  626.88   96.10   4
   3  -3  10   24.84   25.38   8
  -3   3 -10  -15.69   12.62   6
   3   3  10   56.96   41.52   4
   3   3  12 1482.43  160.94   4
   3   3  12 1544.89  143.87   2
  -3   3 -12 1328.37  157.77   6
   3  -3  12 1535.95  139.02   8
  -3   3 -12 1543.35  162.15   1
   3  -3  14  103.17   34.54   8
   3   3  14   62.93   30.18   2
   3   3  14   70.61   42.50   4
  -3  -3 -14   30.35   15.73   1
  -3   3 -14   84.47   42.47   6
  -3   3 -14   51.81   30.63   1
  -3   3 -16 1129.15  150.53   6
   3   3  16 1019.83  126.17   2
  -3  -3 -16 1269.98  172.42   1
   3  -3  16  668.35   94.94   8
  -3   3 -16 1066.86  145.45   1
   3   3  16  963.85  131.97   4
   3  -3  18  153.53   44.31   8
  -3   3 -18  282.96   81.71   1
  -3  -3 -18  303.02   78.17   1
   3   3  18  291.63   69.49   2
  -3   3 -18  270.92   73.85   6
   3   3  18  287.40   73.27   4
  -3  -3 -20  361.25   96.57   1
   3   3  20  218.72   65.76   4
   3  -3  20  142.06   43.09   8
   3   3  20  257.35   69.32   2
  -3   3 -20  368.04   88.33   1
  -3   3 -20  223.50   70.14   6
   3  -3  22  110.01   38.33   8
   3   3  22  144.73   55.51   4
  -3   3 -22   59.14   24.16   1
   3   3  22  151.44   53.41   2
  -3  -3 -22  124.50   56.87   1
  -3   3 -22  131.58   50.50   6
  -3   3 -24  336.07  101.80   1
   3   3  24  309.81   79.94   4
  -3  -3 -24  423.30  109.14   1
  -3   3 -24  421.10  113.38   5
  -3   3 -24  470.83  113.36   6
  -3   3 -26   18.83   10.75   1
  -3   3 -26  -22.12   25.33   6
  -3   3 -26   42.73   46.35   5
   3   3  26    8.11   19.30   4
  -3   3 -28    1.01   33.23   5
  -3   3 -28   -0.17   24.48   1
  -3   3 -28  -12.69   31.82   6
   3   3  28    2.36   15.36   4
  -3  -3 -28   23.79   21.02   1
  -3   3 -30    3.10   20.99   6
  -3  -3 -30  -15.37    8.41   1
  -3   3 -30   26.45   32.63   5
   3  -4 -29   81.15   57.97   1
   3   4 -29   88.08   56.31   1
  -3   4  29  210.58   87.11   2
   3   4 -29  102.24   60.27   5
  -3   4  27  -48.05   51.86   2
  -3   4  27   -4.71    5.83   4
   3  -4 -27   18.09   31.03   1
   3   4 -27   38.82   49.48   1
   3   4 -27  -26.34   35.79   5
  -3   4  25   58.79   23.11   2
  -3   4  25   48.09   35.30   4
   3  -4 -25  105.80   73.71   1
   3   4 -25   17.96   24.26   5
   3   4 -25   42.50   46.15   1
   3  -4 -23   69.29   50.57   1
  -3   4  23   27.55   28.01   4
   3   4 -23    8.30    2.80   5
  -3   4  23   27.56   32.88   2
  -3   4  21 2118.07  224.93   4
  -3   4  21 2337.58  259.60   2
   3   4 -21 2119.94  250.88   1
   3   4 -21 1908.37  217.99   5
   3  -4 -21 2640.23  263.39   1
  -3   4  19   -5.52   23.32   4
  -3   4  19   14.04   14.53   2
   3   4 -19   -7.80    8.02   5
   3   4 -17   68.29   31.63   5
  -3   4  17   78.29   42.71   4
  -3   4  15  353.99   82.38   4
   3   4 -15  383.57   82.24   5
   3  -4 -15  296.81   78.52   8
   3  -4 -13   44.48   31.44   8
  -3   4  13   52.14   28.01   4
  -3   4  13   52.52   17.25   7
   3   4 -13   31.52    5.17   5
  -3   4  11   44.93   20.00   7
   3  -4 -11   44.24   24.63   8
   3   4 -11   55.92   30.77   5
  -3   4   9  135.66   32.47   7
   3   4  -9  131.72   40.95   5
   3   4  -9   77.86   32.41   7
   3  -4  -9  149.34   51.35   8
   3   4  -7 2183.11  191.64   7
   3  -4  -7 2622.60  214.93   8
   3   4  -7 2442.05  179.31   5
   3  -4  -5  364.28   76.53   8
   3   4  -5  329.43   68.45   7
  -3   4   5  272.03   59.99   3
   3   4  -5  402.29   65.35   5
   3  -4  -3  103.71   44.53   8
   3   4  -3   35.73   27.46   7
  -3   4   3   71.74   27.16   6
   3   4  -3   52.79   19.89   5
  -3   4   1   86.79   26.65   6
   3  -4  -1  107.77   41.42   8
   3   4  -1  116.28   27.40   5
   3   4  -1  118.27   36.35   7
   3   4  -1   83.45   35.07   4
   3  -4   1 1278.83  141.92   8
   3   4   1 1370.73  141.54   7
  -3   4  -1 1243.33  130.87   6
   3   4   1 1411.31  160.41   4
   3   4   3  521.52   96.80   4
   3   4   3  583.55   89.70   7
  -3   4  -3  603.37   90.10   6
   3  -4   3  593.65   92.17   8
   3   4   5  449.45   89.12   4
   3   4   5  585.70   88.73   7
  -3   4  -5  456.57   83.51   6
   3  -4   5  535.90   86.55   8
   3   4   7  414.76   83.53   4
   3   4   7  601.94   90.05   7
   3  -4   7  578.72   87.75   8
  -3   4  -7  546.19   97.74   6
   3   4   9 1784.34  191.32   4
   3  -4   9 2177.27  182.58   8
  -3   4  -9 2178.99  203.08   6
   3   4   9 2275.05  186.42   7
   3   4  11 1688.68  183.87   4
   3   4  11 1424.79  144.46   7
  -3   4 -11 1790.17  186.36   6
   3  -4  11 1733.92  161.60   8
   3   4  13 1225.10  159.56   4
   3   4  13 1003.82  124.19   2
  -3   4 -13 1204.91  157.74   6
   3  -4  13 1169.52  130.10   8
   3  -4  15 3247.88  233.05   8
  -3   4 -15 3714.84  301.75   1
   3   4  15 3492.61  289.22   4
  -3   4 -15 3541.09  302.69   6
   3   4  17  585.77  100.85   2
   3   4  17  619.10  118.56   4
   3  -4  17  525.68   83.28   8
  -3   4 -17  648.34  124.07   6
  -3   4 -17  729.69  123.34   1
  -3   4 -19  545.86  117.85   1
   3  -4  19  382.74   73.44   8
   3   4  19  477.91  105.00   4
  -3   4 -19  571.63  120.66   6
   3   4  19  439.08   90.91   2
  -3   4 -21   96.82   54.32   1
  -3  -4 -21  106.13   42.16   1
   3   4  21   66.04   37.92   2
  -3   4 -21  100.40   51.03   6
   3   4  21   62.80   40.09   4
   3   4  23   18.35   14.73   4
   3   4  23   -3.86   19.25   2
  -3   4 -23   94.72   63.12   1
  -3   4 -23   34.55   33.80   5
  -3   4 -23   79.49   44.84   6
  -3  -4 -23   10.18    8.57   1
   3   4  25   15.80   25.27   4
  -3   4 -25    1.20   23.03   1
  -3   4 -25   24.49   24.29   6
  -3   4 -25   -9.03   17.74   5
  -3  -4 -25  -38.40   19.04   1
   3   4  25   -1.09    8.91   2
   3   4  27   57.90   38.48   4
  -3   4 -27   45.16   12.69   1
  -3   4 -27   28.71   24.16   5
  -3   4 -27   -7.71   37.28   6
  -3  -4 -27   95.13   62.15   1
  -3   4 -29  163.06   75.35   1
   3   4  29   46.12   33.08   4
  -3  -4 -29   26.78   46.30   1
  -3   4 -29   47.61   45.40   6
  -3   4 -29   73.29   50.55   5
  -3   5  26   -3.21   10.21   2
   3   5 -26  -36.19   47.77   1
   3   5 -26   46.71   40.90   5
  -3   5  26   53.91   40.99   4
   3   5 -26   12.86   19.80   7
  -3   5  24    2.29   21.49   2
  -3   5  24   25.57   32.49   4
   3   5 -24    8.50    6.59   5
   3   5 -24   72.02   50.29   1
  -3   5  22   17.71   24.26   4
   3   5 -22  -16.13    6.00   5
  -3   5  22    2.27   28.88   2
  -3   5  20  177.54   66.85   2
  -3   5  20  159.17   64.77   4
   3   5 -20  220.02   79.74   5
  -3   5  18  438.02  108.05   4
   3   5 -18  439.25  101.19   5
  -3   5  16  683.18  131.66   4
   3   5 -16  645.40  117.25   5
   3  -5 -14   -6.63   21.71   8
  -3   5  14  -16.62   31.50   4
   3   5 -14  -11.11   28.11   5
  -3   5  12 1077.93  171.68   4
   3   5 -12  973.09  142.87   7
  -3   5  12 1049.69  114.80   7
   3  -5 -12  954.76  143.58   8
   3   5 -12  944.29  134.84   5
   3   5 -10  163.90   63.05   7
  -3   5  10   83.71   30.30   7
   3  -5 -10  100.17   41.76   8
   3   5 -10  176.77   55.50   5
  -3   5   8  350.57   65.26   7
   3   5  -8  528.06   96.48   7
   3  -5  -8  505.16  101.45   8
   3   5  -8  587.46   91.94   5
   3  -5  -6 1554.95  178.07   8
  -3   5   6 1454.35  142.47   7
   3   5  -6 1387.10  141.52   5
   3   5  -6 1523.92  172.99   7
   3   5  -4   22.34   19.47   5
   3   5  -4   -0.35   20.80   7
   3  -5  -4   -6.67   13.64   8
   3   5  -2  188.65   62.90   7
   3   5  -2  167.13   56.08   4
   3  -5  -2  247.32   71.22   8
   3   5  -2  124.20   34.90   5
   3   5   0 1951.99  209.91   4
   3  -5   0 1954.78  196.35   8
  -3   5   0 1855.40  187.53   6
   3   5   0 2051.31  196.40   7
   3  -5   2   41.20   38.81   8
   3   5   2    8.79   15.57   4
  -3   5  -2   -2.04   11.93   6
   3   5   2   22.09   20.25   7
   3  -5   4  386.19   85.65   8
  -3   5  -4  343.67   79.78   6
   3   5   4  382.33   90.71   4
   3   5   4  400.24   85.03   7
   3   5   6   14.79   17.92   4
   3  -5   6   54.03   41.49   8
   3   5   6   58.45   29.50   7
  -3   5  -6   57.44   27.94   6
  -3   5  -8   33.05   25.92   6
   3   5   8   31.82   32.13   4
   3   5   8   26.91   25.45   7
   3  -5   8   10.45   28.56   8
   3   5  10   52.11   31.52   4
  -3   5 -10   54.21   33.01   6
   3  -5  10   41.34   29.45   8
   3   5  10   43.01   24.27   7
   3  -5  12  425.11   84.95   8
   3   5  12  478.47   86.28   7
  -3   5 -12  366.88   89.00   6
   3   5  12  446.52   99.08   4
  -3   5 -14  184.15   67.45   6
   3   5  14  241.07   78.48   4
   3  -5  14  232.76   63.25   8
   3   5  16   35.96   31.23   4
   3   5  16   45.34   29.18   2
   3  -5  16   38.35   27.47   8
  -3   5 -16   37.56    6.55   6
   3   5  18    6.41   10.41   2
   3   5  18   91.38   49.35   4
  -3   5 -18   48.00   27.16   1
  -3   5 -18   41.28   33.07   6
   3   5  20   86.85   47.14   2
   3   5  20  134.36   67.98   4
  -3   5 -20   58.69   38.61   6
  -3   5 -20   68.35   31.06   5
  -3   5 -20  176.51   76.11   1
   3   5  22   -0.76   32.90   4
  -3   5 -22  -11.50   25.87   1
  -3   5 -22   23.88   39.31   6
   3   5  22  -19.05   27.89   2
  -3   5 -22   -0.94   17.22   5
   3   5  24  -14.00   13.74   4
  -3   5 -24   -7.89   23.96   6
   3   5  24  -16.58   26.50   2
  -3   5 -24   40.94   10.29   1
  -3   5 -24   16.31   38.23   5
  -3   5 -26  199.43   93.41   1
  -3   5 -26   99.06   57.37   6
   3   5  26   73.86   49.12   4
  -3   5 -26  118.48   74.26   5
  -3   6  23    6.65   18.12   4
  -3   6  23   10.94    7.93   2
   3   6 -23   -5.60   28.03   7
   3   6 -23   26.12   38.96   5
   3   6 -21    1.72   11.50   7
  -3   6  21   65.74   48.70   2
   3   6 -21   15.91   17.82   5
  -3   6  21    1.52   15.57   4
  -3   6  19   -7.18   18.55   4
   3   6 -19  -11.11   28.68   7
   3   6 -19  -15.00   19.59   5
  -3   6  17   -7.15   27.22   4
   3   6 -17   11.77   13.02   7
   3   6 -17   34.28   33.59   5
  -3   6  15  223.03   84.23   4
   3   6 -15  135.94   59.55   7
   3   6 -15  229.89   71.16   5
   3   6 -13   76.69   43.24   7
  -3   6  13   88.69   49.28   4
   3   6 -13  141.94   57.82   5
   3   6 -11   39.50   37.25   7
  -3   6  11   28.92   32.37   4
   3   6 -11  -17.76   18.77   5
   3  -6 -11   -9.16   15.34   8
   3   6  -9  142.95   60.81   7
   3  -6  -9  131.43   59.33   8
  -3   6   9   82.35   37.19   7
   3   6  -9   59.69   32.00   5
   3   6  -7  204.07   55.54   5
  -3   6   7  207.04   58.91   7
   3   6  -7  241.09   71.20   7
   3  -6  -7  191.93   68.98   8
   3   6  -5   -4.64   14.95   4
  -3   6   5  -16.43   26.91   7
   3   6  -5    3.16    1.02   5
   3  -6  -5   19.09    1.98   8
   3   6  -5   -7.15    3.14   7
   3   6  -3 1020.16  158.47   4
  -3   6   3  595.58  103.86   7
   3   6  -3  959.45  150.52   7
   3  -6  -3 1146.30  164.65   8
   3   6  -1  487.77  101.67   7
   3   6  -1  542.55  123.59   4
   3  -6  -1  522.32  111.54   8
   3  -6   1  269.39   83.45   8
   3   6   1  279.01   80.25   7
   3   6   1  322.44   87.13   4
   3  -6   3  459.61  101.88   8
   3   6   3  387.72   98.87   4
   3   6   3  407.14   90.40   7
   3  -6   5  443.11   98.12   8
   3   6   5  317.57   80.26   7
  -3   6  -5  485.43  107.97   6
   3   6   5  380.00   94.65   4
   3   6   7   40.74   30.90   4
   3  -6   7  108.24   50.27   8
  -3   6  -7   33.50   32.11   6
   3   6   7   51.01   33.95   7
   3   6   9  233.20   77.98   4
   3   6   9  284.55   76.67   7
  -3   6  -9  217.84   75.34   6
   3  -6   9  191.73   64.21   8
   3  -6  11   24.22   21.61   8
   3   6  11   43.70   34.76   4
  -3   6 -11    3.65   18.55   6
   3   6  11   20.52   23.34   7
   3  -6  13  102.05   51.06   8
  -3   6 -13  166.91  125.57   6
   3   6  13   76.14   55.37   4
   3   6  15    8.94   16.13   4
   3  -6  15   23.98   19.75   8
  -3   6 -15   57.96   41.97   6
  -3   6 -15   95.14   60.36   5
   3   6  17   33.15   24.80   4
   3   6  17    9.62    4.27   2
  -3   6 -17   40.75   36.91   6
  -3   6 -17    9.01   34.50   5
  -3   6 -19   26.92   15.60   6
   3   6  19   18.02   33.46   4
  -3   6 -19   51.07   41.42   5
  -3   6 -19   46.42   28.40   1
  -3   6 -21  258.56   97.97   6
   3   6  21  297.23  104.47   4
  -3   6 -21  389.25  122.75   5
  -3   6 -21  340.58  111.81   1
   3   7 -18   28.17   43.40   7
  -3   7  18   41.56   33.89   4
   3   7 -18   17.62   27.98   5
  -3   7  16   14.56   25.73   4
   3   7 -16   26.53   37.30   7
   3   7 -16   24.10   30.25   5
   3   7 -16   -0.79    7.81   4
   3   7 -14   99.87   51.33   5
  -3   7  14   91.19   58.29   4
   3   7 -14    3.81   10.31   4
   3   7 -14   65.69   44.81   7
  -3   7  12  -17.84   27.90   4
   3   7 -12  -21.66   28.17   4
   3   7 -12   16.72   20.08   7
   3   7 -12   -0.51   11.88   5
   3   7 -10  -14.59   19.81   4
   3  -7 -10    0.74   22.03   8
  -3   7  10    5.57   20.77   4
   3   7 -10   -8.34    9.49   5
   3   7 -10   19.28   18.77   7
   3   7  -8   13.75   28.68   7
   3   7  -8   49.14   36.17   4
   3  -7  -8  -30.06   35.65   8
   3   7  -8    6.09   22.11   5
   3   7  -6  252.77   85.47   4
  -3   7   6  211.56   71.56   7
   3   7  -6  302.70   95.61   7
   3  -7  -6  281.28   90.13   8
   3  -7  -4  -27.84   42.82   8
   3   7  -4  -21.42   16.52   4
   3   7  -4   13.43   19.30   7
  -3   7   4   14.58   24.16   7
   3  -7  -2  -34.39   38.47   8
   3   7  -2   15.02   23.23   7
  -3   7   2   -8.68   12.18   7
   3   7  -2   10.76   18.78   4
  -3   7   0   98.11   48.22   7
   3   7   0  113.10   54.66   7
   3   7   0   24.84   17.19   4
   3  -7   0   37.72   35.24   8
   3  -7   2  644.07  133.90   8
   3   7   2  530.16  121.18   4
   3   7   2  570.44  119.64   7
   3  -7   4  103.88   58.47   8
   3   7   4   55.34   40.86   7
  -3   7  -4   58.27   35.17   5
   3   7   4   89.26   59.23   4
   3  -7   6  -27.56   24.56   8
   3   7   6   -6.53   14.97   7
   3   7   6    5.66   16.08   4
  -3   7  -6    6.49   10.96   5
   3   7   8   42.97   36.33   7
   3   7   8   32.23   37.73   4
   3  -7   8   41.90   32.71   8
  -3   7  -8   73.47   37.41   5
  -3   7 -10  208.33   72.32   5
   3   7  10  109.68   61.19   4
   3  -7  10  110.59   58.15   8
   3   7  12   32.84   33.92   4
   3  -7  12   28.64   29.09   8
  -3   7 -12   87.64   56.43   5
  -3   7 -14   39.34   47.19   5
   3   7  14   29.36   26.04   4
   3   7  16   23.92   38.03   4
  -3   7 -16   31.92   36.12   5
  -3   8   7   29.69   34.97   4
   3   8  -7    6.61   16.90   7
   3   8  -7    8.88   10.93   4
   3   8  -5   14.39   31.02   7
   3   8  -5   13.30   27.32   4
   3  -8  -5   26.26   24.09   8
   3  -8  -3   34.01   40.02   8
   3   8  -3   -4.29   17.45   7
  -3   8   3  -19.81   24.67   7
   3   8  -3  -14.37   21.08   4
   3  -8  -1   10.68   28.59   8
  -3   8   1  -18.26   22.37   7
   3   8  -1  -25.30   35.01   4
   3   8  -1   55.75   36.12   7
   3  -8   1   54.98   43.34   8
   3   8   1   41.78   42.62   4
   3   8   1  124.31   59.18   7
  -3   8  -1  106.49   54.45   7
   3   8   3   25.33   32.93   7
   3   8   3   20.59   28.25   4
   3  -8   3   21.10    3.96   8
  -3   8  -3  -37.01   34.30   7
   3   8   5   -2.75   23.85   7
  -3   8  -5   47.49   41.51   7
   3  -8   5    7.31   25.98   8
   3   8   5  -11.58   22.28   4
   4   0 -34  111.92   59.67   1
   4   0 -32   13.87   26.90   1
   4   0 -30   10.27   21.83   1
   4   0 -28   46.82   35.45   1
   4   0 -26  836.47  137.79   1
   4   0 -26  345.16   68.20   7
   4   0 -24  278.28   72.80   1
   4   0 -24  142.87   41.85   7
   4   0 -22  409.43   83.75   1
   4   0 -22  273.56   54.69   7
   4   0 -20  141.53   47.31   1
  -4   0  20  118.47   35.18   8
   4   0 -20  110.25   34.64   7
  -4   0  18 1545.66  165.38   2
  -4   0  18  982.06  104.98   8
   4   0 -18 1253.55  114.53   7
   4   0 -18 1386.82  142.68   1
   4   0 -16 4167.34  259.67   7
   4   0 -16 4499.46  287.73   1
  -4   0  16 4602.05  318.19   2
   4   0 -14 1303.66  110.43   7
  -4   0  14 1407.46  112.87   8
  -4   0  14 1231.54  134.64   2
   4   0 -14 1044.97  115.40   1
   4   0 -12  765.49   67.86   8
   4   0 -12  784.85   95.46   1
  -4   0  12  524.10   70.29   6
   4   0 -12  779.81   78.90   7
  -4   0  12  917.15   78.06   8
  -4   0  12  751.73   97.17   2
  -4   0  10 113528.   4576.   2
   4   0 -10 114391.   4605.   8
   4   0 -10 115699.   4305.   1
  -4   0  10 110733.   4787.   6
   4   0 -10 120785.   4563.   7
  -4   0   862441.61 2597.16   2
  -4   0   868725.02 2546.55   8
   4   0  -868624.34 2532.21   7
   4   0  -857523.67 2447.10   1
   4   0  -864600.86 2438.78   8
   4   0  -636273.54 1244.94   8
  -4   0   636228.15 1352.57   7
   4   0  -632550.89 1291.71   7
  -4   0   631992.01 1378.75   8
  -4   0   631462.18 1344.45   2
  -4   0   634727.39 1367.53   4
   4   0  -4 236694.   8782.   7
   4   0  -4 218117.   8965.   3
   4   0  -4 222175.   8740.   8
  -4   0   2 5159.44  240.30   7
  -4   0   2 4869.79  230.16   4
   4   0  -2 4384.83  229.01   3
  -4   0   2 4834.89  246.18   3
   4   0  -2 4532.95  214.09   4
   4   0   0 9733.10  466.76   3
   4   0   011297.32  483.86   4
  -4   0   011595.57  499.31   4
   4   0   012072.96  462.27   1
  -4   0   013476.24  508.45   3
   4   0   235240.50 1279.85   4
  -4   0  -236976.82 1282.08   4
   4   0   420169.15  933.07   1
   4   0   421708.88  912.00   4
  -4   0  -423422.49  963.28   1
  -4   0  -421515.08  887.89   4
   4   0   654663.45 2047.76   1
  -4   0  -645058.54 1885.06   4
  -4   0  -650087.68 2082.55   1
   4   0   652928.86 1994.08   4
  -4   0  -8  281.69   52.44   4
   4   0   8  585.10   72.19   4
  -4   0  -8  506.60   70.95   1
   4   0  10 4593.30  263.95   4
  -4   0 -10 4095.53  255.87   1
  -4   0 -12 8456.10  463.47   1
   4   0  1210217.73  483.55   4
   4   0  14 2393.07  185.49   4
  -4   0 -14 1793.60  166.24   1
   4   0  16   33.36   20.56   4
  -4   0 -16   43.90   35.50   1
   4   0  18  590.09   92.96   4
  -4   0 -18  603.71   94.44   1
  -4   0 -20 1465.40  166.50   1
   4   0  20 1864.23  180.22   4
   4   0  22  333.33   75.35   4
  -4   0 -22  299.86   73.06   1
  -4   0 -24    0.49   13.80   1
  -4   0 -24   63.52   41.36   5
   4   0  24   38.20   32.49   4
  -4   0 -26  674.54  124.04   1
  -4   0 -26 1056.71  175.73   5
   4   0  26  722.26  119.76   4
   4   0  28   40.64   34.18   4
  -4   0 -28   37.88   22.51   5
  -4   0 -30   -0.96    7.01   1
  -4   0 -30   -2.12   18.41   5
  -4   0 -32   38.80   36.82   1
  -4   0 -32    5.42    7.70   5
   4  -1 -33   57.46   46.02   1
   4   1 -33   11.78    4.48   1
   4  -1 -31  432.70  110.00   1
   4   1 -31  343.34  111.10   1
   4  -1 -29  561.17  120.19   1
   4   1 -29  577.97  128.70   1
   4   1 -29  203.25   60.44   7
   4  -1 -27  160.03   45.76   1
   4   1 -27  207.05   70.29   1
   4   1 -27   57.24   30.51   7
   4  -1 -25   20.17   31.96   1
  -4   1  25   66.81   31.40   2
   4   1 -25   30.08   36.94   1
   4  -1 -23    6.66    7.70   7
  -4   1  23   -1.88   29.72   2
  -4   1  23   -4.09   10.21   4
   4   1 -23   22.61   26.05   5
   4  -1 -23   47.89   36.40   1
   4   1 -23   53.89   43.78   1
   4   1 -21 3706.16  269.62   1
  -4   1  21 3865.16  282.79   2
   4  -1 -21 3659.43  254.54   1
   4   1 -21 3767.73  263.82   5
  -4   1  21 2936.04  167.93   4
   4  -1 -19  638.07   67.29   7
  -4   1  19  979.08  135.27   2
   4   1 -19 1199.21  152.17   1
   4  -1 -19  915.99  116.36   1
   4   1 -19 1101.77  129.62   5
  -4   1  19  659.06   72.48   4
   4   1 -17   79.36   37.85   1
  -4   1  17   94.43   24.36   4
   4  -1 -17  101.63   23.03   7
   4   1 -17   67.38   22.69   5
   4  -1 -17  151.88   43.66   1
  -4   1  17   83.67   40.23   2
  -4   1  15 1073.11   91.81   4
   4  -1 -15 1104.77  110.95   8
   4  -1 -15 1306.90   85.86   7
   4   1 -15  949.95  115.68   1
   4  -1 -15  985.95  112.18   1
   4   1 -15 1040.03  117.07   5
  -4   1  15 1050.98  125.23   2
  -4   1  13  414.91   54.05   4
   4  -1 -13  435.70   65.82   8
   4  -1 -13  546.01   46.75   7
   4   1 -13  490.83   69.79   7
   4   1 -13  377.82   70.52   1
   4  -1 -13  452.46   66.44   1
   4   1 -13  398.47   67.87   5
  -4   1  13  378.84   70.22   2
   4  -1 -11  433.93   62.31   8
  -4   1  11  273.34   62.45   1
   4  -1 -11  422.12   37.32   7
  -4   1  11  166.32   49.17   8
   4   1 -11  353.94   56.35   7
   4  -1 -11  396.18   57.55   1
  -4   1  11  500.37   38.69   6
  -4   1  11  384.51   63.35   2
   4   1  -9 9755.38  360.08   4
   4  -1  -9 9896.14  414.80   8
  -4   1   9 9749.06  449.64   1
   4  -1  -9 8936.06  396.88   1
   4  -1  -7 3944.67  213.65   8
   4   1  -7 3683.07  225.13   7
  -4   1   7 2641.81  217.50   8
   4  -1  -7 3993.14  205.40   1
   4  -1  -7 3666.35  209.43   3
   4   1  -7 3716.59  248.73   2
  -4   1   7 4297.61  186.28   7
  -4   1   7 4658.22  232.99   1
   4   1  -7 4705.58  200.58   4
   4  -1  -526004.46  859.04   8
  -4   1   521221.55  975.49   3
  -4   1   528276.98  912.98   1
   4   1  -523110.55  918.18   7
  -4  -1   527585.10  977.00   7
   4   1  -516901.38  926.32   2
  -4   1   524647.58  950.74   8
  -4  -1   525957.81  952.59   5
   4  -1  -525567.96  896.24   3
  -4  -1   527680.43  917.53   4
   4  -1  -527764.36  900.50   1
   4   1  -528409.72  924.32   4
   4  -1  -340328.65 1441.34   8
  -4  -1   341711.50 1595.50   4
   4  -1  -338936.08 1463.54   3
   4   1  -331241.16 1580.12   2
   4   1  -340999.07 1525.96   7
  -4   1   347717.29 1608.23   8
  -4  -1   342080.68 1564.32   7
  -4   1   333781.51 1635.63   3
   4   1  -346054.57 1604.91   4
   4   1  -116916.48  672.31   4
   4  -1  -114430.44  612.30   8
  -4  -1   116603.82  652.62   7
  -4   1   117251.84  690.76   8
   4   1  -115824.60  642.17   3
   4   1  -113872.26  616.06   7
  -4   1   116174.04  622.96   3
  -4   1  -1 9193.84  427.97   8
   4   1   1 8442.09  417.65   4
   4   1   1 7827.18  380.39   7
  -4   1  -110221.80  381.94   1
  -4  -1  -1 9803.27  423.01   7
   4   1   1 8239.05  406.83   3
  -4  -1  -1 9520.95  401.16   3
  -4  -1  -110589.83  456.04   4
   4  -1   1 7866.40  388.29   8
  -4  -1  -328762.52 1128.16   4
  -4   1  -329614.17 1128.57   4
   4  -1   325689.16 1020.22   8
  -4   1  -328325.59 1024.16   1
  -4  -1  -326139.56 1057.36   7
  -4  -1  -330313.63 1021.55   3
   4   1   323244.47 1036.24   1
   4   1   324953.95 1081.24   4
  -4  -1  -5 2658.03  146.69   2
  -4  -1  -5 2570.02  181.90   7
  -4   1  -5 2937.98  167.47   1
   4   1   5 2543.30  183.15   1
  -4   1  -5 2389.42  179.48   4
   4  -1   5 2625.64  169.93   1
  -4  -1  -5 3005.17  190.66   1
   4   1   5 2593.68  172.54   4
   4  -1   5 2697.36  163.56   8
  -4  -1  -5 2863.16  206.28   4
   4   1   7 1328.75  112.55   4
  -4   1  -7 1566.25  115.72   1
  -4  -1  -7 1441.71  123.78   1
  -4  -1  -9 6022.66  306.25   1
  -4   1  -9 5357.04  276.25   1
   4   1   9 5624.33  284.42   4
  -4   1 -11 6314.31  343.36   1
  -4  -1 -11 6320.17  358.84   1
   4   1  11 5995.80  339.84   4
   4  -1  13 1155.44  123.24   4
  -4   1 -13  906.87  110.11   1
  -4  -1 -13 1057.43  119.96   1
   4   1  13  991.84  110.19   4
   4   1  15  995.70  117.68   4
  -4  -1 -15 1063.33  128.44   1
  -4   1 -15 1103.83  127.87   1
   4  -1  15 1198.22  132.17   4
  -4   1 -17 4890.08  332.51   1
  -4  -1 -17 4693.38  325.68   1
   4   1  17 5153.30  323.30   4
  -4   1 -19  905.12  133.39   1
   4   1  19  926.31  123.84   4
  -4  -1 -19  850.73  119.91   1
  -4  -1 -21 1175.13  154.71   1
  -4   1 -21 1305.08  162.51   1
  -4  -1 -21 1535.69  180.59   5
   4   1  21 1484.26  169.27   4
   4   1  23  247.70   66.11   4
  -4  -1 -23  280.39   83.62   1
  -4   1 -23  258.12   77.21   1
  -4  -1 -23  413.45   97.22   5
  -4  -1 -25  764.44  130.15   1
  -4  -1 -25  574.57  119.60   5
  -4   1 -25  989.20  162.74   5
   4   1  25  758.02  123.90   4
  -4   1 -25  697.78  127.98   1
   4   1  27  562.26  112.30   4
  -4   1 -27  553.20  115.51   6
  -4  -1 -27 1012.95  158.78   1
  -4  -1 -27  696.03  141.46   5
  -4   1 -27 1293.94  201.75   5
  -4   1 -27 1016.62  152.23   1
  -4  -1 -29  133.17   60.28   5
  -4   1 -29  236.45   80.87   1
  -4   1 -29  136.19   57.04   6
  -4  -1 -29  233.21   77.53   1
  -4   1 -29  337.53  113.77   5
  -4  -1 -31  -12.43    3.55   1
  -4   1 -31   -3.14   13.93   6
  -4  -1 -31    0.67   10.89   5
  -4   1 -31  -48.39   48.04   5
  -4  -1 -33  186.34   82.90   1
  -4   1 -33   56.90   48.07   5
  -4   1 -33  215.70   82.81   1
   4   2 -32  184.86   71.64   1
   4  -2 -32   36.46   36.11   1
   4   2 -30   92.74   44.62   7
   4  -2 -30  222.16   80.15   1
   4   2 -30  148.42   55.54   1
  -4   2  30  192.22   79.35   2
   4   2 -28  285.30   85.55   1
   4   2 -28  188.94   62.85   7
  -4   2  28  266.18   91.63   2
   4   2 -28  257.80   83.55   5
   4  -2 -28  345.06   87.72   1
   4   2 -26    8.58    6.42   5
   4   2 -26   19.85   31.17   1
   4  -2 -26   -1.68   22.04   1
  -4   2  26   57.02   22.87   2
  -4   2  24  169.22   59.90   2
   4   2 -24  138.09   52.88   5
  -4   2  24  119.34   38.65   4
   4  -2 -24  172.76   65.21   1
   4   2 -24   76.42   49.41   1
   4   2 -22   65.82   41.56   1
  -4   2  22   81.95   51.62   2
  -4   2  22   55.99   24.75   4
   4  -2 -22   25.15   15.98   1
   4   2 -22   49.11   35.38   5
  -4   2  20  848.21   99.48   4
   4  -2 -20 1340.52  145.79   1
   4   2 -20 1327.77  160.51   1
  -4   2  20 1262.15  154.06   2
   4   2 -20 1097.42  137.54   5
   4   2 -18   85.50   22.35   4
  -4   2  18  178.91   44.34   4
  -4   2  18  342.98   80.28   2
   4  -2 -18  317.83   63.93   1
   4   2 -18  287.97   68.45   5
   4   2 -18  236.15   64.83   1
  -4   2  16  981.09  103.47   4
   4  -2 -16  904.51  105.77   1
  -4   2  16  902.92  115.08   2
   4   2 -16  820.11  110.03   5
   4  -2 -16  948.58  109.55   8
   4  -2 -14  108.13   29.20   3
   4  -2 -14  103.73   33.80   8
  -4   2  14   90.65   34.65   4
   4  -2 -14   39.17   16.39   1
   4   2 -14   77.11   34.87   5
   4  -2 -12  698.42   92.25   8
   4  -2 -12  637.37   82.28   1
   4  -2 -12  621.27   74.47   3
   4   2 -12  657.66   87.88   5
   4   2 -10  470.47   59.82   4
  -4   2  10  386.98   71.22   1
   4   2 -10  422.81   67.09   7
   4  -2 -10  438.60   57.75   3
   4   2 -10  566.70   46.25   8
   4  -2 -10  553.42   71.48   1
   4   2 -10  417.21   64.81   5
   4  -2 -10  452.35   71.09   8
   4   2  -8 1068.90   94.26   4
   4   2  -8  884.90   97.04   5
   4   2  -8 1022.69  107.35   7
   4   2  -8  815.72   76.12   8
   4  -2  -8 1013.93  107.11   8
  -4   2   8  995.05  102.93   1
   4  -2  -8 1138.93   91.92   3
  -4   2   8  965.64   61.30   6
   4  -2  -8 1157.73   99.90   1
   4  -2  -6 3789.00  193.50   3
   4   2  -6 3840.57  235.29   7
  -4   2   6 3924.29  214.61   1
  -4   2   6 4779.94  261.71   3
   4  -2  -6 3547.30  219.14   8
   4   2  -6 3793.38  216.54   4
   4   2  -4 2341.29  173.76   8
   4   2  -4 2780.90  185.97   7
  -4   2   4 3125.30  201.00   3
  -4   2   4 3189.18  175.07   1
   4   2  -4 2981.79  181.22   4
   4  -2  -4 2887.83  180.63   8
   4   2  -2 2634.28  168.82   4
   4  -2  -2 2509.79  164.13   8
   4   2  -2 2795.63  174.45   7
   4   2   0 2518.73  176.14   4
   4  -2   0 2644.82  172.81   8
   4   2   0 2413.74  173.91   7
  -4  -2   0 2959.08  170.40   5
   4   2   2 5269.65  303.79   4
   4  -2   2 5428.09  284.99   8
   4   2   2 5396.54  287.21   7
   4   2   2 6016.95  280.60   3
   4   2   4 5860.20  287.06   7
   4  -2   4 5781.36  292.65   8
   4   2   4 5209.07  303.46   4
   4   2   611754.03  497.00   2
   4  -2   611779.07  529.14   8
  -4   2  -611541.19  545.96   1
   4   2   612266.46  526.75   7
   4   2   611362.96  564.11   4
  -4  -2  -612190.75  498.86   3
   4   2   8 9678.19  409.09   2
  -4   2  -8 9448.61  440.51   1
   4  -2   810081.76  435.87   8
   4   2   8 9270.19  457.54   4
  -4  -2  -8 9920.44  462.45   1
  -4   2 -10  222.20   54.37   1
   4  -2  10  159.79   39.25   8
   4   2  10  143.08   42.68   4
  -4  -2 -10  210.30   55.16   1
   4   2  10  202.00   39.27   2
   4   2  12 1217.62  121.58   2
   4  -2  12 1220.75  120.48   8
  -4  -2 -12 1093.05  141.96   1
  -4   2 -12 1134.01  138.03   1
   4   2  12  946.76  117.05   4
   4   2  14  819.52  108.95   4
   4  -2  14  912.35  106.83   8
  -4   2 -14  870.33  123.46   1
  -4  -2 -14  918.43  128.06   1
   4   2  14  913.47  113.44   2
  -4   2 -16    9.35    5.57   1
   4   2  16   52.66   29.09   4
   4  -2  16   34.27   27.80   8
  -4  -2 -16   -6.40   36.77   1
  -4  -2 -18  171.27   59.12   1
   4   2  18  142.90   47.93   4
  -4   2 -18  189.22   57.03   1
   4  -2  18  184.26   45.44   8
  -4  -2 -18  193.46   50.14   5
  -4  -2 -20  220.02   76.08   1
   4  -2  20  218.68   53.61   8
  -4   2 -20  214.89   62.02   1
  -4  -2 -20  172.92   50.00   5
   4   2  20  160.14   49.89   4
  -4   2 -22  264.69   77.50   6
   4   2  22  185.43   59.33   4
   4  -2  22  186.10   52.73   8
  -4  -2 -22  140.06   49.86   5
  -4   2 -22  200.76   65.09   1
  -4  -2 -22  174.56   62.03   1
   4  -2  24 1094.92  132.11   8
  -4  -2 -24 1312.21  185.54   1
  -4   2 -24  991.18  155.19   1
  -4   2 -24 1264.92  178.93   6
  -4  -2 -24  765.59  122.00   5
   4   2  24  853.58  131.56   4
  -4   2 -26  175.49   71.86   1
   4   2  26  139.36   51.81   4
  -4   2 -26  149.99   58.98   6
  -4  -2 -26  101.29   46.78   5
  -4   2 -26  198.59   83.86   5
  -4  -2 -26  234.92   81.55   1
   4   2  28   25.02   28.21   4
  -4   2 -28   36.56   47.03   1
  -4   2 -28  -10.03   15.61   6
  -4   2 -28   66.63   40.70   5
  -4  -2 -28   -1.39    9.30   1
  -4   2 -30   -9.09   23.15   5
  -4   2 -30   25.54   39.07   1
  -4  -2 -30   61.86   49.51   1
  -4   2 -30    0.47   10.07   6
  -4  -2 -32  244.93   92.94   1
  -4   2 -32   21.49   24.24   6
  -4   2 -32   55.09   48.31   5
  -4   2 -32  165.49   81.48   1
   4  -3 -31  193.88   85.10   1
  -4   3  31  475.16  133.74   2
   4   3 -31  374.14  112.50   1
   4   3 -31   70.52   43.30   7
   4   3 -29   44.76   29.72   1
   4   3 -29   -2.43    5.36   7
   4  -3 -29   38.82   40.34   1
   4   3 -29   -8.09   24.67   5
   4   3 -27   51.41   39.82   1
  -4   3  27   23.17   27.66   2
   4  -3 -27    9.12    7.03   1
   4   3 -27   22.16   21.11   5
   4   3 -25  -31.04   36.32   1
  -4   3  25    6.68   22.64   2
  -4   3  25  -19.49   23.11   4
   4   3 -25  -19.65   18.40   5
   4  -3 -25    4.20   28.09   1
   4  -3 -23  153.92   45.60   3
   4   3 -23  267.54   75.15   1
  -4   3  23  357.36   92.81   2
  -4   3  23  231.18   63.51   4
   4  -3 -23  329.90   87.11   1
   4   3 -23  253.32   66.39   5
  -4   3  21  288.36   66.83   4
  -4   3  21  259.60   75.29   2
   4  -3 -21  305.37   79.72   1
   4   3 -21  190.17   56.38   5
   4   3 -21  239.65   76.68   1
   4  -3 -21  137.41   42.42   3
   4  -3 -19  120.56   46.05   1
  -4   3  19  126.20   44.33   4
  -4   3  19  165.87   60.42   2
   4   3 -19  126.04   54.95   5
   4  -3 -19   35.23   19.35   3
  -4   3  17  135.66   48.89   4
   4  -3 -17   55.61   25.12   3
   4  -3 -17  126.53   43.00   8
   4   3 -17  131.34   45.51   5
   4  -3 -17  135.72   48.30   1
   4  -3 -15   -2.87   12.71   1
   4  -3 -15   31.19   26.67   8
  -4   3  15   45.65   27.10   4
   4   3 -15   55.67   28.91   5
   4  -3 -15   27.31   15.44   3
   4  -3 -13    9.15   20.94   8
   4   3 -13    3.35    6.52   8
   4  -3 -13    2.89   19.33   1
   4  -3 -13    7.65    7.40   3
   4   3 -13   20.45   19.91   5
   4   3 -11  146.35   37.27   8
  -4   3  11  438.32   36.78   7
   4  -3 -11  360.80   51.09   3
   4   3 -11  325.43   68.62   7
   4   3 -11  329.28   62.95   5
   4  -3 -11  385.98   73.93   8
   4   3  -911666.73  514.61   7
   4   3  -911265.78  494.00   5
   4   3  -7 1288.22  138.11   8
   4   3  -7 1736.59  153.38   7
  -4   3   7 1799.37  118.57   6
  -4   3   7 1360.60  140.58   3
   4   3  -7 1632.48  138.37   5
   4  -3  -7 1685.08  151.98   8
   4   3  -7 1919.88  157.88   4
   4  -3  -5  318.24   59.45   8
   4   3  -5  334.49   62.95   4
  -4   3   5  361.10   73.83   1
   4   3  -5  323.79   62.18   7
   4   3  -5  347.98   53.89   5
  -4   3   5  340.39   48.80   6
  -4   3   5  182.50   48.33   3
   4   3  -3   65.72   24.71   7
   4   3  -3   55.94   26.20   4
   4  -3  -3  101.63   34.80   8
  -4   3   3  116.19   29.72   6
   4  -3  -1  373.78   63.67   8
   4   3  -1  311.01   57.65   7
  -4   3   1  435.64   64.11   6
   4   3  -1  336.25   67.02   4
   4  -3   1  236.41   48.06   8
   4   3   1  246.90   52.25   7
   4   3   1  240.05   54.31   4
   4   3   3  847.33  104.99   4
   4   3   3 1106.02   81.47   3
   4  -3   3  996.85  108.47   8
   4   3   3 1062.70  112.54   7
   4   3   5   -2.53    5.25   4
   4   3   5    4.01   20.33   7
   4  -3   5   -0.84   19.79   8
   4   3   7  827.70  112.51   4
   4  -3   7  964.19  108.30   8
   4   3   7  866.91   99.80   7
   4  -3   9  506.25   76.38   8
   4   3   9  444.91   84.35   4
   4   3  11 1131.62  139.81   4
   4   3  11 1106.43  114.92   2
   4  -3  11 1329.46  134.08   8
  -4   3 -11 1191.40  137.75   1
  -4   3 -13 2153.55  184.28   1
   4   3  13 2113.62  159.00   2
  -4  -3 -13 1900.21  191.27   1
   4  -3  13 2192.57  174.00   8
   4   3  13 2089.83  188.70   4
   4   3  15  141.37   54.02   4
  -4   3 -15  107.40   45.40   1
  -4  -3 -15  164.44   58.36   1
   4  -3  15  150.93   44.17   8
  -4  -3 -15   41.53   15.14   5
  -4   3 -15  121.34   57.44   6
   4   3  15  112.03   42.16   2
   4  -3  17  195.13   47.56   8
  -4   3 -17  266.97   74.15   1
   4   3  17  227.59   63.55   4
   4   3  17  216.91   56.26   2
  -4  -3 -17  184.69   59.90   1
  -4   3 -17  237.71   65.99   6
  -4  -3 -17   49.59   18.65   5
  -4  -3 -19   10.08   19.33   1
  -4   3 -19  -16.34   18.27   1
   4   3  19   20.71   29.39   2
  -4  -3 -19   11.60    7.74   5
   4  -3  19   20.59   18.26   8
  -4   3 -19   45.24   36.51   6
   4   3  19   17.11   25.67   4
   4  -3  21 1274.57  142.03   8
   4   3  21 1269.01  167.53   2
  -4   3 -21 1529.30  196.96   1
  -4   3 -21 1633.74  207.26   6
  -4  -3 -21 1729.28  219.10   1
   4   3  21 1295.90  167.33   4
  -4  -3 -23  158.49   70.70   1
   4   3  23   46.72   38.58   4
  -4   3 -23  157.28   65.50   6
  -4   3 -23   72.85   43.15   1
  -4   3 -25  748.22  151.88   5
   4   3  25  558.13  109.03   4
  -4   3 -25  690.15  136.88   1
  -4   3 -25  634.13  134.00   6
  -4  -3 -25  780.51  151.79   1
  -4   3 -27   13.36    8.51   6
   4   3  27   13.38   25.85   4
  -4  -3 -27   44.55   39.74   1
  -4   3 -27   18.28   28.88   5
   4   3  29   15.04   20.78   4
  -4   3 -29   45.72   41.79   1
  -4   3 -29    7.08    9.78   6
  -4  -3 -29    5.48   30.70   1
  -4   3 -29  -14.47   14.67   5
  -4   3 -31    6.74   24.16   6
  -4   3 -31   10.49   16.57   5
  -4   4  30  -12.27   14.61   2
   4   4 -30   -2.43   14.56   7
   4   4 -30  -13.73    1.45   5
   4  -4 -30    9.05   17.35   1
   4  -4 -28   29.66   49.68   1
  -4   4  28   18.61   34.19   2
   4   4 -28   31.86   11.99   1
   4   4 -28   40.47   28.83   7
   4   4 -28   12.66   30.18   5
  -4   4  26   28.83   24.49   4
  -4   4  26  146.35   66.33   2
   4  -4 -26   81.93   53.26   1
   4   4 -26  177.65   68.08   7
   4   4 -26   31.63   24.84   5
   4   4 -26  180.25   84.36   1
   4  -4 -24  257.79   81.83   1
   4   4 -24  469.75  108.97   7
  -4   4  24  585.64  133.42   2
  -4   4  24  358.49   92.22   4
   4   4 -24  418.67  110.49   1
   4   4 -24  407.24  106.48   5
  -4   4  22   13.09   20.52   2
  -4   4  22    0.39    9.57   4
   4   4 -22   -4.20   26.03   5
   4   4 -22   12.88   33.69   1
   4  -4 -22  -10.25    9.82   1
  -4   4  20    4.00   10.06   4
  -4   4  20  -12.56   48.86   2
   4   4 -20  -26.79   30.19   5
   4  -4 -20   57.25   49.60   1
  -4   4  18   76.82   38.31   4
   4   4 -18   11.42    9.29   5
  -4   4  16 1354.30  173.46   4
   4   4 -16 1039.12  144.87   7
   4  -4 -16 1179.12  158.08   8
   4   4 -16  987.90  141.94   5
   4   4 -14  408.53   87.75   7
   4   4 -14  598.66  103.88   5
   4  -4 -14  605.05  105.97   8
   4  -4 -12   50.69   23.58   8
   4   4 -12   40.70   30.43   7
  -4   4  12   34.74   13.46   7
   4   4 -12   11.88   12.99   5
   4  -4 -10   30.57   29.68   8
  -4   4  10    7.00    5.90   7
   4   4 -10   65.35   26.45   7
   4   4 -10   25.34   11.37   5
   4   4  -8  276.72   64.07   7
  -4   4   8  295.53   61.22   3
   4  -4  -8  326.19   76.06   8
   4   4  -8  385.13   68.29   5
   4   4  -6   80.75   41.00   4
   4   4  -6   42.68   30.52   7
   4  -4  -6   77.17   36.46   8
  -4   4   6   71.22   25.33   6
   4   4  -6   69.62   30.97   5
  -4   4   6   57.79   30.20   3
   4  -4  -4  -19.43    4.84   8
   4   4  -4   10.06    2.40   4
  -4   4   4   -1.89    5.31   6
   4   4  -4  -14.11   15.04   7
   4   4  -2  102.24   43.54   7
   4  -4  -2  118.54   48.72   8
   4   4  -2   96.07   41.70   4
  -4   4   2  116.35   37.66   6
  -4   4   0  341.63   66.08   6
   4  -4   0  350.49   69.74   8
   4   4   0  318.90   71.81   4
   4   4   0  357.32   70.76   7
   4   4   2 2298.16  210.04   4
   4  -4   2 2677.32  209.91   8
   4   4   2 2366.49  205.00   7
  -4   4  -2 2380.50  202.13   6
   4   4   4 1393.63  154.94   4
   4   4   4 1715.20  167.06   7
   4  -4   4 1476.48  151.23   8
  -4   4  -4 1502.84  154.52   6
   4   4   4 1821.22  112.74   3
   4   4   6  302.86   70.12   4
  -4   4  -6  314.42   72.30   6
   4   4   6  389.08   72.93   7
   4  -4   6  314.32   64.82   8
   4   4   8  697.83  109.95   4
   4   4   8  781.77  108.70   7
   4  -4   8  749.27  106.10   8
  -4   4  -8  658.64  110.88   6
   4   4  10  117.59   44.13   7
   4  -4  10  153.01   48.22   8
   4   4  10  164.49   54.62   4
  -4   4 -10   60.52   37.20   6
  -4   4 -12  261.28   73.93   6
   4  -4  12  246.90   59.96   8
   4   4  12  222.54   52.66   2
   4   4  12  263.39   71.36   4
   4  -4  14   78.25   35.02   8
  -4   4 -14   82.96   36.37   6
   4   4  14   80.41   38.26   2
   4   4  14  117.33   57.27   4
  -4   4 -14  116.68   51.30   1
   4  -4  16   40.80   26.93   8
   4   4  16   72.04   42.25   4
   4   4  16   -0.20    9.76   2
  -4   4 -16   51.18   40.68   6
  -4   4 -16   43.98   23.86   1
  -4   4 -18    0.73   21.59   1
   4  -4  18    0.81   15.51   8
   4   4  18   -8.41   20.77   4
  -4   4 -18    9.22   32.14   6
   4   4  18    3.07    5.06   2
   4   4  20   94.04   51.61   4
  -4   4 -20  104.77   48.60   6
   4  -4  20   81.75   37.40   8
  -4   4 -20  135.59   62.09   1
   4   4  20   90.25   37.06   2
  -4   4 -22  103.06   49.59   1
   4   4  22   61.19   40.50   2
   4   4  22   71.45   36.40   4
  -4   4 -22   37.40   33.31   6
  -4  -4 -22   78.53   41.61   1
  -4   4 -24   61.28   36.84   1
   4   4  24   53.99   35.76   2
   4   4  24   69.41   39.90   4
  -4   4 -24   30.82   37.41   6
  -4   4 -24   58.19   32.89   5
  -4  -4 -24   10.52   19.76   1
   4   4  26  -30.72   21.08   4
  -4   4 -26   34.96   39.11   1
  -4   4 -26    9.30   20.93   6
  -4   4 -26   -2.58    4.84   5
   4   4  28   -0.38   24.07   4
  -4   4 -28  -11.84   34.58   6
  -4   4 -28  -18.79   25.33   1
  -4  -4 -28  -90.93   77.89   1
  -4   4 -28    1.07   30.45   5
  -4   5  27   12.24   21.80   2
   4   5 -27   60.96   36.32   5
   4   5 -27  -19.10   27.67   7
   4   5 -27  -20.76   51.96   1
  -4   5  25   26.32   23.41   2
  -4   5  25  -18.28   17.05   4
   4   5 -25   20.62   29.12   7
   4   5 -25  -15.38   34.26   5
  -4   5  23   16.96   32.79   2
  -4   5  23   -1.74   14.92   4
   4   5 -23  -15.99   29.25   7
   4   5 -23    8.48   16.97   5
   4   5 -23   61.39   34.04   1
  -4   5  21  271.54   89.70   2
  -4   5  21  264.49   86.11   4
   4   5 -21  247.18   80.58   7
   4   5 -21  186.10   64.96   5
   4   5 -19  165.60   64.49   7
   4   5 -19  159.64   66.16   5
  -4   5  19  233.02   80.29   4
  -4   5  17  231.70   79.78   4
   4   5 -17  239.53   74.76   7
   4   5 -17  160.62   59.83   5
   4  -5 -15   28.63   29.63   8
  -4   5  15   33.23    8.76   4
   4   5 -15   16.11   28.98   7
   4   5 -15   -0.22   25.31   5
   4   5 -13   36.84   35.48   7
   4  -5 -13  101.24   47.57   8
   4   5 -13   86.66   39.17   5
   4   5 -11    1.50    3.42   7
   4  -5 -11   10.82   10.22   8
  -4   5  11   10.38   15.37   7
   4   5  -9  802.75  125.35   4
   4  -5  -9  875.79  130.08   8
  -4   5   9  579.89   84.81   7
   4   5  -9 1000.81  143.73   7
   4   5  -9  896.53  119.79   5
   4  -5  -7  -10.65    5.43   8
   4   5  -7   31.79   21.18   4
   4   5  -7   -5.57   15.85   5
   4   5  -7   23.94   32.20   7
   4   5  -5   16.65   14.45   4
   4   5  -5   87.73   26.31   7
   4  -5  -5   45.87   22.45   8
   4  -5  -3   18.11   24.50   8
   4   5  -3   20.46   31.95   4
   4   5  -3    0.01    9.89   7
  -4   5   3   14.11   18.44   6
   4   5  -1   22.54   28.03   4
   4  -5  -1   15.16    9.56   8
   4   5  -1   -0.70   12.41   7
  -4   5   1    4.62   20.85   6
   4   5   1    3.46    3.72   4
   4  -5   1  -13.69   16.24   8
   4   5   1   22.88   21.38   7
  -4   5  -1   13.65   13.77   6
   4  -5   3  363.69   86.84   8
   4   5   3  311.70   78.26   4
  -4   5  -3  329.49   77.83   6
   4   5   3  305.42   71.74   7
   4   5   5 1592.20  185.28   4
   4  -5   5 1605.09  176.80   8
   4   5   5 2013.71  198.06   7
  -4   5  -5 1741.55  188.16   6
   4   5   7  276.43   69.10   7
   4   5   7  293.14   81.30   4
  -4   5  -7  318.32   82.37   6
   4  -5   7  339.29   77.98   8
   4  -5   9   91.62   45.07   8
   4   5   9   45.23   16.38   4
   4   5   9   48.32   33.09   7
  -4   5  -9   47.02   38.45   6
   4  -5  11  124.48   50.80   8
   4   5  11   55.43   42.31   4
  -4   5 -11  103.06   57.25   6
   4   5  11   83.28   41.81   7
   4   5  13  340.73   92.40   4
   4  -5  13  366.72   80.35   8
  -4   5 -13  458.09  105.75   6
   4  -5  15    3.42    8.55   8
   4   5  15   25.50   20.74   2
   4   5  15   26.38   29.09   4
  -4   5 -15  -30.25   26.80   6
  -4   5 -15   61.08   54.31   1
   4  -5  17  320.72   74.40   8
   4   5  17  263.26   83.36   4
   4   5  17  271.17   68.92   2
  -4   5 -17  316.04   97.79   6
  -4   5 -17  381.33  102.73   1
   4   5  19   34.73   22.88   2
  -4   5 -19  166.23   73.50   1
   4   5  19   41.39   30.61   4
  -4   5 -19  111.04   66.19   6
  -4   5 -21  158.61   67.01   1
   4   5  21   48.89   34.18   2
   4   5  21  122.32   60.50   4
  -4   5 -21  137.61   75.17   6
  -4   5 -23   44.38   35.95   1
   4   5  23    6.34   17.05   4
  -4   5 -23   16.85    8.71   6
  -4   5 -23   10.27   16.79   5
  -4   5 -25  192.75   92.55   6
  -4   5 -25  284.48  109.04   1
  -4   5 -25   60.43   53.05   5
   4   5  25   90.50   57.60   4
  -4   6  22   -0.04   19.49   4
   4   6 -22   -2.35   18.24   7
   4   6 -22   22.72   29.58   5
  -4   6  22   -9.75    9.51   2
  -4   6  20    1.07   12.30   4
   4   6 -20    7.27   19.59   7
   4   6 -20   -7.18   23.61   5
   4   6 -18   19.96   11.47   7
  -4   6  18  -30.88   38.05   4
   4   6 -18   65.32   42.31   5
  -4   6  16   31.65   35.79   4
   4   6 -16   15.20   21.36   4
   4   6 -16   27.42   34.81   7
   4   6 -16  -27.91   29.98   5
   4   6 -14   97.82   50.71   7
  -4   6  14   86.08   41.85   4
   4   6 -14   34.77   23.17   4
   4   6 -14   26.23   16.97   5
   4  -6 -14   64.88   43.76   8
   4  -6 -12  127.02   55.68   8
   4   6 -12   92.58   42.73   7
   4   6 -12   64.86   27.55   5
   4   6 -12   82.22   48.96   4
   4  -6 -10  544.23  116.85   8
   4   6 -10  527.78  114.74   4
   4   6 -10  454.81  108.66   7
   4   6 -10  409.98   86.65   5
  -4   6   8  101.07   41.27   7
   4   6  -8  129.35   50.83   7
   4   6  -8   93.11   47.82   4
   4   6  -8   63.23   29.32   5
   4  -6  -8   84.00   44.20   8
   4   6  -6  139.58   53.22   7
   4   6  -6  178.00   69.11   4
  -4   6   6  123.68   44.36   7
   4  -6  -6   87.69   45.71   8
   4  -6  -4   13.99   20.98   8
   4   6  -4  -24.85   25.02   4
   4   6  -4   39.22   27.67   7
   4   6  -2  410.04   97.57   4
   4  -6  -2  461.26  104.86   8
   4   6  -2  498.63  104.89   7
   4  -6   0   41.93   32.73   8
   4   6   0    9.18   20.70   4
   4   6   0    9.37    9.85   7
   4   6   2   59.29   18.75   7
   4   6   2   44.03   37.43   4
  -4   6  -2   38.79   16.35   6
   4  -6   2  101.60   51.40   8
   4   6   4  110.40   40.94   4
  -4   6  -4  113.16   47.69   6
   4  -6   4  125.51   65.19   8
   4   6   4  152.06   55.33   7
   4  -6   6  476.35  101.55   8
  -4   6  -6  513.94  110.65   6
   4   6   6  276.88   73.03   7
   4   6   6  338.00   88.05   4
   4   6   8  373.36   99.70   4
   4   6   8  546.13  106.11   7
   4  -6   8  284.40   81.08   8
  -4   6  -8  629.97  123.19   6
   4   6  10  185.23   64.34   7
   4   6  10  198.09   72.96   4
   4  -6  10  238.87   71.83   8
  -4   6 -10  279.38   83.30   6
   4   6  12   88.20   52.86   4
   4   6  12  130.90   56.42   7
  -4   6 -12  138.40   61.99   6
   4  -6  12   87.10   48.44   8
  -4   6 -14  404.00  110.29   6
   4  -6  14  319.51   85.33   8
   4   6  14  389.49  107.48   4
   4  -6  16   14.07   18.56   8
   4   6  16   28.50   16.76   4
  -4   6 -16   13.68   13.49   6
  -4   6 -16   75.04   54.81   1
   4   6  18  211.94   83.50   4
  -4   6 -18   73.42   56.37   6
  -4   6 -18  153.85   67.98   1
  -4   6 -18  148.21   67.53   5
  -4   6 -20   50.71   44.07   6
   4   6  20   67.70   50.06   4
  -4   6 -20   57.41   47.10   5
  -4   6 -20   59.91   48.73   1
  -4   6 -22   67.50   69.54   1
  -4   6 -22   25.62   32.69   6
   4   6  22    9.34    4.97   4
  -4   6 -22   -1.60   31.63   5
   4   7 -17   15.23    5.81   7
  -4   7  17   19.63    9.13   4
   4   7 -17   14.53   26.73   5
   4   7 -15   25.07   25.54   4
   4   7 -15   34.60   42.44   7
   4   7 -15   92.16   50.80   5
   4   7 -13   -4.15   15.99   4
  -4   7  13  -35.88   42.14   4
   4   7 -13    2.86    8.02   7
   4  -7 -11    2.71    6.91   8
   4   7 -11   -6.23   19.37   4
  -4   7  11   36.12   41.38   4
   4   7 -11   18.18   32.62   7
   4  -7  -9   70.21   43.54   8
   4   7  -9   59.04   41.24   4
   4   7  -9   39.80   40.81   7
   4  -7  -7  228.15   83.20   8
   4   7  -7  279.95   90.55   4
   4   7  -7  348.20   99.80   7
   4   7  -5  103.64   57.50   4
   4  -7  -5  165.94   64.00   8
  -4   7   5   61.74   40.03   7
   4   7  -5  112.58   55.36   7
  -4   7   3   42.25   36.13   7
   4  -7  -3   49.35   39.15   8
   4   7  -3   63.91   37.65   7
   4   7  -3   74.81   54.12   4
   4  -7  -1   96.53   50.66   8
   4   7  -1   62.68   32.81   7
   4   7  -1   57.83   51.37   4
   4   7   1   14.85   34.67   7
   4   7   1   23.16   28.02   4
   4  -7   1   21.89   22.54   8
   4  -7   3  151.21   62.67   8
   4   7   3  113.25   52.89   4
   4   7   3  117.97   56.23   7
   4  -7   5   29.96   24.94   8
   4   7   5    1.23   21.37   4
   4   7   5   48.30   34.13   7
   4   7   7   -9.66   19.99   7
   4  -7   7  -15.81   33.06   8
   4   7   7   -3.08   14.15   4
   4  -7   9   13.03   14.63   8
   4   7   9   -3.66    9.25   7
   4   7   9    4.52   15.89   4
   4  -7  11   21.03   26.13   8
   4   7  11   23.16   33.65   4
  -4   7 -11   50.52   42.77   6
   4  -7  13   18.29   18.39   8
   4   7  13   26.53   30.17   4
  -4   7 -13   38.02   53.91   6
  -4   7 -13   13.75   12.82   5
   4   7  15  -20.28   44.96   4
  -4   7 -15    5.06   21.21   6
  -4   7 -15    8.70   13.55   5
   4   8  -6   19.80   20.00   4
   4   8  -6   70.65   48.34   7
   4   8  -4   -6.08   13.73   4
   4   8  -4    6.76   13.99   7
   4  -8  -4   -5.27   29.81   8
   4  -8  -2   -7.68   41.81   8
   4   8  -2    5.88   27.52   4
   4   8  -2   31.95   32.21   7
  -4   8   2   -7.68   21.75   7
   4   8   0   24.19    3.87   7
   4  -8   0   17.77   37.91   8
   4   8   0   42.16   40.92   4
  -4   8   0  -27.27   26.53   7
   4  -8   2    8.80   18.70   8
   4   8   2   15.25   22.10   7
   4   8   2   52.93   51.45   4
  -4   8  -2   12.76   23.75   7
   4  -8   4    6.26    9.46   8
   4   8   4   10.23   17.78   4
  -4   8  -4   -9.89   21.45   7
   4   8   4    6.88   19.65   7
   5   0 -33   25.18   34.29   1
   5   0 -31   -0.05   20.54   1
   5   0 -29   65.44   48.52   1
   5   0 -27  -32.80   26.60   1
   5   0 -25    0.08   12.86   7
   5   0 -25    3.89   27.29   1
   5   0 -23    3.74    9.57   7
   5   0 -23    8.02   33.31   1
   5   0 -21  -20.64   14.02   1
  -5   0  21   10.96   33.31   2
   5   0 -21   11.23   13.68   7
  -5   0  19   -2.59    4.95   8
   5   0 -19    4.69   11.13   1
   5   0 -19   19.46   11.47   7
   5   0 -17   46.70   27.92   1
  -5   0  17   -8.91   15.83   8
  -5   0  17   46.12   38.78   2
   5   0 -17   -5.98    5.23   7
  -5   0  15    1.55   23.38   2
  -5   0  15   -0.37    5.84   6
  -5   0  15   -6.51    5.77   8
   5   0 -15    2.11   15.13   1
   5   0 -15  -17.11   16.00   7
  -5   0  13   11.32   14.33   2
   5   0 -13    2.50    8.69   8
   5   0 -13    1.69    4.06   7
  -5   0  13   -1.14    8.55   6
   5   0 -13  -23.91   12.83   1
  -5   0  13   -8.71    9.44   8
   5   0 -11   -2.15    7.96   1
   5   0 -11   -0.96    5.01   7
  -5   0  11   -0.54   11.28   2
  -5   0  11   -3.53    5.62   8
  -5   0  11  -25.14   19.56   6
   5   0 -11   15.08    7.18   8
   5   0  -9   21.62   14.38   8
  -5   0   9    2.82   12.93   7
  -5   0   9   25.16   16.88   8
  -5   0   9  -30.10   23.07   2
   5   0  -9   11.14   13.12   7
  -5   0   9    8.02    1.69   4
   5   0  -9   -2.37   21.67   1
  -5   0   7  -12.23   12.44   2
   5   0  -7    3.83   10.20   8
   5   0  -7   -9.18   14.38   7
  -5   0   7   -0.91    6.15   4
  -5   0   7   16.23   13.67   7
  -5   0   7   22.72    8.02   8
   5   0  -5   12.62   13.95   3
  -5   0   5    0.49   10.02   4
   5   0  -5  -13.92    4.24   8
   5   0  -5   -1.69   10.27   7
  -5   0   5  -22.21   20.10   7
  -5   0   3   -6.30    8.71   3
   5   0  -3    2.16   13.32   8
   5   0  -3   -2.35    2.16   4
  -5   0   3    7.68    8.40   7
  -5   0   3  -13.73   15.01   4
   5   0  -3   -4.06   10.78   3
  -5   0   1  -16.61   16.25   4
   5   0  -1   10.12   11.81   4
   5   0  -1   11.85   10.86   3
  -5   0   1  -23.08    9.51   3
   5   0   1   26.63   11.75   4
  -5   0  -1   34.92   20.76   1
  -5   0  -1   32.86   13.77   3
  -5   0  -1    4.36   18.35   4
   5   0   1   70.06   25.06   1
   5   0   3  -30.11   17.10   1
   5   0   3  -55.94   25.18   4
  -5   0  -3   19.99   10.22   4
  -5   0  -3  -24.56   14.07   1
   5   0   5  -13.83   16.83   4
  -5   0  -5   18.06   20.24   4
  -5   0  -5  -23.06    7.49   1
   5   0   5    4.01   17.51   1
   5   0   7  -24.71   14.06   4
  -5   0  -7    5.82   14.71   1
  -5   0  -9  -17.51   24.86   1
   5   0   9    7.93    8.82   4
  -5   0 -11   58.51   38.76   1
   5   0  11    4.41   10.83   4
  -5   0 -13    7.76   22.46   1
   5   0  13    3.86   13.22   4
   5   0  15    9.13   11.28   4
  -5   0 -15   29.22   18.35   1
  -5   0 -17   62.96   38.91   1
   5   0  17   23.91   26.61   4
   5   0  19   -4.08   21.97   4
  -5   0 -19  -26.71   22.48   1
  -5   0 -21   48.03   22.71   1
   5   0  21  -26.48   32.56   4
  -5   0 -23   57.24   26.87   1
   5   0  23   16.33   20.10   4
   5   0  25  -12.86   27.55   4
  -5   0 -25  -43.73   30.73   1
  -5   0 -25  -42.71   48.24   5
   5   0  27  -29.45   35.40   4
  -5   0 -27  -32.96   21.36   1
  -5   0 -27    8.41   16.73   5
  -5   0 -29   79.23   40.61   1
  -5   0 -29  -14.15   31.69   5
  -5   0 -31   -3.60   10.21   5
  -5   0 -31  -25.95   42.03   1
  -5   0 -33  -28.84   26.73   1
  -5   0 -33   -2.45   24.27   5
   5  -1 -34   22.44   34.22   1
   5   1 -34   -1.42   29.98   1
   5  -1 -32   63.83   32.38   1
   5   1 -32  121.90   66.78   1
   5  -1 -30   72.85   48.34   1
   5   1 -30   28.98   10.86   1
   5  -1 -28   -3.51   16.96   1
   5   1 -28  -14.69   22.43   1
   5   1 -28    7.22    8.71   7
  -5   1  26  181.06   63.65   2
   5  -1 -26  198.15   69.91   1
   5   1 -26  181.15   67.64   1
   5   1 -26   58.12   31.58   7
  -5   1  24  -27.29   35.12   2
   5   1 -24  -15.84    9.40   7
   5   1 -24   33.20   35.50   1
   5  -1 -24   10.79   13.45   1
   5   1 -22  543.74  106.26   1
  -5   1  22  551.31  103.50   2
   5   1 -22  463.41   81.68   7
   5  -1 -22  297.88   47.28   7
   5  -1 -22  490.72   91.82   1
  -5   1  22  262.93   41.70   4
   5  -1 -20  -35.48   27.75   1
  -5   1  20   -1.10    6.48   4
   5   1 -20   11.30   17.94   7
  -5   1  20    2.34   30.28   2
   5   1 -20   46.15   38.11   1
   5  -1 -20    3.31    3.16   7
   5   1 -18   13.62   39.71   1
   5  -1 -18   -0.40    2.67   7
   5   1 -18   -1.76    9.39   7
  -5   1  18    3.04    2.96   4
  -5   1  18   45.66   42.03   2
   5  -1 -18    6.70   15.97   1
   5  -1 -16   65.42   20.01   7
  -5   1  16   63.39   32.14   2
   5  -1 -16   63.45   19.39   8
   5   1 -16   53.27   26.02   7
  -5   1  16   89.98   24.89   4
   5  -1 -16   45.16   22.16   1
   5   1 -16   57.98   32.30   1
  -5   1  14 1823.04  126.84   4
   5  -1 -14 1566.79  139.14   8
  -5   1  14 1424.26  148.81   2
   5   1 -14 1333.43  137.27   1
   5   1 -14 1562.27  143.05   7
   5  -1 -14 1787.50  107.29   7
   5  -1 -14 1543.55  137.38   1
  -5   1  12  277.95   34.90   6
  -5   1  12  222.35   52.16   2
   5  -1 -12  325.83   56.32   8
   5   1 -12  264.84   52.80   7
   5  -1 -12  304.32   53.74   1
   5  -1 -10  192.36   39.92   8
  -5   1  10  113.76   37.76   8
   5   1 -10  171.70   40.62   7
  -5   1  10  213.51   30.55   7
   5  -1 -10  184.68   33.27   1
   5  -1 -10  139.27   35.85   3
   5   1 -10  208.87   22.43   4
  -5   1  10   93.54   31.68   1
   5  -1  -819560.66  746.71   8
   5   1  -820996.80  814.00   7
  -5   1   819981.52  794.16   1
   5  -1  -820911.11  771.58   1
   5  -1  -818807.98  768.27   3
   5   1  -822027.41  766.47   4
   5   1  -819874.41  851.43   2
  -5  -1   6 6987.26  306.50   4
   5   1  -6 5091.43  322.83   2
   5  -1  -6 6378.78  305.08   8
  -5   1   6 6313.02  347.07   8
   5  -1  -6 6429.66  288.12   1
  -5  -1   6 7459.89  339.77   2
  -5   1   6 7912.01  308.80   7
   5   1  -6 6334.50  324.42   7
  -5  -1   6 4895.24  334.04   7
  -5   1   6 6416.41  291.09   1
   5  -1  -6 6244.25  312.13   3
  -5   1   6 6482.32  359.96   3
   5   1  -6 7042.95  306.11   4
  -5  -1   4 1300.72  104.45   4
   5   1  -4 1258.84   97.29   2
  -5   1   4 1334.40  118.50   8
   5  -1  -4 1181.29   99.00   8
  -5   1   4 1436.52  124.62   3
  -5  -1   4 1113.28  112.95   7
   5   1  -4 1206.43  106.59   7
   5  -1  -4 1057.20   90.46   3
  -5  -1   4 1278.47   94.63   2
   5   1  -4 1244.80   92.42   4
  -5  -1   215658.98  805.58   4
  -5   1   220053.04  837.17   8
   5  -1  -217149.21  724.66   8
  -5   1   221973.69  816.61   3
  -5  -1   219901.00  788.17   7
   5   1  -216881.54  768.07   3
   5   1  -218720.05  749.66   7
  -5  -1   219330.98  750.36   2
   5   1  -219370.65  795.10   4
   5   1   0  418.44   52.77   4
  -5  -1   0  481.22   68.00   7
   5  -1   0  407.34   51.19   8
  -5  -1   0  358.75   53.84   3
  -5   1   0  533.68   38.38   1
   5   1   0  426.37   52.28   7
   5   1   0  358.56   46.56   3
  -5   1   0  414.23   63.32   8
  -5  -1   0  545.19   72.60   4
   5  -1   229841.91 1218.60   8
  -5  -1  -231364.21 1276.41   7
   5   1   230243.36 1304.57   4
  -5  -1  -234077.54 1272.97   3
   5   1   233283.32 1254.30   3
   5   1   230482.54 1289.23   1
  -5   1  -235199.71 1264.08   1
  -5   1  -231607.51 1347.89   4
   5  -1   225370.71 1200.41   1
  -5  -1  -234772.59 1349.96   4
   5   1   4 4042.03  241.14   4
  -5   1  -4 4819.11  231.69   1
   5  -1   4 3705.31  222.10   8
  -5  -1  -4 3629.72  252.40   7
   5  -1   4 3796.61  223.65   1
  -5  -1  -4 4328.70  197.74   2
  -5  -1  -4 5046.51  238.18   3
  -5  -1  -4 4023.35  246.28   1
  -5  -1  -6  561.66   58.97   2
   5  -1   6  506.27   71.64   1
  -5   1  -6  667.74   72.89   1
  -5  -1  -6  660.39   82.41   1
   5   1   6  596.98   75.57   4
  -5  -1  -8  467.05   72.22   1
  -5   1  -8  583.70   73.28   1
   5   1   8  548.47   71.64   4
  -5   1 -10  902.34  105.34   1
  -5  -1 -10  877.11  102.78   1
   5  -1  10  970.54  109.63   4
   5   1  10  752.31   91.04   4
   5  -1  12   -5.45   13.52   4
   5   1  12   18.16   21.31   4
  -5  -1 -12   14.13   27.30   1
  -5   1 -12    9.73    6.35   1
   5  -1  14 2289.09  193.80   4
  -5  -1 -14 1971.39  180.10   1
  -5   1 -14 1666.27  171.64   1
   5   1  14 1900.78  170.72   4
   5  -1  16   85.61   48.83   4
   5   1  16   66.36   33.56   4
  -5   1 -16   92.98   47.45   1
  -5  -1 -16    3.71   23.95   1
  -5  -1 -18   80.15   36.71   1
   5   1  18   76.43   38.21   4
  -5   1 -18   56.92   29.41   1
   5   1  20  322.90   78.52   4
  -5  -1 -20  256.40   66.73   1
  -5   1 -20  243.97   71.85   1
  -5   1 -22  617.60  109.34   1
   5   1  22  598.84  109.34   4
  -5  -1 -22  513.01   97.89   1
   5   1  24  173.14   59.50   4
  -5  -1 -24  232.21   73.37   1
  -5   1 -24  191.23   72.25   1
  -5  -1 -24  152.90   60.22   5
   5   1  26  475.65  107.07   4
  -5  -1 -26  462.07  107.89   1
  -5   1 -26  486.25  104.24   1
  -5  -1 -26  413.73  108.50   5
   5   1  28  -17.65   17.71   4
  -5  -1 -28  -12.62   19.20   1
  -5   1 -28   19.27   19.24   6
  -5  -1 -28  -15.34   15.08   5
  -5   1 -28   25.58   23.18   5
  -5   1 -28   32.45   29.22   1
  -5  -1 -30   40.24   45.33   1
  -5   1 -30    8.14    4.45   6
  -5  -1 -30   18.61   32.41   5
  -5   1 -30  -13.27   31.89   1
  -5   1 -30   26.51   34.13   5
  -5   1 -32  116.08   48.42   1
  -5  -1 -32  114.19   67.19   1
  -5   1 -32    5.01   22.62   5
   5   2 -33   -4.88   48.53   1
   5  -2 -33   21.62    9.29   1
   5   2 -31  408.78  109.45   1
  -5   2  31  372.00  112.05   2
   5  -2 -31  257.39   92.27   1
   5   2 -31   90.99   47.17   7
   5   2 -29   30.93   20.64   1
   5   2 -29   10.77   18.30   7
   5  -2 -29   -8.29   20.57   1
   5  -2 -27   -5.47   32.52   1
   5   2 -27  -60.00   41.63   1
  -5   2  27  -11.88   36.36   2
   5   2 -27   14.55   11.57   7
  -5   2  25    9.78   22.76   2
   5   2 -25   -6.74    7.52   7
   5  -2 -25   10.62   23.69   1
  -5   2  23  176.31   44.34   4
   5   2 -23  371.11   98.61   1
  -5   2  23  382.64   98.65   2
   5  -2 -23  325.24   81.46   1
   5   2 -23  344.39   76.16   7
  -5   2  21  676.95   92.79   4
  -5   2  21 1154.23  155.92   2
   5   2 -21 1208.71  156.21   1
   5   2 -21  941.48  125.34   7
   5   2 -21 1094.32  140.85   5
   5  -2 -21  975.68  133.55   1
  -5   2  19   31.77   22.44   4
   5  -2 -19  103.25   42.25   1
   5   2 -19   47.98   28.21   7
  -5   2  19   34.95   24.85   2
   5   2 -19   72.80   39.42   5
   5   2 -19   60.48   37.87   1
   5  -2 -17   28.18   19.95   3
   5  -2 -17   -9.92   12.67   1
   5   2 -17    2.86    3.46   4
  -5   2  17   22.58   13.59   4
   5   2 -17   35.21   20.15   7
   5  -2 -17   58.87   37.76   8
  -5   2  17    5.24   32.70   2
   5   2 -17   -2.79    7.55   5
   5   2 -17   10.10    5.24   4
   5   2 -15  942.72   75.64   4
  -5   2  15 1628.27  146.81   4
   5  -2 -15 1340.90  138.49   8
   5  -2 -15 1303.62  126.04   3
   5   2 -15 1278.05  136.35   7
   5   2 -15 1022.50  123.89   5
   5  -2 -15 1343.26  132.41   1
   5   2 -13 2642.87  161.88   4
   5  -2 -13 3456.70  235.80   8
   5   2 -13 3294.60  233.98   7
   5  -2 -13 3198.72  208.02   3
   5  -2 -13 3531.79  219.08   1
   5   2 -11 1388.20  101.16   4
   5   2 -11 1246.30  132.49   7
   5  -2 -11 1561.62  123.31   1
   5  -2 -11 1333.31  115.00   3
   5  -2 -11 1410.20  132.40   8
   5   2  -9  286.09   45.46   4
   5   2  -9  295.71   40.91   8
   5  -2  -9  395.86   54.94   1
   5   2  -9  417.58   69.53   7
  -5   2   9  453.68   70.99   1
   5  -2  -9  338.08   59.46   8
   5  -2  -9  307.76   50.61   3
   5   2  -7 2506.74  150.11   4
   5   2  -7 1698.61  130.83   8
   5   2  -7 2427.52  174.03   7
   5   2  -7 1683.63  166.27   2
   5  -2  -7 2192.67  160.84   8
   5  -2  -7 2440.80  146.94   3
  -5   2   7 2473.54  153.76   1
  -5   2   7 1117.75  141.98   3
   5   2  -5  397.45   57.76   4
   5   2  -5  371.28   60.63   7
  -5   2   5  423.60   48.31   1
  -5   2   5  179.27   48.67   3
   5  -2  -5  381.20   59.29   8
  -5  -2   3  835.87  107.96   4
   5  -2  -3 1137.01  104.27   8
   5   2  -3 1263.23  111.05   7
  -5  -2   3  701.53   89.79   5
   5   2  -3 1183.13  104.82   4
  -5   2   3  525.73   84.38   3
   5   2  -1 5835.71  314.63   4
   5  -2  -1 5156.31  287.34   8
   5   2  -1 5250.57  300.52   7
   5   2   1 5653.27  324.63   4
   5  -2   1 5751.19  304.99   8
   5   2   1 6449.74  317.75   7
   5   2   1 5938.45  302.29   3
   5  -2   322818.46  970.63   8
   5   2   325197.57 1077.05   3
   5   2   323383.60  979.81   7
   5   2   322658.09 1045.62   4
   5   2   5   -0.76   13.90   4
   5   2   5   16.32   15.68   7
   5   2   5    0.18    5.49   2
  -5   2  -5    4.81   12.95   1
  -5  -2  -5   10.12   16.97   3
   5  -2   5   10.16   14.73   8
   5  -2   7 4414.20  253.18   8
  -5   2  -7 4871.21  263.58   1
   5   2   7 4880.64  227.22   2
   5   2   7 3971.57  260.14   4
   5   2   9  903.26   88.36   2
   5  -2   9  773.86   92.13   8
  -5   2  -9  799.38  105.80   1
  -5  -2  -9  417.53   58.23   3
  -5  -2  -9  683.16  102.84   1
   5   2   9  702.33   95.59   4
   5  -2  11 1695.42  154.19   8
   5   2  11 1903.73  151.24   2
  -5   2 -11 1735.79  168.82   1
  -5  -2 -11 1782.93  180.87   1
   5   2  11 1540.60  156.10   4
   5  -2  13 1767.21  158.29   8
  -5   2 -13 1580.02  164.20   1
  -5  -2 -13 1689.91  178.26   1
   5   2  13 1527.48  157.09   4
   5  -2  15  788.96  103.31   8
  -5  -2 -15  862.25  127.23   1
  -5   2 -15  861.35  119.53   1
   5   2  15  692.57  103.56   4
   5   2  17  286.81   70.07   4
  -5  -2 -17  303.51   83.66   1
  -5   2 -17  324.32   80.23   1
   5  -2  17  318.49   67.45   8
  -5   2 -19   57.49   40.27   1
   5  -2  19   89.55   32.04   8
  -5  -2 -19   60.87   27.39   1
   5   2  19  123.49   41.30   4
  -5  -2 -19   69.37   36.52   5
  -5  -2 -21  456.15  105.56   1
   5   2  21  407.40   87.11   4
   5  -2  21  499.33   89.27   8
  -5  -2 -21  366.97   81.28   5
  -5   2 -21  470.19  106.44   1
  -5  -2 -23  493.70  108.51   1
   5   2  23  537.75  102.93   4
  -5  -2 -23  337.02   81.73   5
   5  -2  23  454.77   85.02   8
  -5   2 -23  411.37   98.75   1
  -5  -2 -25    8.29   19.60   1
   5   2  25   16.07   29.79   4
   5  -2  25   -4.53   12.55   8
  -5   2 -25  -18.68   15.73   1
  -5   2 -25  -21.17   22.77   6
  -5  -2 -25   13.76   18.14   5
  -5  -2 -27  -55.21   33.15   1
   5   2  27    0.75   18.18   4
  -5   2 -27   40.10   50.49   1
  -5   2 -27   12.71   27.81   5
  -5   2 -27    1.04   22.94   6
  -5  -2 -29  172.86   70.97   1
  -5   2 -29  174.45   68.47   1
  -5   2 -29   65.47   41.60   6
  -5   2 -29  104.90   75.65   5
   5   2  29   94.31   51.09   4
  -5  -2 -31   27.89   25.86   1
  -5   2 -31   -3.36   16.79   6
  -5   2 -31  -48.60   43.69   1
  -5   2 -31   26.48   43.10   5
   5  -3 -32   16.31   20.22   1
  -5   3  32  101.51   68.90   2
   5   3 -32   16.74   41.76   1
   5   3 -32   -0.19   14.63   7
   5  -3 -30  183.57   73.93   1
  -5   3  30  302.30  114.24   2
   5   3 -30   71.18   43.03   7
   5   3 -30  338.91  106.82   1
   5  -3 -28   -4.08   17.11   1
   5   3 -28  -18.50   13.72   1
  -5   3  28   10.14   19.76   2
   5   3 -28   -7.94   18.45   7
   5   3 -26  164.94   62.83   1
   5  -3 -26  166.29   57.34   1
  -5   3  26  104.91   56.41   2
   5   3 -26   85.59   42.83   7
   5  -3 -24   51.26   23.28   1
  -5   3  24   63.10   30.89   4
   5   3 -24   10.70   20.19   7
   5   3 -24   76.89   57.02   5
  -5   3  24   61.93   25.97   2
   5  -3 -24   24.85   20.44   3
  -5   3  22  271.33   87.32   2
   5   3 -22  226.70   72.56   1
   5  -3 -22  169.18   50.19   1
  -5   3  22  200.54   58.67   4
   5   3 -22  205.10   64.27   7
   5   3 -22  253.38   67.55   5
   5  -3 -22  102.04   36.51   3
  -5   3  20 2363.50  202.64   4
  -5   3  20 2617.40  253.46   2
   5   3 -20 2160.90  209.21   7
   5   3 -20 2144.02  212.35   5
   5  -3 -20 2041.38  200.69   1
  -5   3  18   18.58   13.51   2
   5  -3 -18   -5.07    5.40   8
  -5   3  18    5.74   14.75   4
   5   3 -18   -1.98    2.68   4
   5  -3 -18  -48.58   29.13   1
   5  -3 -18   -8.66   11.51   3
   5   3 -18  -46.15   33.21   7
   5   3 -18  -20.53    9.22   5
   5  -3 -16  152.13   40.45   1
   5  -3 -16  132.44   46.80   8
  -5   3  16  148.47   53.04   4
   5   3 -16  136.76   48.90   7
   5   3 -16   58.40   23.90   4
   5   3 -16  102.50   37.04   5
   5  -3 -16   96.45   32.82   3
   5   3 -14   21.11   10.67   8
   5   3 -14   54.19   24.91   4
   5   3 -14   95.52   40.65   7
   5  -3 -14   73.42   19.61   8
   5  -3 -14   67.24   32.56   1
   5  -3 -14   58.65   21.24   3
   5   3 -14   69.30   37.22   5
   5  -3 -12   49.64   28.71   8
   5   3 -12   18.81   14.18   4
   5   3 -12   -1.41    3.47   8
   5   3 -12   -3.71   13.24   7
   5  -3 -12    7.78    6.84   3
   5   3 -12  -31.14   19.77   5
   5  -3 -10   85.42   36.83   8
   5   3 -10   29.17   16.54   8
   5   3 -10   34.75   17.49   4
   5   3 -10   83.64   33.44   7
   5   3 -10   78.98   29.29   5
   5   3  -8  150.35   42.33   8
   5  -3  -8  189.04   50.08   8
  -5   3   8   91.85   34.75   1
   5   3  -8  175.77   43.76   4
   5   3  -8  233.67   56.62   7
  -5   3   8  219.56   35.16   6
  -5   3   8  124.16   41.18   3
  -5   3   6   17.31   16.29   6
   5  -3  -6  -19.63   16.61   8
   5   3  -6   -4.01   14.62   7
  -5   3   6   -6.11    9.52   1
   5   3  -6   24.94   12.03   4
  -5   3   6   -5.95    4.84   3
   5   3  -4  670.01   89.39   4
   5   3  -4  641.75   88.82   7
   5  -3  -4  619.00   84.90   8
   5   3  -2  512.68   76.45   4
   5   3  -2  468.77   78.52   7
   5  -3  -2  522.66   77.63   8
   5   3   0 2012.37  169.40   4
   5  -3   0 2180.27  167.08   8
   5   3   0 2153.25  171.61   7
   5   3   2 1003.10  115.05   4
   5   3   2 1066.61  116.53   7
   5   3   2 1268.92   95.30   3
  -5  -3  -2  741.60   84.93   5
   5  -3   2 1067.21  114.60   8
   5   3   4  878.73  109.41   4
   5  -3   4  892.11  105.78   8
   5   3   4 1011.43   80.44   3
   5   3   4 1035.99  111.88   7
  -5  -3  -4  609.99   66.44   5
   5   3   6  512.87   87.12   4
   5   3   6  610.10   86.73   7
   5  -3   6  563.40   82.17   8
   5   3   8  180.53   36.92   2
   5  -3   8  229.34   55.41   8
   5   3   8  223.76   60.00   4
   5   3   8  199.70   48.83   7
   5  -3  10  153.60   46.26   8
   5   3  10  150.56   51.88   4
  -5   3 -10  101.31   40.98   1
   5   3  10  123.66   34.96   2
  -5   3 -12 1026.95  127.34   1
   5  -3  12  786.96  104.01   8
   5   3  12  996.32  104.95   2
   5   3  12  870.79  122.18   4
  -5   3 -14   -2.79   19.37   1
   5  -3  14   12.42   17.79   8
   5   3  14    1.58   10.86   2
   5   3  14  -17.92   26.15   4
  -5  -3 -14   -1.11    1.11   3
  -5  -3 -14   -3.39    4.64   5
  -5  -3 -14   21.92   16.48   1
   5  -3  16  142.50   47.25   8
  -5  -3 -16  205.39   65.56   1
   5   3  16  174.60   49.78   2
   5   3  16  178.64   58.37   4
  -5   3 -16  194.93   66.13   1
  -5  -3 -16   54.47   20.49   5
   5  -3  18   16.33    9.00   8
   5   3  18    6.75    5.99   4
   5   3  18   43.77   31.88   2
  -5  -3 -18  -25.56   41.99   1
  -5  -3 -18    2.82    3.50   5
  -5   3 -20  495.41  108.76   1
  -5  -3 -20  609.40  126.93   1
   5   3  20  461.12   97.16   4
   5  -3  20  410.12   78.99   8
  -5   3 -20  737.03  139.08   6
  -5   3 -22  292.14   90.75   1
   5   3  22  239.67   70.40   4
  -5  -3 -22  286.14   83.84   1
   5  -3  22  188.93   55.58   8
  -5   3 -22  268.01   88.46   6
  -5  -3 -24   20.35   41.54   1
   5   3  24   -2.55   11.06   4
  -5   3 -24   -6.64   11.04   6
  -5   3 -24  -48.13   35.85   1
   5   3  26  -10.12    4.43   4
  -5   3 -26   30.53   42.71   1
  -5   3 -26   33.44   41.43   6
  -5  -3 -26   -1.72   27.71   1
  -5   3 -28  175.22   84.66   1
   5   3  28   51.17   36.75   4
  -5   3 -28   56.09   34.83   6
  -5   3 -28   30.15   24.40   5
  -5  -3 -28  104.91   43.03   1
   5   3  30   13.47   27.52   4
  -5   3 -30   38.88   55.34   1
  -5   3 -30  -10.43   16.97   6
  -5   3 -30   16.00   51.84   5
  -5  -3 -30   64.03   45.52   1
   5   4 -29   26.95   32.82   1
   5  -4 -29    7.96   21.09   1
  -5   4  29  -27.65   45.15   2
   5   4 -29   16.20   22.21   7
   5   4 -27  411.01  124.14   1
  -5   4  27  354.57  112.50   2
   5  -4 -27  144.20   69.23   1
   5   4 -27  233.47   76.18   7
  -5   4  25  -16.93   19.24   4
   5   4 -25   28.20   22.73   7
   5   4 -25    8.48   18.89   5
  -5   4  25   -0.27   27.34   2
   5  -4 -25   14.17   29.26   1
   5   4 -25   -7.32   25.87   1
  -5   4  23  228.25   84.57   2
   5  -4 -23  122.44   54.76   1
  -5   4  23  160.66   56.68   4
   5   4 -23  162.57   60.74   7
   5   4 -23   94.59   49.82   5
   5   4 -23  233.82   87.17   1
   5  -4 -21   80.78   45.26   1
  -5   4  21  172.43   60.47   4
   5   4 -21  133.22   52.18   7
   5   4 -21  157.50   56.72   5
  -5   4  21  199.25   69.59   2
   5   4 -19  136.52   43.15   4
   5   4 -19  364.45   88.80   7
   5   4 -19  369.01   86.84   5
  -5   4  19  334.41   85.71   4
   5  -4 -17  628.25  112.84   8
  -5   4  17  648.80  122.60   4
   5   4 -17  542.53  108.23   7
   5   4 -17  517.13  102.33   5
   5   4 -17  266.83   62.42   4
   5  -4 -15   32.75   23.52   8
   5   4 -15   35.37   25.38   4
   5   4 -15   23.55   11.83   5
   5   4 -15  -10.31   20.13   7
   5  -4 -13 1270.71  154.65   8
  -5   4  13  841.97   71.37   7
   5   4 -13 1258.28  153.47   7
   5   4 -13 1285.23  146.11   5
   5   4 -13 1061.24  126.90   4
   5  -4 -11  200.68   60.02   8
  -5   4  11  142.47   30.51   7
   5   4 -11  147.05   43.49   4
   5   4 -11  168.48   56.25   7
   5   4 -11  181.89   49.44   5
   5   4  -9  668.72  101.49   4
   5   4  -9  779.79  115.42   7
   5  -4  -9  786.48  116.81   8
   5   4  -7  108.38   40.41   4
   5   4  -7   94.69   36.15   7
  -5   4   7   77.15   24.75   6
   5  -4  -7   63.45   27.33   8
   5   4  -5  352.57   72.83   7
   5  -4  -5  360.40   72.28   8
   5   4  -5  343.90   72.84   4
  -5   4   5  316.85   58.25   6
   5   4  -3  518.79   91.99   4
  -5   4   3  606.56   87.86   6
   5  -4  -3  516.87   88.65   8
   5   4  -3  597.98   94.23   7
   5   4  -1  408.52   82.35   4
   5  -4  -1  406.39   83.00   8
  -5   4   1  510.78   80.41   6
   5   4  -1  469.17   85.76   7
   5  -4   1  120.94   39.14   8
  -5   4  -1  145.32   48.66   6
   5   4   1  139.83   46.18   4
   5   4   1  106.41   42.77   7
  -5   4  -3  352.49   74.53   6
   5   4   3  270.67   66.36   4
   5  -4   3  270.77   60.69   8
   5   4   3  245.49   39.77   3
   5   4   3  377.15   76.16   7
   5   4   5  382.30   76.87   7
   5   4   5  281.81   67.40   4
   5   4   5  377.12   42.26   3
   5  -4   5  270.18   66.59   8
  -5   4  -5  323.08   78.83   6
   5  -4   7   58.38   33.42   8
   5   4   7   52.46   35.76   4
   5   4   7   69.76   32.09   7
  -5   4  -7   55.32    4.62   6
   5   4   9 1477.35  173.89   4
   5   4   9 1669.43  166.54   7
  -5   4  -9 1343.45  171.94   6
   5  -4   9 1498.17  157.99   8
   5   4  11  691.04  120.44   4
   5   4  11  573.55   81.38   2
   5  -4  11  691.04  106.89   8
  -5   4 -11  733.86  123.26   6
   5  -4  13   42.32   29.63   8
   5   4  13   16.44   31.43   4
   5   4  13   30.82   19.36   2
  -5   4 -13  105.77   40.04   6
  -5   4 -13   74.90   42.49   1
   5  -4  15  543.07   95.17   8
   5   4  15  495.86   88.22   2
   5   4  15  486.25  105.10   4
  -5   4 -15  630.87  125.68   6
  -5   4 -15  585.71  108.12   1
   5   4  17   -2.40   10.21   2
  -5   4 -17   -5.02   19.74   1
   5  -4  17   -3.42   10.60   8
   5   4  17   -6.41   29.42   4
  -5   4 -17   22.06   31.22   6
  -5   4 -19  930.81  162.43   1
   5  -4  19  668.39  107.75   8
   5   4  19  698.70  126.82   4
   5   4  19  679.28  110.45   2
  -5   4 -19  803.35  151.84   6
   5   4  21    7.55   15.49   4
   5   4  21   97.50   41.97   2
  -5   4 -21  -10.79   37.62   6
  -5   4 -21  106.91   68.82   1
   5   4  23  115.60   62.46   4
  -5   4 -23  162.48   71.78   1
  -5  -4 -23  171.46   75.41   1
  -5   4 -23  142.65   59.48   6
   5   4  25   12.26   18.04   4
  -5   4 -25   20.27   44.86   6
  -5   4 -25  -12.16   28.40   1
  -5  -4 -25   33.51   38.14   1
   5   4  27   26.50   24.48   4
  -5  -4 -27   26.73   41.65   1
  -5   4 -27   41.23   30.43   1
  -5   4 -27   32.44   26.09   6
  -5   4 -27   -0.57    8.13   5
  -5   5  26  106.25   71.00   2
  -5   5  26   27.38   24.94   4
   5   5 -26  -30.56   35.15   7
   5   5 -26   -0.09   40.07   1
  -5   5  24  -10.65   28.88   4
  -5   5  24  -20.90   13.51   2
   5   5 -24   -1.76   13.09   7
   5   5 -24   38.07   43.46   5
   5   5 -24   58.28   46.21   1
  -5   5  22  -15.51   20.61   4
   5   5 -22   -8.77   31.57   7
   5   5 -22  -21.08   35.67   5
  -5   5  22    8.28   10.43   2
  -5   5  20   51.16   44.21   4
   5   5 -20  138.87   60.51   5
   5   5 -20   73.87   54.96   7
   5  -5 -18    5.80    9.83   8
   5   5 -18   -6.90   13.79   4
   5   5 -18    5.27   21.65   7
  -5   5  18  -42.60   44.75   4
   5   5 -18   -0.52   19.60   5
   5  -5 -16  -28.85   26.32   8
  -5   5  16  -15.05   19.95   4
   5   5 -16   10.94   10.75   4
   5   5 -16   17.80   29.13   7
   5   5 -16   -3.60    9.89   5
   5   5 -14   19.34   19.20   4
   5  -5 -14   58.89   27.93   8
   5   5 -14   42.23   32.15   5
   5   5 -14   24.72   29.94   7
   5  -5 -12  204.13   62.17   8
  -5   5  12   81.42   27.37   7
   5   5 -12   60.83   34.15   4
   5   5 -12  102.84   48.55   7
   5   5 -12  152.64   51.37   5
   5   5 -10  857.46  128.54   4
   5  -5 -10  849.78  135.04   8
   5   5 -10 1026.70  149.08   7
  -5   5  10  893.42  103.01   7
   5  -5  -8   23.86   36.67   8
   5   5  -8   26.30   11.87   7
   5   5  -8   65.00   37.33   4
   5  -5  -6   33.11   12.97   8
   5   5  -6   32.55   13.31   7
   5   5  -6   28.72   20.41   4
   5   5  -4 2669.83  245.84   4
   5  -5  -4 2812.84  246.54   8
   5   5  -4 2577.42  237.80   7
  -5   5   4 2668.90  218.21   6
  -5   5   2   84.86   32.74   6
   5  -5  -2  124.56   54.55   8
   5   5  -2   98.18   32.50   7
   5   5  -2  120.59   44.89   4
   5  -5   0  255.50   70.56   8
   5   5   0  227.16   69.13   4
   5   5   0  301.77   79.01   7
  -5   5   0  309.57   73.79   6
   5   5   2  150.81   61.87   7
   5   5   2  114.41   45.81   4
  -5   5  -2  111.63   47.72   6
   5  -5   2  115.73   45.12   8
   5   5   4  959.36  139.50   4
   5  -5   4 1224.27  150.47   8
   5   5   4 1390.77  158.78   7
  -5   5  -4 1298.54  158.58   6
   5   5   6  277.77   76.43   4
   5   5   6  353.51   83.46   7
  -5   5  -6  304.68   81.65   6
   5  -5   6  371.60   82.87   8
   5   5   8 1015.54  149.50   4
   5  -5   8 1181.63  150.67   8
   5   5   8 1118.54  146.15   7
  -5   5  -8 1159.47  161.60   6
   5   5  10 2221.92  242.41   4
   5  -5  10 2241.23  215.88   8
   5   5  10 2381.95  227.49   7
  -5   5 -10 2478.21  254.22   6
   5   5  12 2075.89  230.87   4
  -5   5 -12 1963.18  227.94   6
   5  -5  12 1339.20  168.04   8
   5   5  14 3152.20  294.85   4
  -5   5 -14 3528.52  308.34   1
  -5   5 -14 3330.67  308.19   6
   5  -5  14 3029.27  248.37   8
   5   5  16    2.49    8.83   2
   5  -5  16   45.68   27.26   8
   5   5  16   89.55   54.96   4
  -5   5 -16   27.76   31.53   6
  -5   5 -16   29.83   16.64   1
  -5   5 -18   36.34   38.85   1
   5  -5  18   23.64   26.86   8
   5   5  18   -4.67   17.38   2
   5   5  18   25.63   32.51   4
  -5   5 -18   49.95   40.88   6
  -5   5 -20   75.72   57.18   1
   5   5  20  100.98   53.33   4
  -5   5 -20  130.52   73.12   6
  -5   5 -22  137.70   68.91   1
   5   5  22   86.09   45.85   4
  -5   5 -22   41.41   33.78   6
   5   5  24   28.25   38.96   4
  -5   5 -24   25.62   40.40   6
  -5   5 -24  -61.84   63.67   1
  -5   5 -24    3.28    8.00   5
  -5   6  23    9.93   30.93   2
   5   6 -23   10.80   23.21   7
  -5   6  23  -12.82   28.30   4
   5   6 -21   35.96   37.83   7
  -5   6  21   28.68   26.73   4
   5   6 -19   12.11   23.30   7
  -5   6  19    2.86   22.53   4
   5   6 -17   -3.42   18.70   7
  -5   6  17  -11.98   20.41   4
   5   6 -17    7.24   12.23   4
   5  -6 -15   12.68    9.36   8
  -5   6  15   17.58   25.68   4
   5   6 -15   20.78   36.35   7
   5   6 -15    8.17   21.93   4
   5  -6 -13   55.76   36.21   8
   5   6 -13   51.65   37.98   4
   5   6 -13   48.29   43.72   7
   5  -6 -11   95.11   48.03   8
   5   6 -11   49.58   31.33   4
   5   6 -11   30.38   28.35   7
   5  -6  -9  185.11   65.19   8
   5   6  -9   76.91   51.62   7
   5   6  -9  149.52   59.13   4
  -5   6   9  130.59   46.72   7
   5   6  -7  660.11  126.70   4
   5  -6  -7  762.02  134.99   8
  -5   6   7  732.69  108.91   7
   5   6  -7  759.73  133.61   7
   5   6  -5   15.42   30.11   7
   5   6  -5    4.01   16.66   4
   5  -6  -5   -9.99   22.47   8
   5  -6  -3   34.62   35.73   8
   5   6  -3    3.05   17.93   4
   5   6  -3   69.48   40.64   7
   5  -6  -1    5.44   16.42   8
   5   6  -1   39.23   35.02   4
   5   6  -1   23.33   17.02   7
  -5   6   1    5.75   19.76   6
   5   6   1   85.55   39.87   7
  -5   6  -1   14.77   26.15   6
   5  -6   1   65.36   32.78   8
   5   6   1   47.06   32.96   4
   5   6   3  628.91  127.13   4
   5  -6   3  750.51  132.02   8
   5   6   3  634.82  122.22   7
  -5   6  -3  715.20  127.97   6
   5  -6   5  281.66   80.76   8
   5   6   5  240.61   75.53   4
   5   6   5  394.30   91.05   7
  -5   6  -5  254.32   83.54   6
   5   6   7   23.40   30.71   4
   5   6   7   12.18   23.84   7
  -5   6  -7   29.17   24.26   6
   5  -6   7   27.08   26.86   8
  -5   6  -9  101.42   46.30   6
   5   6   9   81.64   47.97   4
   5   6   9   18.69   12.30   7
   5  -6   9   45.78   27.17   8
   5   6  11   32.42   20.61   7
  -5   6 -11  138.67   60.66   6
   5   6  11   66.06   40.65   4
   5  -6  11  104.19   50.91   8
   5   6  13   42.51   35.17   4
  -5   6 -13   40.07   37.18   6
   5  -6  13    4.25   14.58   8
   5   6  15   88.11   54.01   4
   5  -6  15   58.83   31.86   8
  -5   6 -15   44.21   36.34   6
  -5   6 -15  144.18   62.80   1
   5   6  17  169.72   75.16   4
  -5   6 -17  113.53   68.63   6
  -5   6 -17  286.68   92.59   1
  -5   6 -19   87.65   50.70   1
   5   6  19   71.89   55.03   4
  -5   6 -19   11.41   29.24   6
  -5   6 -21    6.56   45.05   1
   5   6  21   45.26   38.79   4
  -5   6 -21    9.06   28.60   6
  -5   6 -21  -26.20   48.83   5
  -5   7  16   13.68   28.35   4
   5   7 -16   12.49   17.90   7
   5  -7 -14   47.11   39.61   8
   5   7 -14   39.97   35.77   7
   5   7 -14    7.40   13.17   4
  -5   7  14   68.46   33.59   4
   5   7 -12   12.27   10.45   4
   5   7 -12   37.56   38.13   7
   5  -7 -12  -15.24   31.48   8
   5  -7 -10   -0.14   23.77   8
   5   7 -10   -1.10    8.52   4
   5   7 -10   11.47   44.38   7
   5  -7  -8    2.95   23.02   8
   5   7  -8   -7.40   17.07   4
   5   7  -8   -6.34   10.29   7
   5   7  -6   78.68   45.62   4
   5  -7  -6  141.03   63.76   8
  -5   7   6   57.32   36.41   7
   5   7  -6   72.91   47.50   7
   5  -7  -4   36.98   30.59   8
   5   7  -4   27.84   35.37   7
  -5   7   4    7.57   16.40   7
   5   7  -4   18.07   29.49   4
   5  -7  -2  -19.61   24.37   8
   5   7  -2   -5.11   19.53   4
   5   7  -2   41.79   39.66   7
   5  -7   0   27.47   31.19   8
   5   7   0   20.01   20.75   4
   5   7   0  103.09   45.93   7
   5  -7   2  356.82  100.56   8
   5   7   2  230.88   91.40   4
   5   7   2  321.98   91.93   7
   5   7   4   12.69   29.02   4
   5   7   4   -4.10   30.23   7
   5  -7   4  -21.28    2.73   8
   5  -7   6   89.20   56.91   8
   5   7   6   11.85   24.24   4
  -5   7  -6   90.55   59.67   6
   5   7   6   79.69   43.38   7
   5   7   8   18.23   27.45   4
   5   7   8    8.44   22.35   7
  -5   7  -8   -5.15   15.10   6
   5  -7   8   14.16   11.77   8
   5   7  10   39.24   27.78   4
  -5   7 -10   86.36   57.61   6
   5  -7  10   26.42   35.84   8
   5  -7  12   -1.54    6.27   8
   5   7  12    1.86   22.20   4
  -5   7 -12   -6.23   37.52   6
   5   7  14   38.52   35.68   4
  -5   7 -14    3.84   27.21   6
   5   7  16   53.79   45.50   4
  -5   7 -16   -3.42   12.38   5
   5   8  -3   -1.37   19.86   4
   5  -8  -3    4.40    6.96   8
   5   8  -3   -0.84   12.84   7
   5   8  -1   11.63   22.15   4
  -5   8   1    5.28    4.73   7
   5  -8  -1  -26.81   28.36   8
   5   8   1   13.85   33.09   7
   5  -8   1   32.10   28.98   8
   5   8   1   18.44   22.48   4
  -5   8  -1    0.81   12.39   7
   5   8   3   40.24   36.05   4
   5   8   3   -8.78   35.00   7
   6   0 -34   25.94   37.89   1
   6   0 -32   83.07   50.12   1
   6   0 -30   79.49   51.44   1
   6   0 -28   11.97   33.50   1
   6   0 -26  208.01   75.33   1
   6   0 -24  440.62   91.24   1
   6   0 -24  236.53   53.75   7
  -6   0  22 1781.49  197.82   2
   6   0 -22 1461.69  162.43   1
   6   0 -20  175.43   44.83   7
  -6   0  20  115.96   33.46   8
   6   0 -20  175.58   58.08   1
  -6   0  20  215.64   67.43   2
  -6   0  18 3669.25  269.31   2
   6   0 -18 3290.17  234.45   1
   6   0 -18 3571.69  211.37   7
  -6   0  16  536.80   68.53   8
   6   0 -16  487.39   61.95   8
   6   0 -16  626.18   77.25   7
  -6   0  16  519.25   90.67   2
   6   0 -16  527.37   80.38   1
   6   0 -14  550.12   64.19   8
   6   0 -14  434.32   78.13   1
  -6   0  14  543.56   66.92   8
  -6   0  14  484.20   85.22   2
   6   0 -14  505.76   67.80   7
  -6   0  14  293.04   59.05   6
   6   0 -12 7200.37  334.61   8
  -6   0  12 6511.85  375.71   2
   6   0 -12 6267.51  345.47   7
   6   0 -12 6683.09  350.01   1
  -6   0  12 7157.51  355.94   8
  -6   0  12 7327.81  303.34   4
  -6   0  10  164.08   25.31   4
   6   0 -10  143.79   30.77   8
  -6   0  10  139.33   31.55   8
  -6   0  10   71.68   26.53   7
   6   0 -10  164.93   33.04   7
  -6   0  10  171.68   43.36   2
   6   0 -10  106.44   27.36   1
  -6   0   830414.54 1057.03   2
   6   0  -835844.24 1037.99   7
   6   0  -833726.54  968.20   8
  -6   0   831011.94 1091.82   8
  -6   0   835372.99 1057.59   4
   6   0  -613645.33  568.52   7
   6   0  -613410.64  543.38   8
  -6   0   611241.37  579.77   7
   6   0  -612420.41  578.72   3
  -6   0   615359.26  595.09   4
   6   0  -424567.78  906.15   8
   6   0  -424882.07  948.89   3
  -6   0   424814.25 1007.76   3
   6   0  -426084.04  909.54   4
   6   0  -244998.47 1849.47   3
  -6   0   253301.99 1942.18   3
   6   0  -246604.82 1785.83   4
  -6   0   238429.31 1866.00   4
  -6   0   257426.65 1888.51   7
   6   0   016421.69  753.36   3
   6   0   016805.93  774.78   4
  -6   0   019470.96  823.24   4
   6   0   016974.25  731.63   1
  -6   0  -2 5844.13  325.71   3
   6   0   2 6380.37  316.82   1
   6   0   2 6302.47  329.61   4
  -6   0  -2 5824.78  337.45   4
   6   0   4   64.56   25.74   4
  -6   0  -4   22.49   13.54   1
   6   0   4   26.88   13.12   1
   6   0   6   18.17   13.79   4
  -6   0  -6  -10.25    9.14   1
  -6   0  -8 2304.76  173.35   1
   6   0   8 2172.58  172.15   4
  -6   0 -10 2661.78  200.69   1
   6   0  10 2827.57  207.03   4
  -6   0 -12 4409.80  292.50   1
   6   0  12 5349.78  321.84   4
  -6   0 -14 2265.29  198.85   1
   6   0  14 2922.78  224.83   4
  -6   0 -16   51.69   33.09   1
   6   0  16   15.15   24.50   4
  -6   0 -18  336.50   71.96   1
   6   0  18  451.14   85.98   4
  -6   0 -20  738.11  119.74   1
   6   0  20  940.18  135.61   4
  -6   0 -22 8243.19  505.75   1
   6   0  22 8868.43  526.51   4
  -6   0 -24 1451.39  179.73   1
   6   0  24 1507.26  183.89   4
  -6   0 -26  943.99  155.68   1
   6   0  26  824.75  137.65   4
   6   0  28  122.64   53.64   4
  -6   0 -28  150.84   62.28   1
  -6   0 -28  131.37   60.75   5
  -6   0 -30   96.63   49.04   1
  -6   0 -30   20.68   32.42   5
  -6   0 -32   70.37   48.09   1
  -6   0 -32   -5.95   30.34   5
   6  -1 -33   79.48   51.66   1
   6   1 -33  208.09   96.49   1
   6  -1 -31  125.01   56.37   1
   6   1 -31  118.58   59.09   1
   6   1 -29    4.77   32.67   1
   6  -1 -29    2.38   15.08   1
  -6   1  27   41.69   28.46   2
   6   1 -27   -1.78   13.26   1
   6   1 -27    9.88   17.60   7
   6  -1 -27   28.88   24.47   1
   6   1 -25  329.21   96.22   1
   6   1 -25  145.28   51.56   7
  -6   1  25  306.56   87.86   2
   6  -1 -25  299.72   79.08   1
  -6   1  23   29.83   30.76   2
   6   1 -23  -22.76   38.90   1
   6   1 -23   49.16   24.94   7
   6  -1 -23   25.63   20.02   1
   6   1 -21  796.77  128.59   1
   6   1 -21  849.79  109.78   7
  -6   1  21  869.78  133.58   2
   6  -1 -21  287.39   46.71   7
   6  -1 -21  768.02  115.34   1
  -6   1  21  340.06   45.53   4
   6   1 -19   53.87   35.24   1
  -6   1  19  109.99   51.96   2
   6  -1 -19   47.82   18.15   7
  -6   1  19   59.97   19.67   4
   6   1 -19   69.74   30.53   7
   6  -1 -19  133.26   48.89   1
  -6   1  17  537.21   60.47   4
   6  -1 -17  662.68   88.09   8
  -6   1  17  598.40   98.80   2
   6   1 -17  728.64   98.27   7
   6  -1 -17  684.18   91.68   1
   6  -1 -17  687.41   66.75   7
   6   1 -17  587.77   92.28   1
  -6   1  15 2055.37  142.63   4
   6  -1 -15 2000.33  160.60   8
   6   1 -15 1769.28  163.09   1
  -6   1  15 1761.39  170.30   2
   6   1 -15 1938.43  164.87   7
   6  -1 -15 2034.94  128.77   7
   6  -1 -15 1936.03  159.25   1
  -6   1  15 1933.07  127.15   6
   6  -1 -13  112.78   34.04   8
   6   1 -13  108.32   32.38   7
   6  -1 -13   68.36   21.64   1
  -6   1  13   95.64   23.06   6
  -6   1  13   74.41   30.22   2
   6  -1 -11   29.99   20.96   3
   6   1 -11   48.95   10.14   4
   6   1 -11   51.80   13.17   8
   6  -1 -11   58.41   20.84   8
   6  -1 -11   36.11   16.70   1
   6   1 -11   19.14   13.34   7
  -6  -1  11   64.91   26.47   2
  -6   1  11   42.84   11.68   7
   6   1  -9   42.64   12.50   4
  -6  -1   9   67.03   27.68   2
   6  -1  -9   36.46   18.96   8
   6   1  -9   58.41   12.36   8
  -6   1   9   45.12   16.31   7
  -6  -1   9   58.22   15.58   4
   6   1  -9   35.09   19.76   7
   6  -1  -9   35.42   12.63   1
   6  -1  -9   24.48   14.28   3
  -6  -1   7 3588.23  183.57   4
   6   1  -7 2196.70  186.48   2
  -6   1   7 1916.29  188.29   8
  -6  -1   7 3265.67  203.46   2
   6   1  -7 3205.39  201.90   7
  -6   1   7 3907.10  195.58   7
   6  -1  -7 3179.28  187.11   8
   6  -1  -7 3173.87  160.76   1
   6  -1  -7 2690.61  182.97   3
   6   1  -7 3389.88  172.23   4
  -6  -1   5  108.81   29.07   2
   6  -1  -5   81.94   27.35   8
  -6   1   5   14.93   20.16   8
  -6  -1   5   94.14   25.62   4
   6   1  -5   71.28   25.29   7
   6  -1  -5   47.28   23.86   3
   6   1  -5   70.77   19.50   4
   6   1  -312333.36  489.11   7
   6  -1  -311233.77  462.55   8
  -6  -1   312998.07  475.97   2
  -6   1   3 8027.86  506.80   8
   6  -1  -311527.59  463.71   3
  -6   1   3 8466.18  515.75   3
   6   1  -311149.97  487.52   3
   6   1  -311915.76  491.82   4
  -6  -1   3 9158.06  502.97   4
  -6  -1   1 3420.59  156.25   2
   6   1  -1 3422.46  195.31   7
   6  -1  -1 3200.48  188.93   8
  -6   1   1 3276.64  215.80   3
   6   1  -1 2801.41  187.31   3
  -6  -1   1 3090.43  206.41   3
  -6   1   1 2843.66  219.05   4
   6   1  -1 3536.91  200.39   4
  -6  -1   1 3855.27  230.31   4
   6  -1   1 3759.65  179.58   1
   6  -1   1 3428.47  209.57   8
   6   1   1 4109.79  219.24   3
  -6   1  -1 4335.95  198.49   1
  -6  -1  -1 3908.47  230.84   3
   6   1   1 3848.67  222.30   4
   6  -1   324477.54  979.08   8
  -6  -1  -322790.74 1015.81   3
   6   1   325899.48 1054.94   4
  -6  -1  -5 8732.20  396.12   2
  -6  -1  -511822.49  464.40   3
  -6   1  -511450.58  467.56   1
   6  -1   5 6519.40  422.64   1
  -6  -1  -510519.17  470.53   1
   6   1   5 9285.78  461.73   4
   6  -1   7 4986.78  256.55   4
  -6   1  -7 5256.40  246.05   1
  -6  -1  -7 5340.08  272.94   1
  -6   1  -9 2602.62  175.33   1
  -6  -1  -9 2582.58  184.68   1
   6  -1   9 2424.22  178.80   4
   6   1   9 2217.84  162.94   4
   6   1  11  412.86   71.68   4
  -6   1 -11  353.00   68.47   1
   6  -1  11  613.38   91.49   4
  -6  -1 -11  468.20   79.13   1
  -6  -1 -13 1315.26  151.06   1
  -6   1 -13 1427.77  148.72   1
   6  -1  13 1739.04  167.78   4
   6   1  13 1454.44  150.13   4
  -6   1 -15 5703.18  361.45   1
  -6  -1 -15 5800.70  371.62   1
   6  -1  15 6534.95  395.97   4
   6   1  15 5612.86  365.17   4
   6  -1  17   21.03   22.12   4
  -6  -1 -17  -20.70   34.95   1
  -6   1 -17   -3.39   14.93   1
   6   1  17   10.33   11.85   4
   6  -1  19   62.54   42.91   4
   6   1  19  -15.80   16.79   4
  -6  -1 -19   55.58   30.65   1
  -6   1 -19   26.22   16.10   1
  -6  -1 -21  575.32  116.42   1
  -6   1 -21  543.33  109.41   1
   6   1  21  859.67  135.03   4
   6   1  23  338.69   87.47   4
  -6  -1 -23  256.05   71.83   1
  -6   1 -23  318.46   81.72   1
   6   1  25  175.28   61.82   4
  -6  -1 -25   86.24   46.62   1
  -6   1 -25  123.27   52.12   1
  -6  -1 -25   81.81   45.21   5
   6   1  27   96.72   46.62   4
  -6  -1 -27  151.16   68.11   1
  -6  -1 -27   96.27   60.76   5
  -6   1 -27  213.04   75.47   1
   6   1  29   16.17   19.15   4
  -6  -1 -29   -4.29    9.19   1
  -6  -1 -29    3.32    8.75   5
  -6   1 -31  -11.06   16.08   1
  -6   1 -31   -7.78   12.15   6
  -6   1 -31   -0.45   14.92   5
   6   2 -32   59.12   36.82   1
   6  -2 -32   13.29   29.38   1
  -6   2  32   75.56   38.20   2
  -6   2  30  119.86   69.72   2
   6   2 -30   26.63   26.26   1
   6  -2 -30   82.36   44.34   1
   6   2 -30   16.02   18.22   7
   6   2 -28   69.55   61.70   1
  -6   2  28   93.31   59.04   2
   6  -2 -28    0.59   22.31   1
   6   2 -28    9.79   19.24   7
   6   2 -26 1068.74  175.65   1
  -6   2  26  838.55  148.58   2
   6  -2 -26  795.62  133.03   1
   6  -2 -24   15.97   21.96   1
  -6   2  24   -5.54   21.03   2
   6   2 -24    0.92    6.16   7
  -6   2  24   -1.23    9.47   4
  -6   2  22 1746.25  197.24   2
   6   2 -22 1449.68  180.45   1
   6   2 -22 1363.50  162.93   7
   6  -2 -22 1672.97  174.64   1
  -6   2  20  479.00   74.57   4
  -6   2  20  727.19  123.86   2
   6   2 -20  688.98  109.16   7
   6  -2 -20  694.96  105.28   3
   6  -2 -20  854.48  113.18   1
   6   2 -20  627.66  113.66   1
   6  -2 -18   69.71   27.17   1
   6  -2 -18   99.55   41.08   3
   6  -2 -18   94.24   37.30   8
  -6   2  18  117.35   44.62   2
  -6   2  18  112.24   38.65   4
   6   2 -18  115.68   46.53   7
   6  -2 -16  159.03   43.26   3
   6   2 -16  107.42   19.54   4
   6  -2 -16  228.72   54.09   1
  -6   2  16  148.26   54.28   2
   6   2 -16  164.71   46.67   7
   6  -2 -16  155.98   43.29   8
   6  -2 -14  387.34   71.55   8
   6  -2 -14  397.91   63.00   1
   6   2 -14  460.92   79.13   7
   6  -2 -14  448.74   71.56   3
   6   2 -14  427.41   49.37   4
   6  -2 -12 7082.12  394.61   8
   6  -2 -12 6523.84  368.49   3
   6   2 -12 6813.46  404.48   7
   6  -2 -12 7734.58  375.34   1
   6   2 -12 8043.22  358.87   4
  -6   2  10   -8.30    8.34   7
   6   2 -10   -1.62    1.93   8
  -6   2  10   -0.35    4.54   1
   6   2 -10   14.59   14.08   4
   6   2 -10  -23.04   25.74   7
   6  -2 -10   -4.70    4.81   1
   6  -2 -10   -7.76   14.42   3
   6   2  -8  310.49   53.29   4
  -6   2   8  324.94   50.94   1
   6   2  -8  267.12   55.07   7
   6  -2  -8  283.20   53.63   8
   6  -2  -8  251.06   40.04   1
   6  -2  -8  194.71   40.51   3
   6   2  -6  482.46   64.96   4
   6  -2  -6  420.05   63.80   8
   6   2  -6  287.54   56.84   2
   6   2  -6  386.63   64.91   7
  -6   2   6  499.71   53.37   1
   6  -2  -6  358.74   51.95   3
   6   2  -4 2184.56  161.65   4
   6  -2  -4 1737.65  145.69   8
   6   2  -4 1813.29  141.23   2
   6   2  -4 1939.97  155.74   7
  -6   2   4 2190.61  114.85   1
   6   2  -2 1622.06  105.37   2
   6  -2  -2 1301.77  119.12   8
   6   2  -2 1284.77  123.80   7
   6   2  -2 1389.11  127.74   4
   6  -2   0   88.14   34.72   8
   6   2   0   36.65    5.35   4
   6   2   0   47.83   24.46   7
   6   2   0   42.48   13.11   3
   6  -2   2    2.20    5.05   8
   6   2   2   26.66   26.38   4
   6   2   2   15.59   11.23   3
  -6   2  -2   -2.35    4.64   1
   6   2   2  -13.27   17.11   7
   6  -2   4  932.86  101.79   8
   6   2   4  881.54   96.01   7
  -6   2  -4 1154.07   99.72   1
  -6  -2  -4  812.47   89.05   3
   6   2   4  929.09  107.83   4
   6  -2   6 6331.54  329.08   8
  -6   2  -6 7792.86  351.57   1
  -6  -2  -6 4348.07  286.90   3
   6   2   6 5766.68  334.55   4
   6  -2   8 1991.07  161.16   8
  -6   2  -8 2299.71  170.10   1
  -6  -2  -8 1351.60  124.57   3
   6   2   8 1647.25  154.95   4
  -6  -2 -10  156.42   57.23   1
  -6   2 -10  133.06   46.54   1
   6   2  10  117.78   37.88   4
   6  -2  10  186.66   60.68   8
  -6  -2 -10   13.88    9.74   3
  -6   2 -12  275.84   60.97   1
   6   2  12  198.95   56.48   4
   6  -2  12  256.98   59.60   8
  -6  -2 -12  303.15   78.16   1
   6  -2  14 1848.08  171.79   8
  -6   2 -14 1704.14  172.39   1
  -6  -2 -14 1972.92  202.19   1
   6   2  14 1647.59  170.94   4
  -6   2 -16  149.41   50.61   1
   6   2  16  140.88   48.98   4
   6  -2  16  194.46   56.31   8
  -6  -2 -16  166.15   61.22   1
  -6  -2 -18  468.09  104.25   1
   6  -2  18  542.04   89.53   8
  -6   2 -18  471.26   91.56   1
   6   2  18  477.70   89.95   4
   6   2  20    9.85   21.75   4
  -6   2 -20   44.84   34.20   1
  -6  -2 -20   -3.91    4.95   1
   6  -2  20    1.07   20.30   8
  -6  -2 -22  381.88   97.72   1
   6  -2  22  338.80   75.96   8
   6   2  22  437.32   97.58   4
  -6   2 -22  493.33  106.04   1
  -6  -2 -22  319.30   83.71   5
   6  -2  24   -9.07   19.70   8
   6   2  24   13.31   29.42   4
  -6   2 -24  -55.89   26.45   1
  -6  -2 -24   16.42   18.12   1
  -6  -2 -24   -2.68    5.46   5
   6   2  26  390.89  103.11   4
  -6   2 -26  385.71  105.84   1
  -6  -2 -26  421.18  106.41   1
  -6   2 -28    0.07   17.47   6
  -6  -2 -28   43.48   39.81   1
   6   2  28   15.70   24.43   4
  -6   2 -28  -10.21   15.09   1
  -6   2 -28   -1.72   46.53   5
   6   2  30   31.63   30.60   4
  -6   2 -30    1.80   11.21   6
  -6   2 -30   51.76   23.45   1
  -6   2 -30   16.38    6.40   5
  -6  -2 -30   45.96   32.20   1
   6   3 -31  155.43   69.90   1
  -6   3  31  125.17   80.38   2
   6  -3 -31   38.42   33.50   1
   6  -3 -29   79.16   43.96   1
   6   3 -29  199.95   91.38   1
   6   3 -29   21.79   26.81   7
  -6   3  29  163.72   71.58   2
   6   3 -27 1388.32  221.29   1
   6  -3 -27  589.25  123.00   1
  -6   3  27 1256.23  201.46   2
   6   3 -27  610.64  124.12   7
   6   3 -25   72.88   44.88   1
  -6   3  25   64.97   49.75   2
  -6   3  25   60.17   35.72   4
   6   3 -25   54.63   46.35   7
   6  -3 -25   48.66   28.36   1
   6  -3 -25   23.46   22.07   3
  -6   3  23  734.08  110.80   4
  -6   3  23  993.04  161.44   2
   6  -3 -23  758.47  123.66   1
   6   3 -23  787.13  129.10   7
   6  -3 -23  466.30   88.58   3
   6   3 -23  849.99  149.04   1
  -6   3  21  135.49   60.69   2
   6  -3 -21  178.30   58.23   1
  -6   3  21  100.77   39.44   4
   6   3 -21  120.53   56.38   7
   6   3 -21  184.55   76.11   1
   6  -3 -21   68.48   33.43   3
  -6   3  19  915.57  125.13   4
  -6   3  19 1067.66  152.94   2
   6  -3 -19  887.11  127.70   8
   6   3 -19  925.91  131.93   7
   6  -3 -19  810.68  102.58   3
   6  -3 -19  830.59  117.95   1
   6   3 -17   51.52   20.32   4
  -6   3  17  192.09   58.95   4
   6   3 -17  126.36   51.06   7
   6  -3 -17  215.43   63.10   8
   6  -3 -17  158.40   44.07   3
   6  -3 -17  148.81   47.19   1
   6  -3 -15  -13.93   15.31   8
   6  -3 -15    1.21   15.76   1
   6   3 -15    7.80    7.67   4
   6   3 -15    6.38   19.72   7
   6  -3 -15   -1.53    6.37   3
   6   3 -13  628.52   76.38   4
   6  -3 -13  655.14   98.51   8
   6   3 -13  776.34  115.35   7
   6  -3 -13  551.16   73.92   3
   6  -3 -13  684.88   86.99   1
   6   3 -11   97.81   29.70   8
   6  -3 -11  248.83   46.65   3
   6   3 -11  273.58   51.36   4
   6   3 -11  258.68   65.43   7
  -6   3  11  298.77   35.48   6
   6  -3 -11  241.08   60.50   8
   6   3  -9 9706.39  481.53   4
   6  -3  -911971.69  531.95   8
   6   3  -9 8474.15  489.58   8
   6   3  -913025.17  569.38   7
  -6   3   911812.71  467.40   6
  -6   3   9 7205.22  472.16   1
   6  -3  -7  -19.26   15.51   8
   6   3  -7   24.91   20.41   4
   6   3  -7   -6.83    7.93   7
  -6   3   7   -3.62   13.52   1
   6   3  -5  740.18   93.90   4
   6  -3  -5  775.40   98.62   8
   6   3  -5  727.38   99.44   7
  -6   3   5  723.58   88.82   1
   6   3  -3  509.70   79.08   4
   6  -3  -3  507.75   78.77   8
   6   3  -3  545.62   83.35   7
   6  -3  -1   63.32   34.18   8
   6   3  -1   88.50   34.37   4
   6   3  -1   60.87   31.12   7
   6   3   1 5845.80  333.01   4
   6   3   1 5099.93  305.58   7
   6   3   1 5919.37  293.89   3
   6   3   3 3117.39  230.66   4
   6   3   3 3454.30  226.29   7
   6   3   3 3705.08  205.47   3
   6  -3   3 3110.52  216.00   8
   6  -3   5   96.97   43.97   8
   6   3   5   69.27   32.50   4
   6   3   5   78.80   26.82   7
   6   3   7 2576.63  160.33   2
   6  -3   7 2704.91  214.22   8
   6   3   7 2711.85  204.72   7
  -6   3  -7 2844.49  208.10   1
   6   3   7 2581.71  221.61   4
   6  -3   9 1711.36  163.63   8
   6   3   9 1514.89  122.40   2
  -6   3  -9 1640.39  155.06   1
   6   3   9 1443.78  161.40   4
  -6   3 -11  130.65   47.60   1
   6  -3  11   79.90   39.49   8
   6   3  11   78.69   28.36   2
  -6  -3 -11   17.54   10.00   3
   6   3  11   51.59   44.62   4
   6  -3  13 1228.61  136.86   8
   6   3  13 1295.46  125.30   2
  -6   3 -13 1585.86  173.41   1
   6   3  13 1194.70  147.48   4
   6   3  15  122.33   45.01   4
   6  -3  15  146.79   47.27   8
  -6   3 -15  186.36   57.61   1
   6   3  15  169.07   45.70   2
  -6  -3 -15  155.63   67.65   1
   6  -3  17   39.49   14.15   8
   6   3  17   73.06   38.07   4
  -6  -3 -17   87.85   50.35   1
  -6  -3 -17   47.76   22.21   5
  -6   3 -17  102.94   52.47   1
  -6   3 -19  328.85   90.20   1
   6  -3  19  254.07   67.20   8
  -6  -3 -19  370.58   89.06   1
   6   3  19  209.54   63.88   4
   6  -3  21  889.50  127.57   8
  -6   3 -21  998.87  158.69   1
  -6  -3 -21 1194.97  188.32   1
   6   3  21  833.42  136.55   4
  -6   3 -23    1.60   24.44   1
   6   3  23   96.49   52.03   4
   6  -3  23   22.75   26.64   8
  -6   3 -23   39.30   40.16   6
  -6  -3 -23   38.11   49.52   1
  -6   3 -25   72.09   37.61   1
  -6  -3 -25  101.58   54.55   1
  -6   3 -25   83.26   47.78   6
   6   3  25   72.46   43.05   4
  -6  -3 -27   75.72   66.50   1
  -6   3 -27  131.41   70.39   1
  -6   3 -27   40.27   44.14   6
   6   3  27   43.74   29.33   4
  -6  -3 -29   40.67   48.24   1
   6   3  29   18.07   16.46   4
  -6   3 -29   -7.37   15.62   1
  -6   3 -29   16.73   27.40   6
  -6   3 -29   10.29   42.54   5
   6   4 -28   30.88   48.98   1
  -6   4  28   32.74   52.46   2
   6  -4 -28   -1.21    4.61   1
   6   4 -28    7.32   16.03   7
  -6   4  26   49.04   40.89   2
   6   4 -26   36.93   34.21   7
   6  -4 -26   33.15   30.96   1
   6   4 -26   69.44   48.60   1
  -6   4  24   21.88   30.62   2
  -6   4  24   -7.84   18.93   4
   6  -4 -24   -0.40    6.65   1
   6   4 -24   27.12   33.64   7
   6   4 -24   82.39   44.94   1
  -6   4  22    3.42    6.15   2
   6   4 -22   19.42   29.12   7
   6  -4 -22   -4.26   18.36   1
  -6   4  22   35.12   31.16   4
  -6   4  20 2261.62  246.63   4
   6  -4 -20 2841.75  266.02   8
   6   4 -20 2500.35  256.76   7
   6   4 -18   12.55   11.23   4
  -6   4  18   24.97   31.35   4
   6   4 -18   34.04   40.39   7
   6  -4 -18   16.31   15.18   3
   6  -4 -18   38.03   32.60   8
   6  -4 -16   23.40   12.81   8
   6   4 -16    9.93    5.26   4
   6   4 -16   27.18   32.16   7
   6  -4 -14  176.75   59.70   8
   6   4 -14   94.26   32.47   4
   6   4 -14  160.60   54.77   7
   6   4 -12   -6.85    2.16   4
   6   4 -12   13.59   29.12   7
  -6   4  12   23.63   13.74   7
   6  -4 -12    1.25   11.39   8
   6   4 -10  668.62   98.45   4
   6  -4 -10  767.00  114.87   8
   6   4 -10  784.69  118.95   7
   6  -4  -8   -3.19   11.93   8
   6   4  -8   14.36    9.09   4
   6   4  -8   17.56   18.34   7
  -6   4   8   29.37    7.06   6
   6  -4  -6  -18.83   11.43   8
   6   4  -6  -18.31   24.63   7
   6   4  -6   10.39   16.35   4
  -6   4   6   -4.72    9.82   6
   6  -4  -4   19.90   26.11   8
   6   4  -4   15.23    9.62   4
   6   4  -4   16.26   17.46   7
  -6   4   4   39.90   20.15   6
   6  -4  -2   51.14   28.76   8
   6   4  -2   41.30   18.48   7
   6   4  -2   56.95   31.24   4
  -6   4   2   49.23   27.13   6
   6   4   0  188.83   53.42   7
   6  -4   0  175.01   55.59   8
   6   4   0  197.73   59.78   4
  -6   4   0  250.33   53.55   6
   6  -4   2  190.45   55.01   8
   6   4   2  221.77   63.04   4
   6   4   2  231.62   55.74   7
  -6   4  -2  232.38   61.21   6
   6   4   2  237.24   43.65   3
   6  -4   4 5533.15  315.88   8
   6   4   4 5843.28  333.81   7
   6   4   6  615.87  107.77   4
   6  -4   6  655.25  103.72   8
   6   4   6  696.61  109.38   7
   6   4   8  677.32  114.72   4
   6   4   8  829.46  115.83   7
   6  -4   8  681.12  108.89   8
   6   4  10  751.27  126.29   4
   6   4  10  564.92   78.25   2
   6  -4  10  742.77  114.16   8
  -6   4 -10  789.18  117.15   1
   6  -4  12   38.80   37.55   8
   6   4  12    8.82   13.99   2
   6   4  12   10.20   23.02   4
  -6   4 -12   38.05   36.59   6
  -6   4 -12   55.56   37.91   1
  -6   4 -14 2187.17  228.60   1
   6  -4  14 2040.86  198.72   8
  -6   4 -14 2485.12  255.62   6
   6   4  14 1993.26  178.00   2
   6   4  14 1905.90  216.40   4
  -6   4 -16  111.40   51.41   1
   6  -4  16   87.75   44.83   8
   6   4  16   67.99   36.47   4
   6   4  16   69.50   33.31   2
  -6   4 -16   87.77   65.05   6
   6  -4  18  593.08  103.77   8
   6   4  18  645.51  123.22   4
   6   4  18  489.59   92.09   2
  -6   4 -18  871.63  158.43   6
  -6   4 -18  883.17  156.35   1
  -6   4 -20  -38.52   38.36   1
   6  -4  20    4.20   19.95   8
   6   4  20    0.70    5.74   2
  -6   4 -20   -2.59   28.25   6
   6   4  20   30.46   39.40   4
  -6   4 -22   93.66   51.63   1
  -6   4 -22   27.83   34.19   6
   6   4  22   18.49   23.95   4
   6   4  24  -17.24   27.46   4
  -6   4 -24   13.17   28.81   1
  -6   4 -24   25.98   35.51   6
   6   4  26    4.88    8.90   4
  -6   4 -26   27.70    3.21   1
  -6  -4 -26    0.37   20.14   1
  -6  -4 -28   74.01   54.06   1
   6   4  28   13.10    7.26   4
  -6   4 -28   42.02   50.17   1
  -6   4 -28  -50.39   42.88   6
  -6   4 -28   14.13   26.57   5
   6   5 -27   13.74   28.45   7
  -6   5  27    6.26   27.29   2
  -6   5  25   48.63   57.67   2
  -6   5  25    5.96   16.11   4
   6   5 -25   17.35   37.43   7
   6   5 -25   88.43   43.53   1
  -6   5  23    2.72   19.62   2
  -6   5  23  -23.35   27.98   4
   6   5 -23   14.53   24.46   7
  -6   5  21  197.81   75.26   4
   6   5 -21  190.52   75.78   7
   6  -5 -19   65.12   31.84   8
  -6   5  19  103.18   53.33   4
   6   5 -19   28.67   29.29   7
   6  -5 -17  -22.95   29.43   8
  -6   5  17  -26.00   40.83   4
   6   5 -17    5.40    4.77   4
   6   5 -17   34.58   32.10   7
   6  -5 -15    6.33   13.30   8
   6   5 -15   -6.26   19.19   7
   6   5 -15    7.69   13.23   4
   6  -5 -13   50.30   26.92   8
   6   5 -13   20.65   17.41   4
   6   5 -13   49.53   30.91   7
   6   5 -11   54.52   30.29   4
   6   5 -11   84.62   43.71   7
  -6   5  11   39.27   17.38   7
   6  -5 -11   37.31   37.39   8
   6  -5  -9  470.61   98.94   8
   6   5  -9  444.07   99.08   7
   6   5  -9  412.71   83.85   4
   6  -5  -7  340.97   85.24   8
   6   5  -7  302.65   74.83   4
   6   5  -7  304.41   81.43   7
  -6   5   7  288.63   62.05   6
   6  -5  -5   29.53   24.88   8
   6   5  -5   24.01   28.16   4
   6   5  -5   29.70   27.82   7
  -6   5   5    3.70    9.48   6
   6  -5  -3   -3.86   17.45   8
   6   5  -3    9.67   26.24   4
   6   5  -3  -20.43   35.24   7
  -6   5   3   -0.22    5.34   6
   6  -5  -1  199.03   70.59   8
   6   5  -1  213.62   67.56   7
   6   5  -1  207.74   66.02   4
  -6   5   1  230.20   59.81   6
   6   5   1    1.38    5.87   3
   6  -5   1  -17.74   10.36   8
   6   5   1    7.95    5.13   4
   6   5   1    2.95   23.51   7
   6   5   3 2101.79  210.46   4
   6  -5   3 2241.67  210.22   8
   6   5   3 2384.31  220.98   7
  -6   5  -3 2234.19  217.37   6
   6  -5   5   31.13   21.15   8
   6   5   5   40.12   33.08   4
   6   5   5   86.05   42.28   7
  -6   5  -5   32.69   28.22   6
   6   5   7   89.38   39.11   7
   6   5   7   33.53   17.74   4
  -6   5  -7   76.58   40.73   6
   6  -5   7  108.33   45.73   8
   6  -5   9  343.91   82.76   8
   6   5   9  251.62   81.68   4
   6   5   9  257.36   72.49   7
  -6   5  -9  312.72   81.52   6
   6   5  11  101.04   33.30   2
   6   5  11  104.02   51.20   4
   6  -5  11  168.85   60.54   8
  -6   5 -11   41.89   35.48   6
   6   5  13  141.65   44.67   2
   6   5  13  195.24   66.03   4
   6  -5  13   98.75   49.02   8
  -6   5 -13  227.34   72.02   6
  -6   5 -13  256.92   81.17   1
   6  -5  15  195.64   60.73   8
   6   5  15   92.00   36.01   2
   6   5  15  259.17   84.48   4
  -6   5 -15  238.25   81.46   6
  -6   5 -15  181.07   69.20   1
  -6   5 -17  522.95  122.59   1
   6  -5  17  359.65   86.84   8
   6   5  17  357.12   98.62   4
  -6   5 -17  427.27  116.60   6
  -6   5 -19   25.30   26.87   1
   6  -5  19   26.50   25.82   8
   6   5  19    2.52   15.09   4
  -6   5 -19   66.06   58.71   6
  -6   5 -21   46.60   17.91   1
   6   5  21   19.38   23.43   4
  -6   5 -21  -10.42   11.21   6
   6   5  23  251.62   87.20   4
  -6   5 -23  239.59   92.09   1
  -6   5 -23  184.37   81.17   6
   6   5  25   -7.10   13.33   4
  -6   5 -25   11.87    9.75   6
  -6   6  22   -3.15   13.12   4
   6   6 -22  -11.23    7.10   7
  -6   6  20   43.23   42.30   4
   6   6 -20    6.95   31.06   7
   6  -6 -18   28.97   18.33   8
  -6   6  18   47.88   42.97   4
   6   6 -18   27.08   29.30   7
   6  -6 -16    3.12   18.54   8
   6   6 -16    4.78   23.52   7
   6   6 -16    0.82    7.93   4
  -6   6  16  -21.52   41.60   4
   6  -6 -14  129.53   56.46   8
   6   6 -14   42.39   28.83   4
   6   6 -14   90.47   50.42   7
   6   6 -12   36.92   23.56   4
   6  -6 -12   68.68   40.29   8
   6   6 -12   57.77   41.31   7
   6  -6 -10   -7.51   15.85   8
   6   6 -10    8.78   18.88   7
   6   6 -10  -12.50   26.92   4
   6   6  -8  222.30   69.41   7
   6   6  -8  176.08   62.20   4
   6  -6  -8  232.35   75.91   8
   6   6  -6  154.21   59.06   4
   6   6  -6  152.30   58.69   7
   6  -6  -6  114.96   45.58   8
   6  -6  -4  221.63   74.15   8
   6   6  -4  222.52   73.83   7
   6   6  -4  132.91   53.15   4
   6  -6  -2  114.17   54.23   8
  -6   6   2  110.30   50.95   6
   6   6  -2  165.45   65.13   7
   6   6  -2  215.23   68.39   4
   6  -6   0  278.08   82.36   8
   6   6   0  244.15   75.56   4
   6   6   0  216.95   78.21   7
  -6   6   0  216.98   67.90   6
   6   6   2  636.64  126.75   7
   6  -6   2  501.85  107.77   8
   6   6   2  461.83  105.19   4
  -6   6  -2  555.40  114.72   6
   6  -6   4    0.93   18.35   8
   6   6   4   66.44   40.70   7
   6   6   4   17.09   11.63   4
  -6   6  -4   -3.24   26.01   6
   6   6   6   56.54   37.39   4
   6  -6   6   68.72   44.48   8
   6   6   6    8.10   23.03   7
  -6   6  -6   61.35   47.20   6
   6   6   8  271.41   81.96   4
   6  -6   8  297.80   82.22   8
   6   6   8  326.02   83.73   7
  -6   6  -8  364.02   95.48   6
   6   6  10  110.68   55.24   4
   6   6  10  117.62   52.81   7
   6  -6  10  130.40   54.22   8
  -6   6 -10  196.19   74.10   6
   6   6  12   20.41   48.68   4
   6  -6  12   11.73   32.42   8
  -6   6 -12   53.45   41.64   6
   6  -6  14   13.77   17.19   8
   6   6  14   26.25   35.52   4
  -6   6 -14   58.53   53.84   6
  -6   6 -14   11.41   16.76   1
  -6   6 -16   20.89   36.25   6
   6  -6  16   43.03   34.70   8
  -6   6 -16   11.16   12.40   1
   6   6  16   62.20   42.20   4
  -6   6 -18   59.67   43.78   1
   6   6  18   60.99   53.52   4
  -6   6 -18   55.02   49.80   6
   6   6  20    5.81   10.89   4
  -6   6 -20  -27.74   22.54   6
  -6   7  17  122.14   73.47   4
   6   7 -17   97.71   64.51   7
   6  -7 -15   78.02   47.44   8
   6   7 -15   -3.29    7.54   4
   6   7 -15   82.74   59.12   7
  -6   7  15  107.96   75.55   4
   6  -7 -13  -13.38   24.91   8
   6   7 -13   31.80   32.27   7
   6   7 -13   12.44   20.00   4
   6   7 -11  -16.29   25.74   7
   6  -7 -11   -2.75    8.95   8
   6   7 -11   -7.92   15.32   4
   6  -7  -9    4.24   14.01   8
   6   7  -9    0.36    7.75   4
   6   7  -9   27.11   37.06   7
   6  -7  -7   20.47   29.83   8
   6   7  -7  -10.21    1.89   4
   6   7  -7    2.75   15.70   7
   6  -7  -5  -30.54   31.11   8
   6   7  -5    7.36   26.85   4
   6   7  -5  -29.95   27.52   7
  -6   7   5    3.59   16.66   7
   6   7  -3   30.38   27.04   4
   6   7  -3   30.78   29.08   7
   6  -7  -3   74.20   51.55   8
   6   7  -1   95.18   49.36   4
   6   7  -1  100.17   58.15   7
   6  -7  -1   48.50   25.03   8
   6  -7   1   97.39   61.38   8
   6   7   1   27.99   26.80   4
   6   7   1   67.90   39.82   7
   6  -7   3  -21.27   22.02   8
   6   7   3  -14.50   18.71   4
   6   7   3    7.02   23.13   7
  -6   7  -3   -1.30   13.76   6
   6   7   5   23.13   21.53   7
   6   7   5    6.98   16.72   4
   6  -7   5   21.43   18.38   8
   6  -7   7  128.44   57.02   8
   6   7   7   76.59   48.21   4
   6   7   7  129.02   66.01   7
  -6   7  -7  221.29   84.41   6
   6  -7   9   -5.14   18.16   8
   6   7   9   -3.80   24.36   4
   6   7   9   -1.99    3.57   7
  -6   7  -9   32.08   31.87   6
   6  -7  11  210.84   76.00   8
   6   7  11  148.34   73.24   4
  -6   7 -11  227.42   87.45   6
  -6   7 -13   36.64   31.85   6
   6   7  13    6.10    7.70   4
   6  -7  13   23.80   29.81   8
   6   7  15   21.47   35.82   4
  -6   7 -15   24.16   37.68   6
  -6   7 -15   13.76   23.63   1
   7   0 -33    3.31   23.20   1
   7   0 -31   48.71   35.47   1
   7   0 -29    5.64   20.89   1
   7   0 -27   11.08   19.02   1
   7   0 -25   -7.28   13.23   7
   7   0 -25   22.89   20.91   1
   7   0 -23   -9.99    7.22   1
  -7   0  23    0.80   26.11   2
   7   0 -23   -5.67    9.60   7
   7   0 -21  -14.22   23.50   1
  -7   0  21   11.39   19.71   2
   7   0 -21    1.93   14.56   7
  -7   0  19   -0.68    3.86   8
  -7   0  19   -9.42   17.90   2
   7   0 -19    9.51   12.90   7
   7   0 -19  -10.47   21.72   1
   7   0 -17   -2.13   17.93   1
   7   0 -17    2.70    3.77   8
  -7   0  17   -2.36    5.08   8
  -7   0  17   -3.50    9.03   2
   7   0 -17    2.61    2.63   7
   7   0 -15   10.73   10.05   1
   7   0 -15    1.32    8.67   8
  -7   0  15    4.03   16.12   2
   7   0 -15  -10.16    7.10   7
  -7   0  15    8.80    6.84   8
   7   0 -13  -15.21   11.46   1
   7   0 -13    6.91    8.81   8
  -7   0  13  -13.45    6.32   2
  -7   0  13    4.76   10.31   8
   7   0 -13   -2.80    4.45   7
  -7   0  13  -18.05   10.33   4
  -7   0  11    4.37    8.16   4
  -7   0  11    8.73    4.88   2
   7   0 -11    5.11   14.40   8
  -7   0  11  -13.33   15.21   8
   7   0 -11   16.94   12.00   7
  -7   0  11  -11.21    8.28   7
   7   0 -11   -2.76   16.41   1
   7   0  -9   14.63   16.62   3
  -7   0   9    9.71   11.18   4
   7   0  -9  -19.71   14.01   8
   7   0  -9  -27.20   14.65   7
  -7   0   9   -6.46    9.30   7
  -7   0   9   30.36   26.82   2
   7   0  -7   15.63   17.16   3
   7   0  -7   -7.35   10.19   8
  -7   0   7   -7.50    8.90   4
  -7   0   7   -3.58   10.17   7
   7   0  -7   -2.29    2.80   7
   7   0  -5  -11.54   11.87   4
  -7   0   5   15.67   20.70   4
   7   0  -5  -11.25    5.25   8
  -7   0   5   10.25   18.54   7
   7   0  -5    4.43    4.59   3
   7   0  -3  -12.24    6.91   4
  -7   0   3   12.55    9.70   4
  -7   0   3   11.52   17.28   7
   7   0  -3   -5.97   16.54   3
   7   0  -1    8.68    7.84   1
  -7   0   1    1.93    3.68   4
   7   0  -1  -18.67    5.79   4
   7   0  -1    5.69    6.20   3
   7   0   1   -3.00    9.37   4
   7   0   1   -4.29    7.50   1
   7   0   3    3.56    8.61   4
  -7   0  -3  -18.79    2.29   1
   7   0   3   -6.57   12.44   1
   7   0   5   24.49   13.74   4
  -7   0  -5    1.57   12.18   1
   7   0   7   16.26   17.52   4
  -7   0  -7  -15.62   13.96   1
   7   0   9    9.72   15.32   4
  -7   0  -9   14.36   11.40   1
  -7   0 -11    3.01   13.39   1
   7   0  11   15.38   30.76   4
   7   0  13   62.11   34.02   4
  -7   0 -13   13.30   16.00   1
   7   0  15   -4.93   10.90   4
  -7   0 -15   13.63   32.62   1
  -7   0 -17  -25.16    5.90   1
   7   0  17   27.93   22.42   4
   7   0  19    7.03   13.09   4
  -7   0 -19  -14.80   27.28   1
   7   0  21   14.29   30.26   4
  -7   0 -21    5.60   31.04   1
   7   0  23  -19.44   23.57   4
  -7   0 -23  -33.52   27.66   1
   7   0  25  -12.15   13.24   4
  -7   0 -25   31.84   36.56   1
   7   0  27   -4.06   26.31   4
  -7   0 -27   -6.09   17.27   1
   7   0  29   31.81   36.52   4
  -7   0 -29    9.38   20.11   5
  -7   0 -29   -4.96   30.44   1
  -7   0 -31    7.70   22.26   1
  -7   0 -31   19.33   30.56   5
   7  -1 -32    7.17    8.37   1
   7   1 -32   77.95   58.20   1
   7  -1 -30  241.92   84.18   1
   7   1 -30  238.34   82.15   1
   7   1 -28  -41.16   51.65   1
  -7   1  28   35.08   34.19   2
   7   1 -28   13.86   17.00   7
   7  -1 -28   37.11   21.59   1
  -7   1  26   70.81   47.32   2
   7   1 -26   37.22   35.13   1
   7   1 -26   16.00   18.32   7
   7  -1 -26   14.41    8.83   1
   7   1 -24    6.09   20.33   1
   7   1 -24   36.46   20.79   7
   7  -1 -24   67.38   34.91   1
  -7   1  24   30.20   31.18   2
   7  -1 -22  169.89   35.21   7
   7   1 -22  427.88  100.26   1
  -7   1  22  353.16   89.07   2
   7   1 -22  243.93   63.28   7
  -7   1  22   95.00   21.72   4
   7  -1 -22  356.35   76.21   1
  -7   1  20 2146.35  210.83   2
   7  -1 -20 1591.93  144.41   8
   7   1 -20 1956.48  196.54   1
   7   1 -20 1770.00  162.55   7
   7  -1 -20 1797.19  166.43   1
  -7   1  20 1447.05  101.59   4
  -7   1  18 1229.45  101.76   4
   7  -1 -18 1901.56  160.56   8
  -7   1  18 2122.59  198.35   2
   7  -1 -18 1299.22  109.88   7
   7   1 -18 2276.48  180.43   7
   7   1 -18 1971.99  178.22   1
   7  -1 -18 1926.40  165.00   1
   7   1 -16   92.24   33.94   7
   7  -1 -16  132.76   42.43   1
  -7   1  16   76.80   24.27   6
  -7   1  16   97.85   39.92   2
   7   1 -16   83.46   35.70   1
   7  -1 -16   93.79   34.40   8
  -7   1  14 7083.92  403.01   2
   7   1 -14 7317.98  319.91   8
   7  -1 -14 7537.21  385.67   8
  -7  -1  14 8112.25  442.21   2
   7   1 -14 6809.29  386.80   7
   7  -1 -14 7269.15  373.67   1
   7  -1 -14 6360.70  384.54   3
   7  -1 -12  349.86   65.32   3
   7   1 -12  442.19   45.84   8
   7  -1 -12  367.85   60.25   8
  -7   1  12  461.45   61.47   7
  -7  -1  12  461.54   78.89   2
   7  -1 -12  409.60   59.20   1
   7   1 -12  409.00   68.02   7
  -7  -1  10  225.98   34.06   4
   7  -1 -10  204.40   43.23   8
   7   1 -10  244.49   35.64   8
  -7  -1  10  222.96   51.26   2
   7  -1 -10  236.83   41.17   1
  -7   1  10  252.04   45.04   7
   7   1 -10  227.44   46.92   7
   7   1 -10  249.03   35.51   4
   7  -1 -10  227.86   47.07   3
  -7  -1   8 3753.98  211.23   4
   7  -1  -8 3053.79  200.71   8
  -7  -1   8 3304.83  223.28   2
   7   1  -8 3890.98  235.04   7
  -7   1   8 3488.31  217.72   7
   7  -1  -8 3464.58  182.22   1
   7  -1  -8 3104.79  210.78   3
   7   1  -8 3798.98  200.26   4
   7  -1  -6 7951.91  375.39   8
  -7  -1   6 8237.29  400.41   2
   7   1  -6 8149.31  396.72   7
   7  -1  -6 7863.82  333.10   1
   7  -1  -6 6938.60  380.69   3
  -7   1   6 6555.49  383.41   7
   7   1  -6 8511.76  382.65   4
  -7  -1   6 9611.52  424.30   4
   7   1  -4 3246.02  196.95   7
  -7  -1   4 3726.83  183.81   2
   7  -1  -4 3155.88  185.85   8
   7  -1  -4 3008.28  184.76   3
   7   1  -4 2778.51  187.77   3
  -7   1   4 2093.84  194.41   4
   7   1  -4 3260.11  185.54   4
  -7  -1   4 2259.63  186.40   4
  -7  -1   2 2658.78  134.38   2
   7  -1  -2 2383.51  159.80   8
   7   1  -2 2212.71  159.06   7
   7   1  -2 2380.04  162.92   3
   7   1  -2 2556.79  163.39   4
   7  -1   0  950.95   95.41   8
   7  -1   0  976.31   67.79   1
   7   1   0  977.71   94.49   3
  -7  -1   0  580.47   89.63   3
  -7   1   0 1134.15   70.13   1
   7   1   0  878.73   93.42   4
   7  -1   2 1947.84  148.27   8
   7  -1   2 2169.99  138.26   1
   7   1   2 1750.33  135.86   3
  -7  -1  -2 1448.65  149.05   3
  -7   1  -2 2759.04  145.88   1
   7   1   2 1884.65  149.98   4
   7  -1   418040.39  640.92   8
  -7   1  -422028.99  694.68   1
  -7   1  -6 7049.04  327.06   1
   7  -1   6 6809.43  343.83   4
   7   1   6 6084.71  323.45   4
  -7  -1  -8  144.23   33.98   2
   7  -1   8  481.83   81.77   4
   7   1   8  406.47   67.52   4
  -7   1  -8  471.39   70.35   1
  -7  -1  -8  461.88   78.79   1
   7  -1  10   85.86   35.35   4
   7   1  10   71.14   29.04   4
  -7  -1 -10   60.75   35.74   1
  -7  -1 -10   27.55   16.45   2
  -7   1 -10   74.67   28.62   1
  -7  -1 -12  141.42   52.55   1
   7  -1  12  174.60   53.60   4
   7   1  12  128.59   43.79   4
  -7   1 -12  104.76   41.74   1
   7  -1  14  110.64   40.79   4
   7   1  14  107.90   49.46   4
  -7   1 -14  107.28   38.06   1
  -7  -1 -14   68.75   38.44   1
  -7  -1 -16 2367.25  216.03   1
  -7   1 -16 1997.06  197.09   1
   7  -1  16 2425.32  229.47   4
   7   1  16 2258.56  219.44   4
  -7   1 -18 2017.63  207.04   1
  -7  -1 -18 2085.05  210.24   1
   7  -1  18 2501.65  239.01   4
   7   1  18 2417.94  231.10   4
   7   1  20   70.30   31.79   4
  -7  -1 -20   72.73   37.05   1
  -7   1 -20  115.60   41.89   1
   7   1  22   -4.46   10.31   4
  -7  -1 -22   68.31   42.71   1
  -7   1 -22   41.55   16.34   1
   7   1  24   66.88   39.68   4
  -7  -1 -24   57.43   35.83   1
  -7   1 -24   65.12   48.47   1
   7   1  26   22.91   19.83   4
  -7  -1 -26   21.87   35.27   1
  -7  -1 -26   19.31    9.66   5
  -7   1 -26   23.06   38.92   1
  -7   1 -28   36.88   41.75   1
   7   1  28    5.19   19.98   4
  -7  -1 -28    3.56   12.75   1
  -7  -1 -28   56.33   53.86   5
  -7   1 -30   38.14   30.84   1
   7   1  30   62.38   40.31   4
  -7  -1 -30  126.77   72.55   1
  -7  -1 -30   41.10   42.65   5
  -7   1 -30   41.11   35.36   5
  -7   2  33   35.71   55.35   2
   7  -2 -33   15.23   26.10   1
   7   2 -33    1.93   17.84   1
   7  -2 -31   24.60   27.82   3
  -7   2  31  119.53   54.02   2
   7  -2 -31   96.33   53.32   1
   7   2 -31  136.54   73.63   1
   7  -2 -29   82.66   46.43   3
   7  -2 -29   58.98   34.82   1
   7   2 -29  127.63   65.65   1
   7   2 -29   45.05   27.89   7
   7  -2 -27   71.59   39.45   3
   7  -2 -27  114.63   55.58   1
   7   2 -27   73.16   40.07   7
  -7   2  27  213.87   71.51   2
   7  -2 -25   72.70   38.58   3
   7  -2 -25  183.79   66.61   1
  -7   2  25  182.74   69.25   2
   7   2 -25  157.21   61.69   1
   7   2 -25  107.66   44.13   7
   7   2 -23  371.73   96.36   1
   7  -2 -23  353.48   82.35   3
  -7   2  23  283.69   83.28   2
   7  -2 -23  298.41   74.12   1
  -7   2  23  167.94   42.14   4
   7   2 -23  306.19   70.47   7
   7  -2 -21   48.80   29.93   3
   7  -2 -21   33.75   25.81   8
   7  -2 -21   27.98   19.04   1
  -7   2  21   74.56   45.69   2
  -7   2  21   24.15   13.70   4
   7   2 -21   48.39   32.46   7
   7   2 -21   74.50   46.40   1
   7  -2 -19  108.10   40.02   3
   7  -2 -19   84.17   36.76   8
  -7   2  19   80.02   45.86   2
   7  -2 -19   96.01   40.20   1
   7   2 -19   74.63   34.63   7
   7   2 -19   27.60   20.23   1
  -7   2  19  104.30   37.48   4
  -7   2  17  317.27   80.24   2
   7  -2 -17  347.15   69.33   8
   7  -2 -17  337.24   65.62   1
   7   2 -17  402.57   79.10   7
   7  -2 -17  335.80   68.79   3
   7   2 -15   66.07   17.15   4
   7  -2 -15   98.85   36.37   8
   7  -2 -15   78.23   27.16   1
   7   2 -15   60.34   32.77   7
   7  -2 -15   78.83   30.77   3
   7  -2 -13   61.43   25.89   8
   7   2 -13   60.51   21.90   4
  -7   2  13   39.24   12.75   7
   7   2 -13   38.20   28.83   7
   7  -2 -13   11.66    7.51   1
   7  -2 -13   68.96   27.19   3
   7  -2 -11 7443.01  385.83   8
   7   2 -11 7281.57  408.18   7
  -7   2  11 8863.78  362.85   7
   7  -2 -11 7527.87  385.68   3
   7  -2 -11 8009.21  361.01   1
   7   2 -11 7840.11  371.38   4
  -7   2   918308.47  771.61   1
   7  -2  -913810.84  682.90   8
   7  -2  -915054.04  700.42   3
   7  -2  -916660.51  665.56   1
   7   2  -917342.85  744.10   4
   7   2  -915938.04  763.93   7
   7  -2  -7  976.68  105.18   8
   7   2  -7  896.05  107.34   2
   7   2  -7 1017.55  112.65   7
  -7   2   7 1259.68   85.89   1
   7  -2  -7  992.42   97.51   3
   7   2  -7  955.61   97.49   4
   7  -2  -5  209.03   47.79   8
   7   2  -5  109.19   28.84   2
   7   2  -5  200.84   45.45   4
   7   2  -5  176.75   45.39   7
   7   2  -3 1323.82  124.37   7
   7   2  -3 1340.55   97.51   2
   7  -2  -3 1218.95  115.85   8
   7   2  -3 1137.05  111.39   3
   7   2  -3 1317.79  123.41   4
  -7   2   1  702.18   55.29   1
   7  -2  -1  909.75   99.86   8
   7   2  -1  852.83   96.39   7
   7   2  -1  892.85   91.36   3
   7   2  -1  854.82   99.13   4
  -7   2  -1 2367.58  138.20   1
   7  -2   1 1880.65  153.24   8
   7   2   1 1728.62  148.05   7
   7   2   1 1972.15  151.45   3
   7   2   1 1871.88  160.05   4
  -7  -2  -3    0.96    4.12   3
   7   2   3    4.61    8.52   4
   7   2   3  -13.09    6.43   7
   7  -2   3    2.31   17.81   8
   7   2   3    6.81    5.08   3
   7  -2   5 2545.07  187.29   8
  -7   2  -5 2999.37  184.50   1
   7   2   5 2497.54  193.10   4
   7  -2   7  455.37   72.43   8
   7   2   7  469.59   77.10   4
  -7   2  -7  432.71   68.66   1
  -7  -2  -7  336.66   61.90   3
   7  -2   9 9510.69  455.58   8
  -7   2  -9 9516.74  448.27   1
  -7  -2  -9 9190.64  478.72   1
   7   2   9 8156.10  453.25   4
   7   2  11  475.68   84.29   4
   7  -2  11  481.79   80.05   8
  -7   2 -11  545.46   84.23   1
  -7  -2 -11  561.88  105.72   1
  -7  -2 -13  558.54  114.48   1
   7   2  13  412.14   81.93   4
  -7   2 -13  460.03   82.91   1
   7  -2  13  476.61   86.42   8
   7  -2  15 2058.02  189.68   8
  -7   2 -15 1801.11  187.02   1
  -7  -2 -15 2117.81  218.45   1
   7   2  15 1845.19  188.42   4
   7   2  17  608.53  106.32   4
  -7   2 -17  510.14   97.59   1
  -7  -2 -17  556.23  112.02   1
   7  -2  17  607.90   95.89   8
   7   2  19  234.75   67.14   4
   7  -2  19  358.73   74.20   8
  -7  -2 -19  285.53   76.22   1
  -7   2 -19  291.50   79.76   1
   7  -2  21  490.52   93.06   8
   7   2  21  553.25  107.98   4
  -7  -2 -21  592.27  117.55   1
  -7   2 -21  559.02  120.27   1
  -7  -2 -23   83.76   43.24   1
   7   2  23  148.92   58.98   4
  -7   2 -23  109.39   44.59   1
   7  -2  23  137.09   53.21   8
  -7  -2 -23  103.51   53.53   5
   7  -2  25  702.57  121.65   8
   7   2  25  709.63  142.35   4
  -7  -2 -25  806.71  150.06   1
  -7   2 -25  671.43  135.87   1
   7   2  27  168.02   65.95   4
  -7  -2 -27  186.34   67.28   1
  -7   2 -27  103.21   47.15   1
  -7   2 -29   31.67   26.52   6
  -7  -2 -29  146.38   66.97   1
   7   2  29   35.02   35.70   4
  -7   2 -29  115.74   65.50   1
  -7   2 -31    8.11   10.07   5
   7   3 -30  -12.45   19.93   7
   7  -3 -30   -3.46   17.15   1
   7   3 -28  -38.67   36.75   1
   7  -3 -28  -13.83   22.23   1
  -7   3  28   41.42   28.37   2
   7   3 -28    3.60   12.58   7
   7   3 -26   43.82   15.97   1
   7  -3 -26   39.62   34.13   1
  -7   3  26  101.76   54.70   2
   7   3 -26   23.92   16.15   7
   7  -3 -24  211.19   68.40   1
  -7   3  24  314.80   85.51   2
  -7   3  24  236.15   61.33   4
   7   3 -24  339.09   92.13   7
   7  -3 -24  160.94   51.78   3
   7   3 -24  353.20   93.94   1
  -7   3  22   16.45   21.87   2
   7  -3 -22  -30.00   25.07   1
  -7   3  22   12.46   16.05   4
   7   3 -22   -0.44    9.00   7
   7   3 -22   25.31   30.93   1
   7  -3 -22   -9.82   12.57   3
   7  -3 -20  292.07   74.58   8
  -7   3  20  329.98   86.92   2
   7  -3 -20  165.77   57.28   1
   7   3 -20  276.44   72.71   7
  -7   3  20  276.87   70.59   4
   7  -3 -20  180.56   51.56   3
   7   3 -18  107.18   51.77   7
   7  -3 -18   77.33   40.82   1
   7  -3 -18   -3.72   14.63   8
   7  -3 -18   47.94   31.04   3
   7   3 -18   20.66   12.65   4
   7  -3 -16  429.79   79.09   1
   7  -3 -16  316.29   72.22   8
   7   3 -16  120.63   33.46   4
   7   3 -16  384.03   82.35   7
   7  -3 -16  358.95   65.12   3
   7   3 -14  131.50   25.85   8
   7  -3 -14  259.54   64.65   8
   7  -3 -14  294.29   55.94   1
   7   3 -14  258.85   49.51   4
   7   3 -14  271.90   65.03   7
   7  -3 -14  243.23   52.36   3
   7  -3 -12   23.00   17.53   8
   7   3 -12   12.74   14.60   8
   7   3 -12    9.94   13.74   4
   7   3 -12    2.23   14.30   7
  -7   3  12   10.57   10.19   6
   7  -3 -12    6.70   13.79   3
   7   3 -10 2056.17  159.32   4
   7  -3 -10 2191.38  182.62   8
   7   3 -10 1426.83  140.16   8
   7   3 -10 2341.20  197.46   7
  -7   3  10 1298.39  139.76   1
   7   3  -8   84.68   29.03   4
   7   3  -8  114.64   33.62   7
   7  -3  -8  123.07   38.09   8
  -7   3   8   55.32   24.69   1
   7   3  -6   -4.82   16.84   4
   7   3  -6   20.72   20.24   7
  -7   3   6   15.87   12.01   1
   7  -3  -6    7.06    4.72   8
   7   3  -4 2732.40  207.91   4
   7  -3  -4 2335.80  189.90   8
   7   3  -4 2475.25  205.50   7
  -7   3   4 2817.06  190.94   1
   7  -3  -2  -24.82   23.74   8
   7   3  -2    4.67   22.60   4
   7   3  -2  -21.06   21.86   7
   7   3   0  573.06   89.65   4
   7  -3   0  516.96   82.52   8
   7   3   0  436.28   75.13   7
   7   3   0  506.09   69.67   3
   7  -3   2  515.89   85.15   8
   7   3   2  506.80   86.67   4
   7   3   2  448.76   79.49   7
   7   3   2  488.21   67.70   3
   7  -3   4   17.74   21.60   8
   7   3   4   18.93   15.78   4
   7   3   4   36.93   24.40   7
   7   3   4   26.34   15.66   3
  -7   3  -4   38.48   26.96   1
   7  -3   6  603.77   96.64   8
   7   3   6  492.60   51.14   2
   7   3   6  480.89   88.00   4
   7   3   6  480.46   79.17   7
  -7   3  -6  516.53   77.28   1
   7  -3   8 1108.56  133.23   8
   7   3   8  913.75   83.34   2
  -7   3  -8 1138.43  126.95   1
   7   3   8  911.33  126.00   4
   7  -3  10   22.55   16.31   8
   7   3  10   23.04   16.72   2
   7   3  10    9.49    7.66   4
  -7  -3 -10    5.50    6.59   3
   7  -3  12  371.82   75.53   8
  -7   3 -12  345.42   78.44   1
   7   3  12  405.10   85.05   4
  -7  -3 -12  158.11   37.10   3
   7  -3  14  622.78  104.08   8
  -7   3 -14  663.83  112.06   1
   7   3  14  572.39  101.53   4
  -7   3 -16  205.51   61.27   1
   7  -3  16  298.28   69.57   8
  -7  -3 -16  314.10   91.86   1
   7   3  16  284.30   74.67   4
   7   3  18   76.41   38.42   4
   7  -3  18  128.05   48.75   8
  -7  -3 -18  110.22   57.21   1
  -7   3 -18   30.95   29.20   1
   7   3  20   87.22   50.94   4
  -7   3 -20   63.66   28.97   1
  -7  -3 -20   73.02   39.70   1
   7  -3  20   65.22   41.65   8
   7   3  22   45.39   46.33   4
   7  -3  22   24.79   26.82   8
  -7  -3 -22   29.01   44.41   1
  -7   3 -22   45.89   42.12   1
  -7  -3 -24  -21.47   24.53   1
   7   3  24   -1.87   20.65   4
  -7   3 -24   -1.65   29.15   1
  -7   3 -24    1.03   16.04   6
   7   3  26    2.19   17.66   4
  -7   3 -26   54.12   45.41   1
  -7   3 -26   21.06   16.72   6
  -7  -3 -26  101.80   63.15   1
   7   3  28  179.05   70.46   4
  -7  -3 -28  277.51  104.47   1
  -7   3 -28  198.59   84.04   1
  -7   3 -28  134.59   68.34   6
   7   4 -29   21.82   63.79   1
   7   4 -29   -6.83   16.87   7
  -7   4  29   67.46   62.63   2
  -7   4  27   14.70   28.26   2
   7   4 -27   28.49   32.16   7
   7  -4 -27    9.91   16.09   1
   7   4 -27   23.09   50.40   1
   7  -4 -25  -13.55   17.10   1
  -7   4  25   62.79   47.18   2
   7   4 -25   17.58   16.29   7
   7   4 -25   -7.88   27.02   1
   7  -4 -23   29.40   24.33   1
  -7   4  23  129.19   65.02   2
  -7   4  23   62.78   37.32   4
   7   4 -23   76.62   33.62   7
   7  -4 -21    5.56   20.61   8
  -7   4  21   23.90   27.26   2
  -7   4  21   34.96   32.89   4
   7   4 -21    9.26   10.43   7
   7  -4 -19  156.22   56.39   8
  -7   4  19   68.01   35.01   4
   7   4 -19  118.07   51.20   7
   7  -4 -19   54.68   22.55   3
   7  -4 -17   37.57   19.15   8
   7   4 -17   11.03   11.59   4
   7   4 -17   32.00   31.83   7
   7  -4 -15  307.13   77.13   8
   7   4 -15  431.71   93.90   7
   7   4 -13   -4.19    9.28   4
  -7   4  13   -7.67    8.48   7
   7  -4 -11   23.42   10.79   8
   7   4 -11   -1.81    5.07   4
   7   4 -11   11.58   17.16   7
  -7   4  11   -2.80    6.41   6
   7   4  -9    9.15   19.03   4
   7   4  -9   -1.42   15.26   7
  -7   4   9    2.67    2.35   6
   7  -4  -7  325.49   73.29   8
   7   4  -7  317.30   68.61   4
   7   4  -7  354.04   75.79   7
  -7   4   7  323.87   59.05   6
   7  -4  -5   36.62   25.13   8
   7   4  -5   16.28   20.24   4
   7   4  -5   14.88   17.00   7
  -7   4   5   10.73    8.41   6
   7   4  -3  220.56   57.14   4
   7   4  -3  224.09   61.57   7
   7  -4  -3  259.09   66.77   8
   7   4  -1  170.99   51.95   4
   7   4  -1  258.77   68.37   7
   7  -4  -1  239.57   62.46   8
   7  -4   1  341.63   73.71   8
   7   4   1  339.59   73.62   7
   7   4   1  414.64   85.12   4
   7   4   1  305.37   55.53   3
   7  -4   3   77.84   33.34   8
   7   4   3  117.93   49.05   7
   7   4   3   83.61   31.29   3
  -7  -4  -3   57.79   28.23   5
   7   4   3   57.26   25.50   4
   7   4   5 3639.05  280.85   4
   7  -4   5 4017.64  279.25   8
   7   4   5 3890.78  271.14   7
   7   4   7  372.72   81.16   4
   7  -4   7  390.40   80.89   8
  -7  -4  -7  228.90   37.96   5
   7   4   7  375.47   80.44   7
   7  -4   9  229.74   61.49   8
   7   4   9  200.38   40.39   2
   7   4   9  212.05   64.85   4
  -7   4  -9  249.45   59.06   1
   7   4  11  324.22   57.55   2
   7   4  11  386.26   89.30   4
   7  -4  11  466.08   94.63   8
  -7   4 -11  406.23   85.63   1
  -7   4 -13  286.66   77.37   1
   7  -4  13  290.42   76.19   8
   7   4  13  224.68   70.97   4
   7   4  13  207.90   50.25   2
   7  -4  15   29.58   31.43   8
   7   4  15   18.41   22.33   4
   7   4  15   -5.84   12.12   2
  -7   4 -17  304.16   86.03   1
   7   4  17  212.06   67.76   4
   7  -4  17  171.41   56.09   8
   7   4  17  120.49   43.79   2
  -7   4 -17  226.77   89.02   6
  -7   4 -19  150.68   63.32   1
   7  -4  19  101.98   46.65   8
   7   4  19  187.81   67.82   4
  -7   4 -19  231.95   88.69   6
   7   4  21  112.03   54.60   4
   7  -4  21   14.21   15.90   8
  -7   4 -21   50.05   31.46   1
  -7   4 -21   77.98   54.83   6
   7   4  23   40.91   39.99   4
  -7   4 -23    7.94   16.66   6
  -7   4 -25  166.05   73.99   1
  -7   4 -25  151.18   79.60   6
   7   4  25  184.07   72.87   4
   7   4  27   -8.32    5.94   4
  -7  -4 -27  -33.88   39.14   1
  -7   4 -27   31.32   39.62   1
  -7   4 -27    5.45   31.55   6
  -7   5  26   98.17   46.97   2
   7   5 -26   34.25   35.58   7
   7   5 -26  193.59   91.52   1
  -7   5  24   13.65   24.28   4
   7   5 -24   37.70   32.82   7
  -7   5  24  -58.48   52.73   2
  -7   5  22   24.49   22.28   4
   7   5 -22   26.02   33.12   7
   7  -5 -20    3.83   13.62   8
  -7   5  20    4.41   15.10   4
   7   5 -20  -13.81   23.85   7
   7  -5 -18   23.08   25.50   8
  -7   5  18   -7.28    4.80   4
   7  -5 -16  748.89  131.64   8
   7   5 -16  815.69  145.71   7
   7  -5 -14    9.86    7.67   8
   7   5 -14    2.90    4.37   4
   7   5 -14   16.92    6.31   7
   7   5 -12   41.37   29.11   4
   7   5 -12   45.58   30.98   7
   7  -5 -12   27.47   26.49   8
   7   5 -10  952.75  133.40   4
   7  -5 -10 1189.23  159.96   8
   7   5 -10 1231.94  166.38   7
   7   5  -8   -1.09    5.09   4
   7   5  -8    6.86   13.96   7
  -7   5   8   -5.08    3.19   6
   7  -5  -8    1.58   15.70   8
   7  -5  -6  396.27   87.25   8
   7   5  -6  272.69   69.13   4
   7   5  -6  333.21   86.35   7
  -7   5   6  292.05   65.44   6
   7   5  -4  973.40  137.57   4
   7  -5  -4  837.55  136.40   8
   7   5  -4 1096.32  150.87   7
  -7   5   4  978.69  124.93   6
   7  -5  -2  211.37   62.40   8
   7   5  -2  148.40   56.23   4
   7   5  -2  131.57   51.67   7
  -7   5   2  147.91   43.66   6
   7   5   0  678.73  114.85   4
   7  -5   0  753.20  120.46   8
   7   5   0  701.83  126.69   7
  -7   5   0  774.32  121.16   6
   7   5   0  438.11   69.43   3
   7   5   2  541.01  105.89   7
   7   5   2  439.51   95.88   4
   7   5   2  463.77   68.42   3
  -7   5  -2  555.10  102.69   6
   7  -5   2  471.47   97.52   8
   7   5   4  739.11  125.91   4
   7   5   4  924.98  141.01   7
  -7   5  -4  886.42  133.08   6
   7  -5   4  780.31  127.28   8
   7   5   6   48.17   30.98   4
   7   5   6   76.10   40.64   7
  -7   5  -6   92.66   38.61   6
   7  -5   6   39.20   23.56   8
   7  -5   8  134.76   55.88   8
   7   5   8  184.12   68.92   4
   7   5   8  160.82   60.58   7
  -7   5  -8  195.70   68.62   6
   7  -5  10   24.32   18.27   8
   7   5  10   -3.13   13.09   4
   7   5  10   -2.98   29.89   7
  -7   5 -10    0.24   34.94   6
  -7   5 -10   -1.18   27.63   1
   7   5  10    8.06    9.71   2
   7   5  12    9.86   20.69   4
  -7   5 -12   16.89   24.66   6
  -7   5 -12   28.91   20.45   1
   7  -5  12  -11.71   34.82   8
   7  -5  14   32.92   27.92   8
   7   5  14   28.96   33.16   4
  -7   5 -14   39.56    7.79   6
  -7   5 -14   24.91   20.92   1
   7  -5  16   17.92   22.00   8
  -7   5 -16    4.74   23.86   1
   7   5  16   34.66   36.26   4
  -7   5 -16  -19.49    4.42   6
  -7   5 -18   11.45   28.03   1
   7   5  18  -36.60   45.85   4
   7  -5  18   -4.43    8.42   8
  -7   5 -18  -28.10   11.97   6
   7   5  20    5.10   20.04   4
  -7   5 -20  -23.15   40.50   6
  -7   5 -20   83.82   49.65   1
  -7   5 -22   -9.86   10.54   1
   7   5  22   31.79   23.75   4
  -7   5 -22   19.40   11.56   6
  -7   5 -24   72.79   53.44   1
   7   5  24   32.49   72.81   4
  -7   5 -24   22.82   32.46   6
  -7   6  21  -16.22   21.95   4
   7   6 -21  -16.34   31.71   7
  -7   6  19  118.50   63.59   4
   7   6 -19   29.15   26.07   7
   7  -6 -19   57.67   36.13   8
   7  -6 -17   73.23   49.58   8
   7   6 -17   36.73   42.26   7
  -7   6  17   16.33   22.66   4
   7  -6 -15  112.93   55.34   8
   7   6 -15   62.49   35.70   4
   7   6 -15  139.16   65.66   7
   7  -6 -13  -19.40   21.26   8
   7   6 -13  -11.02   13.08   4
   7   6 -13   11.08   29.71   7
   7  -6 -11   31.77   19.07   8
   7   6 -11   11.65   17.78   4
   7   6 -11   68.37   38.75   7
   7  -6  -9   67.92   39.97   8
   7   6  -9   36.39   28.22   4
   7   6  -9   29.76   26.22   7
   7  -6  -7   -8.14   16.30   8
   7   6  -7  -17.46   21.37   4
   7  -6  -5  175.38   71.94   8
   7   6  -5  145.40   57.32   4
   7   6  -5  165.60   63.86   7
  -7   6   5  158.49   53.02   6
   7   6  -3   50.14   36.94   4
   7   6  -3    1.99   26.05   7
  -7   6   3   14.73    5.23   6
   7  -6  -3   18.55   25.08   8
   7   6  -1  -12.28   19.97   4
   7   6  -1   -0.99    8.20   7
  -7   6   1   13.59   24.47   6
   7  -6  -1   -7.34   20.57   8
   7  -6   1  372.72   95.48   8
   7   6   1  303.03   84.21   4
   7   6   1  373.40   96.14   7
  -7   6  -1  332.00   84.53   6
   7   6   3   -2.81    8.46   4
   7  -6   3  -20.69   31.97   8
   7   6   3   29.80   12.01   7
  -7   6  -3   35.83    5.10   6
   7   6   5   10.90   21.85   4
   7  -6   5    7.52   23.27   8
   7   6   5    9.75   15.15   7
  -7   6  -5    0.72    4.24   6
   7   6   7   46.54   31.20   4
   7   6   7   19.92   15.76   7
  -7   6  -7   74.42   49.78   6
   7  -6   7   54.52   33.41   8
   7   6   9   16.71   26.33   4
   7   6   9   49.52   45.41   7
  -7   6  -9   33.33   41.84   6
   7  -6   9  -43.50   26.04   8
   7   6  11  197.56   66.07   7
   7  -6  11  302.86   91.67   8
   7   6  11  279.24   90.07   4
  -7   6 -11  205.24   87.36   6
   7   6  13    6.16   27.07   4
  -7   6 -13   31.42   31.46   6
   7  -6  13   18.99   31.90   8
  -7   6 -13  -24.71   28.50   1
   7  -6  15    4.68   17.39   8
   7   6  15  -12.88   10.31   4
  -7   6 -15  -25.08   37.89   6
  -7   6 -15    0.91   22.29   1
  -7   6 -17   82.62   54.77   1
   7  -6  17   34.18   28.51   8
  -7   6 -17   79.31   54.20   6
   7   6  17   53.58   36.94   4
  -7   6 -19   68.52   55.28   1
   7   6  19   24.54   16.22   4
  -7   6 -19   62.80   40.13   6
   7  -7 -16   10.43   26.91   8
   7   7 -16   19.40   17.48   7
  -7   7  16   10.53   21.05   4
   7  -7 -14   10.79    8.80   8
   7   7 -14   -1.42   10.05   4
   7   7 -14   20.57   34.60   7
   7  -7 -12  -21.49   10.16   8
   7   7 -12   -1.95    2.90   4
   7  -7 -10   49.62   40.17   8
   7   7 -10   21.44   23.88   4
   7   7 -10  102.43   61.81   7
   7  -7  -8   36.75   34.65   8
   7   7  -8    9.31   11.52   4
   7   7  -8   48.16   38.57   7
   7  -7  -6  -17.67   26.08   8
   7   7  -6    8.14   23.59   4
   7   7  -6   20.26   10.17   7
   7  -7  -4   18.12   36.09   8
   7   7  -4   25.73   27.05   4
   7   7  -4   68.03   52.02   7
   7  -7  -2  -39.52   35.65   8
   7   7  -2   59.83   39.01   4
   7   7  -2   54.51   45.27   7
   7  -7   0  515.57  122.21   8
   7   7   0  403.39  105.35   4
   7   7   0  483.64  119.48   7
  -7   7   0  377.68  102.50   6
   7  -7   2  209.26   77.59   8
   7   7   2  221.09   77.46   4
   7   7   2  247.32   88.94   7
  -7   7  -2  267.92   88.66   6
   7  -7   4   65.46   45.16   8
   7   7   4   69.40   45.14   7
   7   7   4   74.90   54.49   4
  -7   7  -4   86.68   51.48   6
   7  -7   6   -9.81   12.87   8
   7   7   6  -13.67   25.64   7
  -7   7  -6   59.87   45.99   6
   7   7   6   20.71   27.95   4
   7   7   8   15.62   18.34   4
   7  -7   8   43.38   39.18   8
   7   7   8   -5.16   22.89   7
  -7   7  -8   59.21   43.01   6
   7  -7  10   25.71   31.75   8
   7   7  10    6.84   21.08   4
   7   7  10   -2.07    7.66   7
  -7   7 -10   -5.54   28.05   6
   7  -7  12   67.62   50.51   8
   7   7  12   11.57   38.73   4
  -7   7 -12   87.54   58.06   6
  -7   7 -12   66.90   44.67   1
   7   7  14   15.85   42.05   4
  -7   7 -14    7.24   24.50   6
   7  -7  14  -20.73   29.81   8
  -7   7 -14   -5.90   32.75   1
   8   0 -32  266.73   92.33   1
   8   0 -30   58.33   51.91   1
   8   0 -28  134.53   59.51   1
   8   0 -26    5.82   26.27   1
   8   0 -24  -12.55   10.64   1
   8   0 -24    1.78    4.00   7
  -8   0  22 1118.96  159.35   2
   8   0 -22 1128.11  148.34   1
   8   0 -20  264.75   67.04   1
  -8   0  20  315.68   81.89   2
   8   0 -20  299.87   61.14   7
   8   0 -18 1685.70  137.60   8
  -8   0  18 2714.23  233.23   2
  -8   0  18 1303.39  132.78   8
   8   0 -18 2116.00  164.94   7
   8   0 -18 2278.70  184.51   1
   8   0 -16  306.03   67.16   1
   8   0 -16  312.94   52.04   8
  -8   0  16  361.19   77.12   2
  -8   0  16  142.58   37.09   8
   8   0 -16  264.03   54.40   7
  -8   0  14  687.52  100.65   2
  -8   0  14  402.36   65.76   8
   8   0 -14  798.54   80.73   8
   8   0 -14  740.92   89.66   7
   8   0 -14  750.35   93.25   1
  -8   0  14  662.65   53.08   4
  -8   0  12 1521.20  147.48   2
   8   0 -12 1663.84  128.31   8
   8   0 -12 1659.91  138.09   7
   8   0 -12 1371.12  122.79   1
  -8   0  12 1660.55  112.98   4
  -8   0  10 5159.39  318.25   2
   8   0 -10 5570.56  305.75   7
   8   0 -10 4923.36  310.23   3
  -8   0  10 6006.26  303.15   4
  -8   0   8   28.83   17.96   4
   8   0  -8   16.72    4.69   8
   8   0  -8   36.14   21.51   7
   8   0  -8   33.00   10.71   3
   8   0  -6 3526.87  194.90   8
   8   0  -6 3186.61  196.22   3
   8   0  -6 3649.40  190.44   4
   8   0  -413917.73  504.53   8
   8   0  -413162.21  484.33   4
   8   0  -2 7454.60  380.06   3
   8   0  -2 7655.01  371.72   4
   8   0   015004.94  579.52   3
   8   0   016822.74  613.65   4
  -8   0  -2 1968.95  135.16   1
   8   0   2 1779.13  138.26   4
  -8   0  -4 3336.33  210.07   1
   8   0   4 2559.79  196.46   4
  -8   0  -6   38.31   11.94   1
   8   0   6   15.31   23.03   4
  -8   0  -8 3772.01  253.55   1
   8   0   8 3480.02  248.72   4
  -8   0 -10 2934.70  219.67   1
   8   0  10 2538.25  212.31   4
  -8   0 -12 1274.81  142.46   1
   8   0  12 1220.22  144.41   4
   8   0  14  627.44  101.17   4
  -8   0 -14  604.52   97.42   1
  -8   0 -16  255.82   67.66   1
   8   0  16  184.00   58.49   4
   8   0  18   21.89   27.58   4
  -8   0 -18   42.00   31.27   1
  -8   0 -20   67.63   34.45   1
   8   0  20   83.91   41.84   4
  -8   0 -22  161.19   63.28   1
   8   0  22  152.80   55.37   4
   8   0  24  173.19   66.57   4
  -8   0 -24  254.09   77.10   1
   8   0  26   -9.72    8.81   4
  -8   0 -26  134.52   59.82   1
   8   0  28  638.83  136.89   4
  -8   0 -28  618.45  133.22   1
  -8   0 -30   50.13   30.88   1
  -8   0 -30    0.50   13.94   5
   8  -1 -33    0.29   11.94   1
   8   1 -33   11.78   29.20   1
   8  -1 -31   -9.11   26.01   1
   8   1 -31   16.23   15.05   1
   8   1 -29   84.04   59.82   1
  -8   1  29  101.54   42.88   2
   8  -1 -29   41.17   31.68   1
   8   1 -27   40.00   34.94   1
  -8   1  27   28.16   25.00   2
   8  -1 -27    1.33   11.84   1
   8   1 -27    2.75    7.03   7
  -8   1  25   62.63   47.27   2
   8   1 -25  -50.86   53.88   1
   8   1 -25   12.77   20.50   7
   8  -1 -25   -2.56   23.66   1
   8   1 -23   58.45   14.42   1
  -8   1  23   40.50   33.94   2
   8   1 -23   68.82   33.13   7
   8  -1 -23   29.79    7.21   1
   8   1 -21  367.03   88.70   1
   8  -1 -21  166.38   46.67   8
  -8   1  21  464.97  101.84   2
   8   1 -21  384.42   80.19   7
   8  -1 -21  335.81   73.86   1
   8  -1 -21  227.47   41.33   7
  -8   1  21  183.71   31.71   4
   8  -1 -19   15.41   14.70   8
  -8   1  19   26.87   21.85   2
  -8   1  19   16.22    8.98   4
   8   1 -19   26.52   21.88   7
   8  -1 -19   40.04   20.43   1
   8   1 -19   31.53   22.01   1
   8  -1 -17  117.76   39.17   3
   8  -1 -17   65.20   26.39   8
   8   1 -17  125.70   41.54   7
  -8   1  17  152.92   50.10   2
   8  -1 -17  111.35   38.62   1
  -8   1  17   57.16   21.89   6
   8   1 -17  120.14   46.83   1
   8  -1 -15  151.71   41.76   3
   8  -1 -15  148.14   41.88   8
  -8   1  15  169.35   46.68   2
   8   1 -15   77.48   16.60   8
  -8  -1  15  186.18   56.12   2
   8   1 -15  177.75   45.84   7
   8  -1 -15  178.58   43.47   1
   8  -1 -13 2513.86  183.94   8
  -8  -1  13 3138.54  233.12   2
   8   1 -13 2863.61  154.02   8
   8   1 -13 3190.99  217.34   7
   8  -1 -13 2418.51  171.43   1
   8  -1 -13 2476.87  196.08   3
  -8  -1  11 1041.42   81.42   4
  -8  -1  11 1034.93  119.48   2
   8  -1 -11  946.92  100.62   8
   8   1 -11  930.80  109.18   7
  -8   1  11  649.25   88.38   7
   8  -1 -11 1099.66   93.55   1
   8  -1 -11  838.90  101.06   3
   8   1 -11 1089.88   80.14   4
   8   1 -11  863.93   80.27   8
  -8  -1   910978.93  452.21   4
   8  -1  -9 9130.56  419.59   8
  -8  -1   911435.04  494.52   2
   8   1  -9 9211.52  454.42   7
   8  -1  -9 9766.92  397.86   1
   8  -1  -9 8960.57  446.65   3
   8   1  -9 9556.79  436.00   8
   8   1  -911217.35  433.50   4
  -8  -1   711713.42  459.80   2
   8  -1  -710484.02  421.57   8
   8   1  -7 9503.78  434.40   7
   8  -1  -710150.76  353.81   1
   8  -1  -7 9621.33  428.96   3
   8   1  -7 8673.91  426.32   3
  -8   1   7 6734.81  446.32   4
   8   1  -711257.09  429.85   4
  -8  -1   7 5425.56  399.05   4
  -8  -1   5 1195.08   95.71   2
   8  -1  -5 1103.47  102.25   8
   8  -1  -5  946.90   96.30   3
   8   1  -5  994.38  101.50   3
   8   1  -5 1202.23  102.12   4
   8   1  -5 1074.89  104.73   7
   8  -1  -3  386.79   60.54   8
  -8  -1   3  458.50   52.11   2
   8   1  -3  439.76   61.09   4
   8   1  -3  445.02   66.05   7
   8  -1  -3  382.83   58.71   3
   8   1  -3  384.55   61.53   3
   8   1  -1  404.11   57.81   4
   8  -1  -1  395.96   61.05   8
   8  -1  -1  367.92   33.22   1
   8   1  -1  350.48   58.30   3
   8  -1   1  612.32   78.44   8
   8  -1   1  405.97   49.95   1
   8   1   1  690.84   80.94   3
  -8   1  -1  806.43   65.30   1
   8   1   1  601.09   78.84   4
   8  -1   3 1232.09  112.69   8
  -8   1  -3 1504.27  107.00   1
   8   1   3 1382.22  124.22   4
  -8   1  -5 6193.66  298.15   1
   8  -1   5 5282.36  302.46   4
   8   1   5 5009.21  293.25   4
  -8   1  -7 3705.34  238.16   1
  -8  -1  -7 4137.71  276.41   1
   8  -1   7 3562.93  254.91   4
   8   1   7 3323.14  242.56   4
   8  -1   9  309.61   70.60   4
   8   1   9  256.27   60.21   4
  -8  -1  -9  152.58   38.25   2
  -8  -1  -9  235.68   64.22   1
  -8   1  -9  285.28   58.72   1
  -8   1 -11 2993.45  227.52   1
  -8  -1 -11 3047.63  244.84   1
   8  -1  11 3142.61  250.19   4
   8   1  11 2918.45  237.60   4
  -8   1 -13 1310.34  147.51   1
  -8  -1 -13 1639.22  172.96   1
   8  -1  13 1568.80  175.24   4
   8   1  13 1580.38  170.93   4
  -8   1 -15 3800.54  292.30   1
  -8  -1 -15 4192.74  316.35   1
   8  -1  15 4709.67  341.31   4
   8   1  15 4446.74  331.35   4
   8  -1  17  664.11  119.64   4
   8   1  17  502.22  102.79   4
  -8  -1 -17  465.54  100.70   1
  -8   1 -17  480.29   90.45   1
  -8   1 -19 1533.91  179.48   1
  -8  -1 -19 1432.41  182.25   1
   8  -1  19 1907.61  214.91   4
   8   1  19 1794.67  206.76   4
  -8  -1 -21   74.41   36.76   1
   8   1  21   45.80   19.08   4
  -8   1 -21   58.52   37.33   1
  -8   1 -23 1497.18  191.00   1
  -8  -1 -23 1725.61  205.75   1
   8   1  23 1779.67  217.93   4
  -8   1 -25  408.06   98.47   1
   8   1  25  464.26  110.25   4
  -8  -1 -25  463.58  105.01   1
  -8   1 -27  -18.00   28.59   1
   8   1  27   12.85   24.69   4
  -8  -1 -27    0.50   12.37   1
   8   1  29    8.10   25.33   4
  -8  -1 -29   25.27   30.93   1
  -8  -1 -29   -6.34   13.21   5
  -8   1 -29   48.99   47.38   1
  -8   1 -31   -3.42   18.32   1
  -8  -1 -31   -9.49    4.30   1
  -8   1 -31  -24.21   44.33   5
   8   2 -32   31.87   49.52   1
  -8   2  32    2.14   17.06   2
   8  -2 -32   -6.16    2.92   1
   8  -2 -30   23.69   28.28   3
   8   2 -30  108.98   66.60   1
   8  -2 -30   30.04   24.25   1
  -8   2  30  145.67   72.33   2
   8   2 -30   14.91   16.88   7
  -8   2  28  110.84   45.61   2
   8  -2 -28   28.46   28.50   3
   8   2 -28   94.95   55.16   1
   8  -2 -28   89.35   51.51   1
   8   2 -28   66.14   42.25   7
   8  -2 -26   93.05   49.58   3
   8  -2 -26   49.18   34.35   1
  -8   2  26   89.63   49.33   2
   8   2 -26   54.87   34.10   7
   8  -2 -24   65.00   45.05   3
   8   2 -24  246.61   87.85   1
   8  -2 -24  146.23   54.23   1
  -8   2  24  144.11   59.00   2
   8   2 -24   83.24   40.33   7
  -8   2  22 1118.59  118.42   4
   8  -2 -22 1066.42  142.02   8
  -8   2  22 1491.75  191.94   2
   8   2 -22 1394.23  165.49   7
   8   2 -22 1535.79  188.51   1
   8  -2 -22 1408.09  168.66   3
   8  -2 -22 1537.70  161.19   1
   8  -2 -20  -20.35   12.18   8
   8  -2 -20   -9.46    7.96   1
  -8   2  20   -8.84   17.32   4
   8   2 -20   -0.30   12.29   7
   8   2 -20   28.53   25.53   1
  -8   2  20    9.32   25.02   2
   8  -2 -20   15.80   15.22   3
  -8   2  18 1036.41  145.15   2
   8  -2 -18 1057.59  132.77   8
   8   2 -18 1116.34  139.18   7
   8  -2 -18 1085.82  130.68   3
   8  -2 -18 1082.36  121.18   1
   8  -2 -16  403.80   74.00   8
   8   2 -16  370.74   76.08   7
  -8   2  16  299.17   29.06   6
   8  -2 -16  482.47   73.21   1
   8   2 -16  171.11   26.49   4
   8  -2 -16  412.63   73.55   3
   8   2 -14  450.16   38.81   8
   8  -2 -14  645.97   93.73   8
   8   2 -14  813.76  107.62   7
  -8   2  14  746.54   63.76   7
   8  -2 -14  717.76   93.60   3
   8  -2 -14  652.16   76.37   1
   8   2 -14  600.84   61.99   4
   8  -2 -12   97.96   35.43   8
   8   2 -12  108.47   24.89   4
  -8   2  12  109.04   27.30   7
   8   2 -12  113.97   39.78   7
   8  -2 -12   63.06   18.82   1
   8  -2 -12   82.21   34.11   3
  -8   2  12   27.95   16.63   1
   8  -2 -10 2063.27  170.40   8
   8   2 -10 2571.72  204.45   7
  -8   2  10 2067.96  150.29   1
   8  -2 -10 2178.74  169.55   3
   8  -2 -10 2430.67  143.95   1
  -8   2  10 2233.31  160.69   7
   8   2 -10 2484.84  168.66   4
  -8  -2   8 5121.79  340.16   4
   8  -2  -8 5765.30  318.27   8
   8   2  -8 5762.57  347.96   7
   8  -2  -8 5228.99  303.05   3
   8   2  -8 6630.51  331.96   4
   8  -2  -6 8714.18  407.49   8
   8   2  -6 8838.33  442.82   7
   8  -2  -6 8417.00  391.54   3
   8   2  -6 9327.93  433.58   4
   8   2  -4 3536.93  206.17   2
   8  -2  -4 3731.23  236.10   8
   8   2  -4 3805.85  246.78   7
   8   2  -4 3826.78  241.17   3
   8   2  -4 4093.73  249.44   4
   8  -2  -2  242.57   54.34   8
   8   2  -2  214.03   49.56   4
   8   2  -2  215.29   49.47   7
   8   2  -2  197.95   45.01   3
   8  -2   0  756.92   93.57   8
   8   2   0  782.37   97.56   7
  -8   2   0 1057.69   74.40   1
   8   2   0  836.51   96.06   3
   8   2   0  792.64   99.69   4
   8  -2   2  172.84   42.53   8
   8   2   2  218.76   51.18   4
   8   2   2  179.21   45.17   7
   8   2   2  238.78   47.17   3
  -8   2  -2  214.16   37.35   1
   8  -2   4 3510.14  236.40   8
  -8   2  -4 3778.62  217.59   1
   8   2   4 3216.44  240.61   4
   8   2   6  168.36   43.74   4
   8  -2   6  222.36   53.79   8
  -8   2  -6  184.61   44.45   1
   8  -2   8 5724.46  348.80   8
  -8   2  -8 6006.79  340.96   1
   8   2   8 5387.56  350.51   4
   8  -2  10 1441.40  150.47   8
  -8   2 -10 1423.97  142.70   1
  -8  -2 -10 1006.28  140.16   1
   8   2  10 1241.21  144.39   4
   8  -2  12  -20.03   21.95   8
  -8   2 -12   72.23   41.24   1
  -8  -2 -12   48.36   55.26   1
   8   2  12   19.92   18.32   4
  -8  -2 -14   76.65   20.47   1
   8   2  14   55.14   35.78   4
  -8   2 -14   66.17   29.05   1
   8  -2  14   58.15   32.21   8
   8   2  16  468.69   94.29   4
   8  -2  16  449.83   88.55   8
  -8   2 -16  442.57   94.07   1
  -8  -2 -16  500.09  106.76   1
   8  -2  18  340.68   80.61   8
   8   2  18  246.06   69.94   4
  -8   2 -18  337.74   86.42   1
  -8  -2 -18  313.62   89.32   1
   8  -2  20    0.56   19.05   8
   8   2  20   87.65   45.61   4
  -8  -2 -20   11.18   17.34   1
  -8   2 -20   99.17   51.02   1
   8   2  22   28.64   24.75   4
   8  -2  22   51.69   38.82   8
  -8   2 -22  -12.60   12.37   1
   8  -2  24   46.36   28.99   8
   8   2  24   80.13   40.79   4
  -8  -2 -24  143.73   59.09   1
  -8   2 -24   66.96   37.10   1
   8   2  26   -1.72   14.64   4
  -8  -2 -26  -25.65   13.25   1
   8  -2  26    5.00   23.16   8
  -8   2 -26  -43.05   46.17   1
   8   2  28  -11.63   15.15   4
  -8  -2 -28   22.52   49.47   1
  -8   2 -28  -49.53   52.52   1
   8   2  30   14.84   25.20   4
  -8  -2 -30    7.42   18.12   1
  -8   2 -30   17.72   25.29   6
  -8   2 -30   23.87   34.87   1
  -8   3  31   65.30   31.67   2
   8   3 -31   17.94   23.57   7
   8   3 -29  -10.41   22.28   1
   8  -3 -29   13.86   17.17   1
  -8   3  29   39.35   23.77   2
   8   3 -29  -10.69   21.23   7
   8   3 -27  148.25   72.99   1
   8  -3 -27   27.48   23.99   1
  -8   3  27  201.37   80.99   2
   8   3 -27   55.36   37.98   7
   8  -3 -25  130.00   52.80   1
  -8   3  25  295.51   92.36   2
   8   3 -25  338.62   91.04   7
   8  -3 -25  187.81   60.36   3
   8   3 -25  290.86   86.75   1
   8  -3 -23  174.65   60.71   1
  -8   3  23  619.81  130.90   2
   8  -3 -23  309.50   82.77   8
  -8   3  23  445.34   86.64   4
   8   3 -23  391.76   95.22   7
   8   3 -23  540.22  125.28   1
   8  -3 -23  302.32   74.21   3
   8  -3 -21  -20.64   18.45   8
  -8   3  21    2.56   18.54   2
   8  -3 -21   -5.80    1.82   1
  -8   3  21   22.14   25.17   4
   8  -3 -21    8.36   12.68   3
   8  -3 -19 1878.60  194.93   8
   8   3 -19 1688.91  195.12   7
   8  -3 -19 1998.99  181.93   3
   8  -3 -17 1133.34  146.37   8
   8   3 -17  980.30  139.67   7
   8  -3 -17  760.59  103.48   3
   8  -3 -17  869.65  108.64   1
   8  -3 -15  108.32   43.86   8
   8   3 -15   11.10    7.76   4
   8   3 -15   44.46   25.68   7
   8  -3 -15   49.66   19.64   3
   8  -3 -15  117.39   37.77   1
   8   3 -13  189.28   46.28   4
   8   3 -13  108.71   28.39   8
   8  -3 -13  170.45   55.70   8
  -8   3  13   97.59   23.01   7
   8   3 -13  146.85   47.32   7
  -8   3  13  168.30   26.79   6
   8  -3 -13  161.89   43.07   3
   8   3 -11  609.03   84.78   8
   8  -3 -11  942.72  120.10   8
   8   3 -11 1172.84  138.79   7
  -8   3  11  524.64   81.96   1
   8  -3 -11  959.98  101.20   3
   8   3 -11  902.62  101.81   4
   8  -3  -9   34.55   13.02   8
   8   3  -9   27.84   17.24   4
  -8   3   9   -0.30    6.38   1
   8   3  -9   43.56   26.20   7
   8  -3  -7   49.20   34.60   8
   8   3  -7   58.87   33.04   4
   8   3  -7   42.32   23.60   7
  -8   3   7   42.44   15.04   1
   8  -3  -5   85.31   29.21   8
   8   3  -5   98.74   36.76   4
   8   3  -5   28.81   15.93   2
  -8   3   5   81.44   20.88   1
   8   3  -5   90.13   37.87   7
   8  -3  -3 3723.94  255.73   8
   8   3  -3 3404.53  211.19   2
   8   3  -3 4113.77  276.57   7
   8   3  -3 3877.67  249.51   3
   8   3  -3 4011.25  272.37   4
   8  -3  -1 1182.48  130.01   8
   8   3  -1 1323.39  124.74   3
   8   3  -1 1138.52  131.37   7
   8   3  -1 1257.84   88.88   2
   8   3  -1 1257.50  140.93   4
   8  -3   1 2315.51  198.66   8
   8   3   1 2553.88  207.14   7
   8   3   1 2755.17  195.12   3
   8   3   1 2477.84  212.83   4
   8  -3   3  115.48   41.86   8
   8   3   3  119.05   41.34   4
   8   3   3  137.60   40.24   7
   8   3   3  176.03   41.14   3
  -8   3  -3  122.09   33.59   1
  -8   3  -5  489.17   75.54   1
   8   3   5  378.56   74.33   7
   8  -3   5  442.65   85.82   8
   8   3   5  467.94   85.34   4
  -8   3  -7   10.16    9.30   1
   8  -3   7    1.32   19.50   8
   8   3   7   50.29   31.78   4
  -8  -3  -9   16.33    8.29   3
  -8   3  -9   -7.48   31.53   1
   8  -3   9    8.07   18.62   8
   8   3   9   24.26   24.23   4
  -8   3 -11  504.51   89.60   1
   8  -3  11  450.09   84.46   8
   8   3  11  414.15   85.12   4
  -8  -3 -11  214.62   47.08   3
  -8   3 -13   -6.95   24.84   1
   8  -3  13   19.70   24.49   8
   8   3  13   29.22   30.99   4
   8   3  15  168.52   55.15   4
  -8   3 -15  182.35   65.60   1
   8  -3  15  206.70   65.34   8
   8  -3  17 1345.72  164.20   8
  -8   3 -17 1484.17  182.26   1
  -8  -3 -17 1275.70  183.52   1
   8   3  17 1204.65  164.98   4
   8  -3  19  245.14   69.49   8
  -8   3 -19  354.69   95.10   1
  -8  -3 -19  238.95   72.85   1
   8   3  19  261.20   83.96   4
  -8  -3 -21   48.54   42.70   1
  -8   3 -21   74.89   44.83   1
   8   3  21   16.22   13.90   4
   8  -3  21   66.15   35.11   8
   8   3  23   -2.79   24.83   4
  -8  -3 -23   16.14   27.49   1
   8  -3  23   11.11   26.89   8
  -8   3 -23   12.65   27.29   1
   8   3  25   30.94   37.11   4
  -8  -3 -25   53.34   41.46   1
  -8   3 -25   11.35   35.75   1
   8   3  27    7.30   22.90   4
  -8   3 -27   19.82   33.21   1
  -8  -3 -27  115.83   74.90   1
  -8   3 -27   35.26   38.41   6
  -8   4  28   53.07   43.75   2
   8   4 -28   10.49   20.95   7
   8   4 -28   87.68   42.89   1
  -8   4  26   40.31   37.71   2
   8   4 -26  -12.41    9.40   7
   8   4 -26   50.75   74.78   1
  -8   4  24   30.97   16.23   2
  -8   4  24   25.77   31.56   4
   8   4 -24    9.64   26.16   7
   8   4 -24  -10.64   35.21   1
   8  -4 -22  195.89   66.32   8
  -8   4  22  202.81   81.02   2
  -8   4  22  148.40   62.60   4
   8   4 -22  219.57   74.63   7
   8   4 -20  237.12   73.89   7
  -8   4  20  226.59   77.12   4
   8  -4 -20  202.58   65.61   8
   8  -4 -18  115.24   51.94   8
   8   4 -18  158.78   60.26   7
   8  -4 -18   52.91   23.61   3
   8  -4 -16   65.68   38.37   8
   8   4 -16   32.88   21.53   4
   8   4 -16   86.41   45.92   7
   8   4 -14   53.28   26.17   4
   8   4 -14  117.89   43.81   7
   8  -4 -14  146.55   50.58   8
   8   4 -12  -13.29   19.70   4
   8   4 -12   15.89   28.71   7
   8  -4 -12   -9.23   13.28   8
  -8   4  12    9.54   10.24   6
   8   4 -10  492.36   84.73   4
   8  -4 -10  556.00  102.12   8
   8   4 -10  646.72  114.49   7
  -8   4  10  678.51   81.34   6
   8  -4  -8  245.15   62.70   8
  -8   4   8  158.34   43.87   1
   8   4  -8  172.94   50.59   4
   8   4  -8  243.69   68.65   7
  -8   4   8  252.07   51.55   6
   8   4  -6  738.19  109.63   4
   8  -4  -6  786.34  116.60   8
   8   4  -6  802.45  123.02   7
  -8   4   6  548.57   83.11   1
   8   4  -4  312.77   74.52   4
   8  -4  -4  378.50   81.73   8
   8   4  -4  438.28   89.46   7
  -8   4   4  351.83   74.48   1
   8   4  -2  189.70   46.10   3
   8  -4  -2  154.86   50.83   8
   8   4  -2  199.09   60.90   4
   8   4  -2  178.86   58.27   7
   8  -4   0   -6.28   14.99   8
   8   4   0   16.16   17.40   4
   8   4   0    2.10   21.99   7
   8   4   0    4.38    2.58   3
   8   4   2  717.32  119.36   4
   8  -4   2  676.47  113.09   8
   8   4   2  731.78  113.85   7
   8   4   2  697.93   88.25   3
   8  -4   4  187.37   55.67   8
   8   4   4  141.59   53.35   7
   8   4   4  194.58   62.96   4
   8   4   4  181.29   41.43   3
  -8  -4  -4   75.34   29.43   5
   8   4   6  267.86   39.07   2
   8  -4   6  434.39   89.51   8
   8   4   6  386.19   87.72   4
   8   4   6  401.10   86.43   7
  -8  -4  -6  192.20   40.94   5
  -8   4  -6  387.46   75.30   1
   8  -4   8  347.67   81.40   8
   8   4   8  286.37   43.68   2
   8   4   8  357.76   84.05   4
  -8   4  -8  338.40   72.04   1
  -8   4 -10  151.01   52.62   1
   8  -4  10  144.15   51.40   8
   8   4  10   73.34   24.09   2
   8   4  10  151.38   57.33   4
  -8   4 -12  756.95  128.74   1
   8   4  12  505.98   73.65   2
   8   4  12  614.76  113.99   4
   8  -4  12  665.94  120.73   8
  -8   4 -14   -2.65   11.00   1
   8  -4  14   20.47   30.36   8
   8   4  14  -12.13   24.56   4
   8  -4  16   -1.84   12.37   8
   8   4  16  -10.10   27.19   4
  -8   4 -16   48.69   42.96   1
  -8   4 -18    4.74   19.11   1
   8  -4  18    4.75   16.88   8
   8   4  18   -6.89    9.10   4
   8   4  20   67.41   40.20   4
  -8   4 -20  123.55   71.39   1
   8  -4  20   64.10   37.91   8
  -8   4 -20   97.61   56.99   6
   8  -4  22   28.34   30.06   8
   8   4  22   87.11   52.19   4
  -8   4 -22    5.86   21.58   1
  -8   4 -22   86.62   68.40   6
   8   4  24    6.94   12.75   4
  -8   4 -24   -0.26   30.71   6
  -8   4 -24   42.11   38.68   1
   8   4  26  -17.81   35.57   4
  -8   4 -26   16.73   36.84   1
  -8   4 -26  -29.48   35.87   6
  -8   5  25   27.26   39.51   2
   8   5 -25   46.81   32.86   7
  -8   5  23   70.56   56.11   2
  -8   5  23   20.06   30.84   4
   8   5 -23   39.99   36.39   7
   8  -5 -21   -0.59   16.79   8
  -8   5  21   14.67   20.38   4
   8   5 -19  122.06   65.02   7
  -8   5  19  196.74   75.33   4
   8  -5 -19   90.16   54.13   8
   8  -5 -17   19.98   24.12   8
   8   5 -17   24.85   30.47   7
   8  -5 -15   10.94    9.93   8
   8   5 -15    6.88   16.32   4
   8   5 -15  -14.72    4.37   7
   8  -5 -13 1127.95  160.57   8
   8   5 -13 1224.87  168.36   7
   8  -5 -11   31.00   21.44   8
   8   5 -11   -8.15   17.30   4
   8   5 -11   -9.04   14.10   7
   8  -5  -9  150.32   59.29   8
   8   5  -9  172.05   54.16   4
   8   5  -9  183.41   60.39   7
  -8   5   9  242.43   57.20   6
   8  -5  -7  326.62   81.63   8
   8   5  -7  262.70   69.40   4
   8   5  -7  333.43   83.63   7
  -8   5   7  282.55   65.82   6
   8   5  -5  116.82   55.71   7
   8  -5  -5  104.78   48.66   8
   8   5  -5  119.01   44.98   4
  -8   5   5  134.67   43.76   6
   8   5  -3  260.19   72.23   4
   8   5  -3  250.03   73.52   7
  -8   5   3  209.61   56.81   6
   8  -5  -3  165.07   57.24   8
   8   5  -1   82.35   32.24   3
   8   5  -1   84.40   38.80   4
   8  -5  -1   70.88   37.48   8
   8   5  -1   87.15   42.84   7
  -8   5   1   82.83   42.36   6
   8  -5   1  404.72   91.87   8
   8   5   1  395.60   92.77   4
   8   5   1  367.59   80.10   7
  -8   5  -1  421.41   88.52   6
   8   5   1  270.27   54.44   3
   8   5   3  878.19  140.20   4
   8  -5   3  924.37  137.57   8
   8   5   3  911.50  141.94   7
   8   5   3  722.34   91.74   3
  -8   5  -3 1044.84  149.94   6
   8  -5   5   -5.88   11.89   8
   8   5   5   11.73   19.92   4
   8   5   5   19.04   31.47   7
  -8   5  -5   28.59   24.74   6
   8  -5   7  115.61   64.09   8
   8   5   7  121.82   53.27   4
   8   5   7  170.12   58.35   7
  -8   5  -7  145.65   75.59   6
   8  -5   9  464.50  101.40   8
   8   5   9  445.16  103.64   4
   8   5   9  364.93   87.48   7
  -8   5  -9  454.77  113.04   6
  -8   5  -9  399.69   91.27   1
   8  -5  11   31.61   20.14   8
   8   5  11   42.94   27.30   4
  -8   5 -11   57.70   32.15   6
  -8   5 -11   37.02   26.07   1
  -8   5 -13  186.55   64.34   1
   8  -5  13   90.96   47.39   8
   8   5  13   99.11   48.97   4
  -8   5 -13  133.35   73.09   6
  -8   5 -15   91.98   51.78   1
   8  -5  15   50.92   31.57   8
   8   5  15  143.08   63.51   4
  -8   5 -15  169.99   70.13   6
   8  -5  17  138.47   56.66   8
  -8   5 -17  212.28   85.76   1
   8   5  17  200.27   76.57   4
  -8   5 -17  259.55   92.81   6
  -8   5 -19   14.86   21.55   1
   8   5  19   -9.14   28.52   4
   8  -5  19    1.83   11.85   8
  -8   5 -19   10.11   37.81   6
  -8   5 -21  -11.99   18.95   1
   8   5  21   12.12   22.01   4
  -8   5 -21  -14.30   23.01   6
   8   5  23  215.75   85.60   4
  -8   5 -23  183.71   69.06   1
  -8   5 -23  145.80   85.30   6
  -8   6  22  -19.50   30.96   4
   8   6 -22  141.61   68.71   7
   8  -6 -20   46.03   38.29   8
   8   6 -20   26.53   36.74   7
  -8   6  20   58.31   46.81   4
   8  -6 -18  138.12   58.41   8
   8   6 -18   97.77   56.94   7
  -8   6  18  156.63   75.04   4
   8  -6 -16   39.39   42.83   8
   8   6 -16   -8.17   20.16   7
   8  -6 -14   34.82   21.57   8
   8   6 -14    3.68   10.58   4
   8   6 -14   46.02   26.01   7
   8  -6 -12   60.06   35.04   8
   8   6 -12   35.99   25.10   4
   8   6 -12   34.79   30.92   7
   8   6 -10   66.19   34.62   4
   8   6 -10  174.91   72.27   7
   8  -6 -10  170.82   67.09   8
   8  -6  -8  276.87   80.06   8
   8   6  -8  213.18   63.78   4
   8   6  -8  287.43   88.83   7
   8  -6  -6  220.07   73.84   8
   8   6  -6  252.95   74.95   4
   8   6  -6  267.86   82.02   7
  -8   6   6  215.06   61.57   6
   8  -6  -4  415.66  102.64   8
   8   6  -4  345.35   90.39   4
   8   6  -4  339.96  100.17   7
  -8   6   4  312.62   78.96   6
   8   6  -2   -2.17   13.90   3
   8  -6  -2   44.39   45.67   8
   8   6  -2    6.10    3.49   4
   8   6  -2  -26.20   32.28   7
  -8   6   2   28.34   25.56   6
   8  -6   0    7.76   31.25   8
   8   6   0   13.57   20.28   4
   8   6   0    1.42   24.13   7
  -8   6   0   38.29   34.20   6
   8  -6   2    2.42   25.64   8
   8   6   2   56.37   39.54   4
   8   6   2   48.80   36.78   7
  -8   6  -2   60.48   25.57   6
   8  -6   4   74.49   45.51   8
   8   6   4   39.88   33.83   4
   8   6   4   21.37   23.75   7
  -8   6  -4   40.33   32.63   6
   8  -6   6  -19.61   30.19   8
   8   6   6  -24.54   35.27   4
   8   6   6    3.55   13.31   7
  -8   6  -6   35.54   25.65   6
   8   6   8    9.64   22.75   7
   8   6   8   71.06   54.81   4
   8  -6   8   38.03   42.06   8
  -8   6  -8   59.02   46.40   6
   8   6  10 1121.73  169.09   7
  -8   6 -10 1296.93  202.56   6
   8  -6  10 1054.36  166.59   8
  -8   6 -10  730.13  141.32   1
   8   6  10 1286.50  194.18   4
   8   6  12    6.46   34.98   4
  -8   6 -12   25.52   40.31   6
   8  -6  12   -3.10   15.47   8
  -8   6 -12   25.96   36.45   1
   8  -6  14  147.95   61.34   8
   8   6  14  144.26   69.37   4
  -8   6 -14  156.77   72.36   6
  -8   6 -14  158.72   68.63   1
  -8   6 -16   61.07   48.80   1
   8  -6  16   30.56   27.69   8
   8   6  16   42.24   35.91   4
  -8   6 -16   33.72   23.58   6
  -8   6 -18   15.78   38.72   1
   8   6  18    8.98   16.70   4
  -8   6 -18   35.78   32.70   6
   8  -7 -15    8.06   15.54   8
   8   7 -15   17.69   14.27   7
   8  -7 -13   10.88    5.67   8
   8   7 -13   -5.86    9.89   4
   8   7 -13  -22.15   26.15   7
   8  -7 -11   -4.43   20.27   8
   8   7 -11    0.73    6.69   4
   8   7 -11   -0.75   14.64   7
   8  -7  -9  -16.84   19.19   8
   8   7  -9    1.32   14.67   4
   8   7  -9   36.80   33.21   7
   8  -7  -7   57.26   38.97   8
   8   7  -7   33.37   30.67   4
   8   7  -7   93.08   61.61   7
   8   7  -5  113.94   59.51   4
   8   7  -5  180.57   73.17   7
   8  -7  -5  182.42   72.29   8
   8  -7  -3   75.86   51.61   8
   8   7  -3   99.05   50.90   4
   8   7  -3  129.52   64.81   7
   8  -7  -1   23.17   12.31   8
   8   7  -1  -24.66   28.42   4
   8   7  -1   20.20   35.43   7
  -8   7   1    0.86   17.13   6
   8  -7   1   23.18   23.85   8
   8   7   1   -7.89    7.49   4
   8   7   1   15.40   16.43   7
  -8   7  -1   38.93   36.43   6
   8  -7   3    9.14   18.17   8
   8   7   3    4.60   29.66   4
   8   7   3   23.60   13.95   7
  -8   7  -3   29.90   27.09   6
   8   7   5   -6.66    6.14   4
   8   7   5  -10.03   17.99   7
  -8   7  -5  -14.77   20.96   6
   8  -7   5   25.00   28.63   8
   8  -7   7   30.71   38.49   8
   8   7   7  -13.63   28.70   4
   8   7   7  -26.54   41.37   7
  -8   7  -7   -6.02   30.80   6
   8  -7   9   20.56   35.74   8
   8   7   9   -1.74   20.20   4
   8   7   9   16.88   24.51   7
  -8   7  -9  -10.25   10.26   6
   8  -7  11   15.35   29.84   8
  -8   7 -11  -23.58   24.84   6
   8   7  11   16.70   12.91   4
  -8   7 -11   13.60   19.88   1
   8   7  13   58.47   46.79   4
  -8   7 -13   29.37   41.10   6
  -8   7 -13   20.56   24.93   1
   9   0 -33   -6.99   11.57   1
   9   0 -31  -13.75   25.50   1
   9   0 -29   54.12   37.27   1
   9   0 -27   -8.82   13.33   1
   9   0 -25   30.50   32.87   1
  -9   0  25   31.58   42.10   2
   9   0 -23   17.27   32.41   1
  -9   0  23   18.45   20.20   2
   9   0 -23   -7.50   16.55   7
   9   0 -21  -28.18   29.46   1
  -9   0  21   -0.23   22.50   2
   9   0 -21   -8.93    9.57   7
   9   0 -19   -5.76    3.25   8
  -9   0  19   -6.93   21.38   2
   9   0 -19    3.64    8.67   7
   9   0 -17    2.52   12.08   1
   9   0 -17   -2.32    4.50   8
  -9   0  17   -2.44    5.51   2
   9   0 -15    2.28    7.73   1
  -9   0  15   -0.29    5.23   4
   9   0 -15   15.51   15.28   8
  -9   0  15   -3.97    9.46   2
   9   0 -15   -6.54   11.98   7
   9   0 -13   -4.33    2.95   8
  -9   0  13    0.63    4.97   4
   9   0 -13    3.27    9.02   7
  -9   0  13  -12.52    4.68   2
   9   0 -13   -9.18   14.10   1
   9   0 -11  -13.26   13.34   3
  -9   0  11  -10.86    5.65   4
   9   0 -11    1.49   10.12   8
   9   0 -11   -2.64    8.85   7
  -9   0  11   25.00   25.01   2
  -9   0   9    0.54    8.48   4
   9   0  -9   14.25   13.12   7
   9   0  -9   -0.45    3.85   3
  -9   0   7    1.79    7.97   4
   9   0  -7   15.79   17.32   8
   9   0  -7   -3.03   10.50   3
   9   0  -5   -5.30   10.95   4
   9   0  -5  -24.85   17.12   8
   9   0  -5  -30.12   15.78   3
   9   0  -3   -4.05    0.44   4
   9   0  -3   20.75    9.44   3
   9   0  -1  -18.97   10.12   4
   9   0  -1   -1.20    6.67   3
   9   0  -1   -0.39    2.91   1
   9   0   1   12.48   11.95   4
   9   0   1   -1.40    5.53   1
   9   0   3    4.03   22.96   4
  -9   0  -3    9.77   15.46   1
   9   0   5  -10.13    7.73   4
  -9   0  -5   -8.61   18.46   1
  -9   0  -7  -12.47    5.96   1
   9   0   7    5.05   14.29   4
   9   0   9   35.36   14.86   4
  -9   0  -9   43.56   33.68   1
   9   0  11  -22.74   23.35   4
  -9   0 -11   22.06   23.00   1
   9   0  13  -23.77   31.88   4
  -9   0 -13   19.70   18.18   1
  -9   0 -15  -34.72   36.24   1
   9   0  15   29.53   29.14   4
   9   0  17   64.23   44.85   4
  -9   0 -17   20.62    8.74   1
  -9   0 -19   -7.63   25.55   1
   9   0  19   40.23   37.82   4
  -9   0 -21    0.13   26.78   1
   9   0  21   24.34   33.48   4
   9   0  23   -3.59    4.58   4
  -9   0 -23   46.17   41.11   1
   9   0  25   34.13   36.05   4
  -9   0 -25   31.88   40.82   1
   9   0  27  -18.31   30.24   4
  -9   0 -27   38.61   36.12   1
   9   0  29   -7.61   19.17   4
  -9   0 -29  -35.97   40.73   1
   9  -1 -32   11.26   18.86   1
   9   1 -32   10.06   33.20   1
   9   1 -30   75.17   40.49   1
  -9   1  30   33.53   55.90   2
   9  -1 -30    4.88    8.26   1
  -9   1  28   73.49   55.25   2
   9   1 -28   33.13   43.47   1
   9  -1 -28    5.06   16.90   1
   9   1 -26  415.06  100.08   1
  -9   1  26  506.47  121.03   2
   9   1 -26  227.09   64.93   7
   9  -1 -26  467.86   99.02   1
   9   1 -24   -0.58    3.48   1
  -9   1  24    8.10   21.04   2
   9   1 -24   -1.42   11.61   7
   9  -1 -24    5.78   10.34   1
   9   1 -22  105.47   53.86   1
   9  -1 -22   30.39   20.50   8
  -9   1  22   63.48   36.36   2
   9   1 -22   54.42   31.36   7
   9  -1 -22   35.73   20.88   1
   9   1 -20   15.93   22.67   1
   9  -1 -20   39.12   24.94   3
   9  -1 -20   36.38   25.94   8
  -9   1  20   71.75   34.92   2
  -9   1  20   21.63   11.74   4
   9   1 -20   40.02   23.10   7
   9  -1 -20   47.65   32.53   1
   9  -1 -18  192.40   58.89   3
  -9   1  18  139.49   35.80   4
   9   1 -18   60.27   15.12   8
   9  -1 -18  184.97   46.77   8
  -9   1  18  188.83   55.38   2
   9   1 -18  203.16   55.74   7
   9  -1 -18  253.95   60.38   1
  -9   1  18  123.17   34.09   6
   9   1 -18  210.37   54.68   1
   9  -1 -16  413.93   82.09   3
  -9   1  16  279.66   54.95   4
   9   1 -16  288.61   42.02   8
   9  -1 -16  394.46   68.95   8
  -9  -1  16  463.16   88.48   2
   9   1 -16  468.51   83.19   7
   9  -1 -16  409.31   70.90   1
  -9   1  16  351.48   74.63   2
  -9   1  14  729.80  106.35   2
   9  -1 -14  886.06  100.24   8
  -9  -1  14  979.80  125.87   2
   9   1 -14  853.04   76.56   8
   9   1 -14  840.99  109.01   7
  -9   1  14  492.13   79.54   7
   9  -1 -14  804.91   88.19   1
   9  -1 -14  796.58  105.47   3
  -9   1  14  488.83   78.71   4
  -9  -1  12 8193.63  349.18   4
   9  -1 -12 7263.97  370.82   8
   9   1 -12 8292.82  358.39   8
  -9  -1  12 8227.01  439.24   2
  -9   1  12 5147.13  384.26   7
   9   1 -12 9471.33  434.14   7
   9  -1 -12 8219.45  361.32   1
   9  -1 -12 8379.28  416.74   3
  -9   1  12 4835.25  384.93   4
   9   1 -12 7654.22  345.39   4
   9   1 -10  242.89   41.57   8
  -9  -1  10  282.66   59.14   2
   9   1 -10  247.58   41.47   4
   9  -1 -10  182.29   44.52   8
   9  -1 -10  216.07   35.99   1
  -9  -1  10  232.79   44.51   4
   9   1 -10  279.92   57.71   7
  -9   1  10  175.44   47.10   7
   9  -1 -10  184.10   47.79   3
  -9  -1   8 4128.33  242.13   2
   9  -1  -8 3506.94  219.27   8
   9   1  -8 3779.31  237.67   7
   9  -1  -8 3473.16  166.42   1
   9  -1  -8 3478.50  223.98   3
   9   1  -8 2792.78  214.19   3
   9   1  -8 3855.40  215.86   4
  -9  -1   6 1938.22  143.60   2
   9  -1  -6 1956.93  150.65   8
   9   1  -6 1700.17  147.46   7
   9  -1  -6 1972.29   94.15   1
   9  -1  -6 1852.74  149.39   3
   9   1  -6 1590.82  146.68   3
   9   1  -6 2240.05  158.04   4
  -9  -1   6 1315.21  146.49   4
   9   1  -4    2.07    6.73   4
   9  -1  -4    0.02   13.38   8
   9   1  -4    1.21    6.22   7
   9  -1  -4   12.20   11.17   3
  -9  -1   4   29.05    7.98   2
   9   1  -4    7.51   11.89   3
   9   1  -2  296.15   55.64   4
   9  -1  -2  234.28   50.39   8
   9  -1  -2  256.92   25.83   1
   9   1  -2  249.21   48.93   3
   9  -1   011230.67  469.57   8
   9   1   011213.13  480.74   3
   9   1   011232.06  487.26   4
   9  -1   2  705.59   85.00   8
   9  -1   2  402.61   57.14   1
   9   1   2  686.50   83.02   3
  -9   1  -2  927.03   80.72   1
   9   1   2  736.93   93.63   4
   9  -1   4 1435.20  133.00   8
  -9   1  -4 1774.34  133.85   1
   9   1   4 1488.22  140.19   4
   9   1   6   30.92   17.00   4
   9  -1   6   28.63   18.23   4
  -9  -1  -6  -11.00   16.31   1
  -9   1  -6   -8.81    7.20   1
   9   1   8  573.78   94.71   4
  -9  -1  -8  781.96  112.36   1
  -9   1  -8  606.79   86.49   1
   9  -1   8  635.46  100.48   4
   9  -1  10   20.49   14.23   4
  -9   1 -10    1.87   16.67   1
   9   1  10   15.27   26.80   4
  -9  -1 -10   26.87   28.66   1
  -9   1 -12  189.36   48.44   1
   9  -1  12  219.43   68.02   4
   9   1  12  241.75   69.71   4
  -9  -1 -12  247.09   69.87   1
  -9   1 -14  744.91  110.94   1
   9  -1  14  718.73  123.80   4
  -9  -1 -14  816.65  123.51   1
   9   1  14  694.37  120.64   4
  -9   1 -16  109.92   44.36   1
   9  -1  16  116.06   49.11   4
  -9  -1 -16   57.32   28.65   1
   9   1  16  141.89   61.16   4
  -9   1 -18   34.88   33.83   1
   9  -1  18   72.71   52.79   4
   9   1  18   24.40   17.90   4
  -9  -1 -18    5.97   25.29   1
   9  -1  20  699.44  135.50   4
  -9   1 -20  577.33  111.29   1
   9   1  20  636.65  123.72   4
  -9  -1 -20  634.67  124.24   1
  -9   1 -22 1241.99  171.09   1
  -9  -1 -22 1189.39  169.70   1
   9   1  22 1696.01  211.57   4
  -9   1 -24  298.21   86.64   1
   9   1  24  338.82   98.19   4
  -9  -1 -24  256.02   80.94   1
   9   1  26  125.85   60.70   4
  -9   1 -26  165.60   62.52   1
  -9  -1 -26  116.13   52.61   1
   9   1  28  -26.95   17.58   4
  -9   1 -28   33.22   29.97   1
  -9  -1 -28   22.69   36.77   1
   9   1  30    2.68    5.25   4
  -9   1 -30  -13.16   38.75   1
  -9  -1 -30  -14.16   43.33   1
   9  -2 -31   22.90   27.69   3
   9   2 -31   92.00   57.11   1
  -9   2  31  107.60   59.89   2
   9  -2 -31   20.13   16.66   1
   9  -2 -29   31.50   31.83   3
   9  -2 -29   27.52   25.67   1
   9   2 -29  147.65   86.59   1
  -9   2  29  153.12   74.39   2
   9   2 -29   14.63   15.07   7
   9  -2 -27    9.23   16.01   3
   9   2 -27   74.49   50.56   1
   9  -2 -27   27.00   26.37   1
  -9   2  27   48.15   42.08   2
   9   2 -27   15.16   23.19   7
   9  -2 -25   96.86   48.17   3
   9  -2 -25   45.21   27.92   1
  -9   2  25  181.57   72.41   2
   9   2 -25   60.88   37.39   7
   9  -2 -23  809.29  127.35   8
  -9   2  23 1707.48  207.00   2
   9   2 -23 1584.27  178.52   7
   9   2 -23 1761.86  213.55   1
   9  -2 -23 1547.53  180.76   3
   9  -2 -23  921.55  129.41   1
   9  -2 -21   92.02   37.52   8
  -9   2  21  126.45   51.76   2
  -9   2  21  101.24   36.23   4
   9   2 -21   95.84   44.28   7
   9   2 -21  109.01   47.31   1
   9  -2 -21   76.48   33.22   1
   9  -2 -21   95.19   39.62   3
   9  -2 -19  165.76   52.55   8
  -9   2  19  186.72   66.54   2
   9  -2 -19  144.21   45.17   1
   9   2 -19  196.48   61.40   7
   9  -2 -19  156.62   50.12   3
   9  -2 -17  759.88  108.76   8
   9   2 -17  895.94  124.53   7
   9  -2 -17  795.79  114.07   3
   9  -2 -17  736.09   95.14   1
   9  -2 -15   -9.05    5.37   8
   9   2 -15   12.00   11.14   4
   9  -2 -15   31.21   26.06   1
   9   2 -15    4.49    3.25   8
   9   2 -15   26.47   28.23   7
  -9   2  15   22.93   15.51   7
   9  -2 -15    9.39   19.37   3
   9   2 -13   -0.16    6.83   8
  -9   2  13   -0.16    3.46   7
   9   2 -13   21.74   21.98   7
   9  -2 -13   -1.49   13.30   1
   9  -2 -13   31.93   24.55   8
   9   2 -13   10.13    9.62   4
   9  -2 -13  -15.99   17.91   3
   9  -2 -11 2206.19  177.94   8
   9   2 -11 2186.92  194.56   7
   9  -2 -11 2005.61  165.82   3
   9  -2 -11 2061.31  130.61   1
   9   2 -11 2140.25  157.44   4
   9  -2  -9 2249.52  180.66   8
   9   2  -9 2542.79  209.93   7
   9  -2  -9 1933.52  167.29   3
   9   2  -9 2494.24  178.28   4
   9  -2  -7  975.42  110.94   8
   9   2  -7 1141.30  125.45   7
   9  -2  -7  907.37  100.60   3
   9   2  -7  954.48  104.44   4
   9  -2  -5 3084.25  221.55   8
   9   2  -5 3679.10  246.27   7
   9   2  -5 3028.52  225.81   3
   9   2  -5 3481.89  232.31   4
   9  -2  -3  -16.07    9.84   8
   9   2  -3   -8.02    9.01   4
   9   2  -3    2.92    3.26   7
   9   2  -3   15.13   11.99   3
   9  -2  -1  742.81   96.64   8
   9   2  -1  736.00   94.96   7
   9   2  -1  749.75   92.64   3
   9   2  -1  722.75   94.14   4
   9   2   1  974.23  111.11   7
   9   2   1 1180.05  118.24   3
  -9   2  -1 1362.98   95.99   1
   9  -2   1 1074.77  115.57   8
   9   2   1 1200.03  126.34   4
   9   2   3   86.50   34.10   4
   9  -2   3   40.94   10.23   8
  -9   2  -3   90.17   22.34   1
   9   2   3   20.35   10.98   3
   9  -2   5 2186.87  189.43   8
  -9   2  -5 2517.55  180.29   1
   9   2   5 2042.35  184.96   4
   9   2   7   99.59   38.85   4
   9  -2   7  133.50   47.48   8
  -9   2  -7  107.98   38.19   1
   9  -2   9  835.09  116.60   8
  -9   2  -9  827.46  107.14   1
   9   2   9  770.14  111.69   4
   9   2  11  490.37   93.66   4
   9  -2  11  521.49   91.18   8
  -9   2 -11  418.13   82.47   1
  -9  -2 -11  445.41   94.17   1
   9   2  13  547.69   99.91   4
   9  -2  13  613.57  100.96   8
  -9   2 -13  630.17  101.40   1
  -9  -2 -13  561.74  106.01   1
   9   2  15    0.65    7.26   4
   9  -2  15  -21.55   29.55   8
  -9  -2 -15   -8.73   35.07   1
  -9   2 -15  -15.46   19.07   1
  -9  -2 -17  158.02   76.07   1
   9   2  17   96.41   46.81   4
   9  -2  17   61.52   38.32   8
  -9   2 -17  108.68   50.17   1
   9   2  19   57.66   37.55   4
  -9   2 -19  104.72   51.98   1
  -9  -2 -19   53.91   12.94   1
   9  -2  19   68.67   44.29   8
   9   2  21   99.13   55.70   4
   9  -2  21  104.47   52.32   8
  -9  -2 -21  -16.04   40.51   1
  -9   2 -21   36.70   38.30   1
   9   2  23    4.34   24.44   4
   9  -2  23   -3.36   13.01   8
  -9  -2 -23   51.45   52.67   1
  -9   2 -23   22.95   27.43   1
   9   2  25   29.06   38.05   4
   9  -2  25   39.77   37.87   8
  -9  -2 -25   91.90   59.20   1
  -9   2 -25   79.19   51.67   1
   9   2  27    3.12   25.98   4
  -9  -2 -27    7.33   25.23   1
  -9   2 -27   30.75   28.11   1
   9   2  29   63.37   46.21   4
  -9  -2 -29   80.08   55.23   1
  -9   2 -29  185.00   73.12   1
  -9   3  30    2.63   13.68   2
   9   3 -30   -5.98    1.56   7
   9   3 -28  177.44   91.92   1
   9   3 -28   42.34   32.90   7
   9  -3 -26  113.55   51.86   1
  -9   3  26  185.41   82.66   2
   9   3 -26   96.88   46.49   7
   9  -3 -26   62.83   35.80   3
   9   3 -26  164.53   77.76   1
   9  -3 -24  114.66   51.34   8
   9  -3 -24  123.91   51.09   1
  -9   3  24  234.12   86.56   2
   9   3 -24  149.70   54.84   7
   9  -3 -24   78.86   38.18   3
   9   3 -24  201.07   73.93   1
   9  -3 -22    9.53    9.20   8
  -9   3  22    8.28   23.95   4
  -9   3  22   15.29   30.92   2
   9  -3 -22    1.29   14.72   1
   9   3 -22   50.47   38.95   7
   9  -3 -22   -7.14    9.84   3
  -9   3  20   28.32   30.72   2
   9  -3 -20   -9.67   13.55   8
   9  -3 -20    7.60   17.44   1
   9   3 -20   -7.70   13.00   7
   9  -3 -20    6.05    8.97   3
   9  -3 -18  580.79  105.10   8
   9   3 -18  539.30  103.88   7
   9  -3 -18  542.76   90.97   3
   9  -3 -18  379.76   73.47   1
   9  -3 -16  184.51   53.49   8
   9   3 -16  177.01   53.04   7
   9   3 -16  100.95   30.79   4
   9  -3 -16  122.28   39.37   1
   9  -3 -16  168.17   49.06   3
   9  -3 -14   72.74   29.82   8
   9   3 -14   35.82   17.46   4
   9   3 -14   98.02   38.48   7
   9  -3 -14  126.94   43.67   3
   9  -3 -12   87.43   34.45   8
   9   3 -12   84.43   31.63   4
  -9   3  12   60.87   23.19   7
   9   3 -12  127.64   48.51   7
   9  -3 -12  100.82   32.45   3
   9   3 -12   54.17   24.73   8
  -9   3  12   83.91   32.69   1
   9  -3 -10    9.86    7.78   8
   9   3 -10  -11.71   11.35   4
  -9   3  10   11.83    6.60   1
   9   3 -10   18.43   21.56   7
   9  -3  -8   20.62   13.17   8
   9   3  -8   51.24   27.34   4
  -9   3   8   32.09   13.93   1
   9   3  -8   50.87   42.76   7
   9   3  -6  167.06   43.38   2
   9  -3  -6  349.92   68.81   8
   9   3  -6  318.96   64.58   4
   9   3  -6  314.90   72.97   7
  -9   3   6  379.91   40.43   1
   9   3  -4   12.55   17.31   3
   9   3  -4   -2.27    2.88   2
   9  -3  -4    8.02   15.78   8
   9   3  -4   17.06   15.80   4
   9   3  -4    4.03   14.61   7
  -9   3   4    8.15    7.23   1
   9   3  -2  345.12   40.78   2
   9  -3  -2  364.96   78.32   8
   9   3  -2  404.74   80.82   7
  -9   3   2  444.23   45.64   1
   9   3  -2  436.81   70.70   3
   9   3  -2  565.19   90.60   4
   9   3   0    9.20   11.68   4
   9   3   0   -2.98   20.56   7
   9   3   0    2.17   14.85   3
   9  -3   0    0.01   17.03   8
  -9   3   0  -17.69   15.16   1
   9   3   2 3799.66  273.51   7
  -9   3  -2 4250.92  247.28   1
   9   3   2 4264.14  272.92   3
   9  -3   2 4077.22  283.39   8
   9   3   2 3678.26  280.72   4
  -9   3  -4   46.10   25.22   1
   9  -3   4   22.17   24.23   8
   9   3   4   25.86   13.26   4
   9   3   4   18.68   10.75   7
   9   3   4   43.06   21.99   3
   9   3   6  481.00   89.98   4
   9  -3   6  521.27   95.15   8
  -9   3  -6  558.95   84.85   1
  -9   3  -8   21.53   13.47   1
   9  -3   8   74.05   37.53   8
   9   3   8   47.67   29.17   4
  -9   3 -10   22.42   15.76   1
   9  -3  10   -1.04    6.00   8
   9   3  10  -21.30   25.83   4
   9   3  12   32.03   26.17   4
   9  -3  12   43.98   33.72   8
  -9   3 -12   29.44   28.76   1
   9   3  14  666.16  117.05   4
   9  -3  14  762.18  122.76   8
  -9   3 -14  610.64  103.46   1
   9   3  16  116.44   54.39   4
   9  -3  16  119.68   48.66   8
  -9   3 -16  142.08   54.05   1
   9  -3  18  535.10  109.08   8
  -9   3 -18  883.17  143.93   1
  -9  -3 -18  792.44  141.87   1
   9   3  18  759.17  134.27   4
   9   3  20   -0.15    5.93   4
   9  -3  20   49.00   31.59   8
  -9   3 -20   -8.24    7.66   1
  -9  -3 -20   -2.45   42.96   1
   9   3  22   55.83   49.10   4
   9  -3  22   67.53   46.56   8
  -9   3 -22   59.14   36.72   1
  -9  -3 -22   64.28   43.38   1
   9   3  24   22.90   19.65   4
   9  -3  24   17.87   20.48   8
  -9   3 -24   11.84   33.96   1
  -9  -3 -24  -46.18    5.74   1
   9   3  26    3.25   15.96   4
  -9   3 -26  -11.57   20.41   1
  -9  -3 -26   34.68   45.24   1
  -9  -3 -28  -38.33   12.13   1
  -9   3 -28   -1.26   26.40   6
  -9   3 -28   14.79   29.58   1
  -9   4  27   24.19   48.15   2
   9   4 -27  -14.88   20.86   7
   9   4 -27  -33.32   48.69   1
  -9   4  25  -13.03   26.88   2
   9   4 -25   23.37   15.72   7
   9   4 -25   22.47   33.84   1
  -9   4  23   45.21   32.78   4
   9  -4 -23   30.03   29.41   8
  -9   4  23  113.42   66.27   2
   9   4 -23    6.69   26.76   7
   9  -4 -21  173.14   65.04   8
   9   4 -21  187.96   70.92   7
  -9   4  21  186.66   70.29   4
   9  -4 -19  186.97   68.42   8
   9   4 -19  242.89   77.13   7
   9  -4 -19   88.46   35.75   3
   9  -4 -17  107.81   52.57   8
   9   4 -17  113.81   53.27   7
   9   4 -15  307.44   67.18   4
   9  -4 -15  552.61  104.80   8
   9   4 -15  621.49  116.31   7
   9  -4 -13   40.41   18.02   8
   9   4 -13    8.96    4.99   4
   9   4 -13   12.95   22.11   7
  -9   4  13    2.93    6.10   6
   9   4 -11  201.30   58.76   7
   9  -4 -11  205.17   63.13   8
   9   4 -11  131.32   41.51   4
  -9   4  11  179.63   41.40   6
   9  -4  -9    2.40   20.86   8
   9   4  -9    0.25   10.90   4
   9   4  -9   -9.64   14.41   7
   9  -4  -7  313.45   71.13   8
  -9   4   7  215.53   45.95   1
   9   4  -7  345.03   79.45   7
   9  -4  -5  172.72   52.11   8
   9   4  -5  246.19   64.30   4
   9   4  -5  231.76   73.07   7
  -9   4   5  154.66   39.93   1
   9  -4  -3  612.79  101.42   8
   9   4  -3  589.55  100.69   4
   9   4  -3  635.53  108.92   7
   9   4  -3  660.48   93.55   3
   9  -4  -1  144.99   46.91   8
   9   4  -1  161.65   55.12   4
   9   4  -1  201.86   61.03   7
   9   4  -1  109.49   36.86   3
   9   4   1   26.74   21.62   4
   9  -4   1  -17.33   27.62   8
   9   4   1   28.16   31.99   7
   9   4   1   38.93   24.96   3
   9  -4   3 1695.90  183.58   8
   9   4   3 1644.22  177.46   7
  -9   4  -3 1464.17  139.36   1
   9   4   3 1436.83  139.19   3
   9   4   3 1612.46  183.29   4
   9  -4   5  244.94   70.19   8
   9   4   5  237.80   64.05   4
   9   4   5  271.62   68.08   7
   9   4   5  130.19   19.83   2
  -9   4  -5  241.23   51.35   1
  -9   4  -7  193.72   54.83   1
   9   4   7  180.25   59.94   7
   9  -4   7  190.45   61.45   8
   9   4   7  121.98   51.23   4
  -9   4  -9  -48.46   35.77   1
   9  -4   9   21.57   21.20   8
   9   4   9  -19.81    4.77   4
  -9   4 -11  642.33  116.27   1
   9  -4  11  669.48  125.21   8
   9   4  11  611.92  119.64   4
   9  -4  13  184.66   64.68   8
  -9   4 -13  112.28   47.19   1
   9   4  13  107.68   53.16   4
  -9   4 -15  116.35   51.69   1
   9  -4  15  149.15   65.27   8
   9   4  15   76.57   50.74   4
   9  -4  17   46.36   35.37   8
  -9   4 -17   56.97   35.31   1
   9   4  17   31.26   33.67   4
   9  -4  19   32.96   38.18   8
  -9   4 -19   19.60   21.64   1
   9   4  19   40.14   35.34   4
   9  -4  21   32.15   29.74   8
  -9   4 -21   64.72   47.55   1
   9   4  21   39.65   38.27   4
   9   4  23  207.19   75.01   4
  -9   4 -23  176.82   76.53   1
  -9   4 -23  242.23  101.59   6
   9   4  25    1.49    8.98   4
  -9   4 -25   -2.18   36.80   1
  -9   4 -25   -4.96   10.31   6
  -9   5  24  -30.72   58.45   2
  -9   5  24  -22.94   37.36   4
   9   5 -24   32.60   40.90   7
   9  -5 -22  -12.88   16.60   8
  -9   5  22   11.84   17.59   4
   9   5 -22  -12.12    8.68   7
   9  -5 -20   77.95   45.69   8
   9   5 -20   63.05   40.95   7
  -9   5  20   89.20   56.29   4
   9  -5 -18   54.39   38.24   8
   9   5 -18   28.46   26.97   7
   9  -5 -16    4.42   20.54   8
   9   5 -16   14.94   25.17   7
   9  -5 -14   29.14   21.32   8
   9   5 -14   46.03   25.18   4
   9   5 -14   89.76   47.93   7
   9  -5 -12   44.98   31.61   8
   9   5 -12   19.65   17.91   4
   9   5 -12   47.53   34.95   7
   9  -5 -10   21.23   23.68   8
   9   5 -10   45.59   24.97   4
   9   5 -10   61.37   48.34   7
  -9   5  10   27.87   18.39   6
   9  -5  -8  113.44   53.57   8
   9   5  -8  116.37   44.79   4
   9   5  -8   71.14   33.05   7
  -9   5   8   64.33   30.33   6
   9  -5  -6  281.64   76.28   8
   9   5  -6  370.75   86.50   4
   9   5  -6  310.71   86.64   7
  -9   5   6  333.61   71.97   6
   9   5  -4   68.81   38.52   4
   9   5  -4  112.60   54.40   7
  -9   5   4   68.82   32.52   6
   9  -5  -4   66.63   40.02   8
   9   5  -2   50.29   26.56   3
   9  -5  -2   52.49   31.52   8
   9   5  -2   38.25   25.27   4
   9   5  -2   12.08   22.77   7
  -9   5   2   32.84   26.49   6
   9   5   0 1746.29  204.65   4
   9  -5   0 1839.54  200.92   8
   9   5   0 1973.65  215.64   7
  -9   5   0 2114.17  220.13   6
   9   5   0 1783.92  163.62   3
   9   5   2  626.19  119.71   4
   9  -5   2  519.04  108.69   8
   9   5   2  520.88  110.81   7
   9   5   2  492.21   78.99   3
  -9   5  -2  601.85  118.30   6
   9  -5   4  701.70  124.08   8
   9   5   4  692.75  125.69   4
   9   5   4  703.05  126.76   7
  -9   5  -4  751.29  132.91   6
   9  -5   6 2797.68  260.12   8
   9   5   6 2703.40  256.48   7
  -9   5  -6 2935.14  285.57   6
   9   5   6 2550.10  259.23   4
   9  -5   8 2042.50  224.89   8
   9   5   8 2316.10  239.66   7
  -9   5  -8 1957.89  204.26   1
  -9   5  -8 2397.64  263.67   6
   9   5   8 1984.23  233.85   4
  -9   5 -10  549.23  107.57   1
   9  -5  10  686.95  130.78   8
   9   5  10  560.59  119.20   4
  -9   5 -10  835.83  156.17   6
  -9   5 -12   53.95   34.72   1
   9   5  12  113.03   62.71   4
   9  -5  12   85.27   50.76   8
  -9   5 -12  116.32   65.48   6
  -9   5 -14   -3.80   16.68   1
   9  -5  14   -4.02   20.56   8
   9   5  14   11.16   11.34   4
  -9   5 -14   10.96   22.40   6
  -9   5 -16  223.87   77.00   1
   9  -5  16  170.43   67.12   8
   9   5  16  174.67   71.88   4
  -9   5 -16  196.63   82.00   6
  -9   5 -18  215.01   76.45   1
   9   5  18  185.31   73.93   4
   9  -5  18  245.24   78.27   8
  -9   5 -18  173.65   82.95   6
  -9   5 -20   21.20   26.75   1
   9  -5  20   29.27   26.07   8
   9   5  20   27.80   18.35   4
  -9   5 -20   39.19   35.18   6
   9   5  22    0.39   32.83   4
  -9   5 -22   60.97   37.70   1
  -9   5 -22   69.15   60.13   6
   9  -6 -21   29.92   32.08   8
   9   6 -21   13.24   28.80   7
  -9   6  21   23.58   32.70   4
   9  -6 -19   -2.92   27.92   8
   9   6 -19   17.72   19.44   7
  -9   6  19   78.44   53.60   4
   9  -6 -17    5.30   24.04   8
   9   6 -17   25.85   29.91   7
   9  -6 -15   22.53   30.10   8
   9   6 -15   18.31   18.63   7
   9   6 -13   71.42   34.58   4
   9   6 -13   85.25   51.26   7
   9  -6 -13  191.26   67.29   8
   9  -6 -11   -0.80   14.91   8
   9   6 -11   -2.47    7.90   4
   9   6 -11   21.07   36.32   7
   9  -6  -9  227.91   73.18   8
   9   6  -9  125.16   52.92   4
   9   6  -9  209.54   74.82   7
   9  -6  -7  309.28   91.23   8
   9   6  -7  313.21   86.41   4
   9   6  -7  294.54   82.22   7
  -9   6   7  300.86   79.45   6
   9  -6  -5  -19.99   38.66   8
   9   6  -5   -9.72    4.43   4
   9   6  -5    4.71   18.32   7
  -9   6   5   -7.53    7.19   6
   9   6  -3  163.61   49.47   3
   9  -6  -3  176.92   69.04   8
   9   6  -3  131.64   51.06   4
   9   6  -3  207.07   67.63   7
  -9   6   3  190.62   63.24   6
   9  -6  -1  108.86   52.47   8
   9   6  -1   70.41   39.73   4
   9   6  -1  118.67   55.97   7
  -9   6   1   74.29   44.72   6
   9  -6   1   79.65   43.29   8
   9   6   1    7.87   15.67   4
   9   6   1   -6.19   29.24   7
  -9   6  -1   42.37   40.39   6
   9  -6   3   33.95   38.50   8
   9   6   3   65.94   48.24   4
   9   6   3   47.86   35.64   7
  -9   6  -3   83.03   47.61   6
   9  -6   5   -2.28    7.99   8
   9   6   5   21.10   19.85   4
   9   6   5   39.46   31.03   7
  -9   6  -5    6.29   23.01   6
   9  -6   7  655.80  130.61   8
   9   6   7  637.73  134.04   4
   9   6   7  525.80  117.73   7
  -9   6  -7  658.70  142.69   6
   9   6   9  144.08   65.39   4
   9   6   9  172.43   66.31   7
  -9   6  -9  235.84   82.24   6
  -9   6  -9  100.90   51.61   1
   9  -6   9  275.83   86.46   8
   9  -6  11   19.39   32.84   8
   9   6  11    1.48   21.57   4
  -9   6 -11    2.18    2.06   6
  -9   6 -11   22.06   31.51   1
  -9   6 -13    3.95    9.69   1
   9  -6  13    7.57   13.00   8
   9   6  13   -7.87   11.10   4
  -9   6 -13   -1.85   22.44   6
  -9   6 -15   13.29   16.90   1
   9  -6  15   68.75   43.25   8
   9   6  15   10.05   29.73   4
  -9   6 -15    9.38   18.98   6
  -9   6 -17   10.54   27.37   1
   9  -6  17   39.56   34.86   8
   9   6  17   23.34   25.62   4
  -9   6 -17   63.81   54.82   6
   9  -7 -14    1.51   22.32   8
   9   7 -14  -43.93   15.37   7
   9  -7 -12    3.23   23.47   8
   9   7 -12    3.85   13.25   4
   9   7 -12   24.96   30.15   7
   9  -7 -10   -6.53   20.24   8
   9   7 -10    7.71   10.40   4
   9   7 -10   -2.98   20.92   7
   9  -7  -8    1.00   11.95   8
   9   7  -8    0.61    5.02   4
   9   7  -8   -3.76   12.04   7
   9  -7  -6   24.33   39.67   8
   9   7  -6   17.03   22.50   4
   9   7  -6   41.54   40.37   7
   9   7  -4   60.23   48.36   4
   9   7  -4  114.79   61.01   7
  -9   7   4   27.71   25.67   6
   9  -7  -4   31.22   15.60   8
   9  -7  -2   -2.43   17.71   8
   9   7  -2   25.86   24.57   4
   9   7  -2   49.25   21.71   7
  -9   7   2   42.90   37.67   6
   9  -7   0   79.56   55.07   8
   9   7   0   80.18   47.62   4
   9   7   0   63.46   46.35   7
  -9   7   0   69.91   41.53   6
   9   7   2  -17.81    6.29   4
   9   7   2   39.15   45.35   7
  -9   7  -2  -12.52   24.06   6
   9  -7   2   21.70   16.89   8
   9  -7   4   54.54   46.73   8
   9   7   4   31.09   45.07   4
   9   7   4   44.54   35.37   7
  -9   7  -4  101.04   57.56   6
   9  -7   6   53.48   47.57   8
   9   7   6   53.18   44.18   7
   9   7   6   13.67   35.26   4
  -9   7  -6   91.94   55.18   6
   9  -7   8    2.90   24.46   8
   9   7   8   -4.54   12.57   4
   9   7   8   -6.48   18.31   7
  -9   7  -8   19.07   34.61   6
   9  -7  10    9.82   23.58   8
   9   7  10  -27.06   24.54   4
  -9   7 -10   18.29   39.69   6
  10   0 -32   20.75   35.18   1
  10   0 -30   73.26   49.84   1
  10   0 -28   39.65   37.82   1
  10   0 -26   -9.74   32.08   1
 -10   0  26   74.96   42.55   2
  10   0 -24   17.84   11.75   1
  10   0 -24   31.22   22.64   7
  10   0 -22 1055.81  141.95   1
 -10   0  22 1632.23  198.47   2
  10   0 -20  242.80   50.65   8
  10   0 -20  363.47   76.52   1
 -10   0  20  600.26  117.70   2
  10   0 -20  424.79   75.53   7
  10   0 -18 1854.42  167.73   8
 -10   0  18 3946.17  296.92   2
  10   0 -18 2591.87  202.01   7
  10   0 -18 3237.42  232.20   1
 -10   0  16 7787.55  423.18   2
  10   0 -16 5334.05  310.66   8
  10   0 -16 6837.40  354.33   7
  10   0 -16 6990.54  355.09   1
  10   0 -16 7347.13  415.62   3
 -10   0  16 4907.85  269.37   4
  10   0 -14   11.30   12.94   3
 -10   0  14   10.61   11.73   4
  10   0 -14   22.06   19.89   8
 -10   0  14  -25.63   32.52   2
  10   0 -14    0.12    4.55   7
  10   0 -14   -7.75    7.31   1
  10   0 -12  128.69   47.52   3
 -10   0  12  142.52   46.65   2
  10   0 -12  152.77   41.45   8
 -10   0  12  126.86   32.88   4
  10   0 -12  198.54   44.65   7
 -10   0  10 1236.36  126.38   2
  10   0 -10 1166.63  110.28   8
  10   0 -10 1104.49  123.02   3
 -10   0  10  908.53  104.46   4
  10   0  -8   16.42   11.65   8
  10   0  -8    1.19   21.17   3
  10   0  -6  561.62   79.60   8
  10   0  -6  376.58   68.44   3
  10   0  -6  667.01   83.85   4
  10   0  -4 8524.38  438.86   8
  10   0  -4 8471.34  432.72   3
  10   0  -4 8297.05  419.83   4
  10   0  -2   64.83   22.59   4
  10   0  -2   21.59   15.06   1
  10   0  -2   47.37   24.42   3
  10   0   0  350.82   60.60   4
  10   0   0   91.49   28.33   1
  10   0   2 1559.63  147.48   4
 -10   0  -427610.34 1024.58   1
  10   0   420113.43 1035.10   4
  10   0   6  255.63   59.94   4
 -10   0  -6  321.26   68.99   1
 -10   0  -8 7311.39  408.15   1
  10   0   8 6214.43  394.78   4
  10   0  10  373.55   79.41   4
 -10   0 -10  374.07   75.98   1
  10   0  12    7.99   13.47   4
 -10   0 -12   75.58   43.17   1
  10   0  14  -19.35   23.18   4
 -10   0 -14   36.62   25.25   1
 -10   0 -16 5117.46  365.65   1
  10   0  16 5088.03  379.16   4
 -10   0 -18 3467.04  298.17   1
  10   0  18 3652.67  316.66   4
  10   0  20  577.30  120.86   4
 -10   0 -20  495.88  102.74   1
  10   0  22  596.24  127.58   4
 -10   0 -22  527.85  111.46   1
  10   0  24  759.19  146.22   4
 -10   0 -24  602.60  127.60   1
  10   0  26   30.46   37.38   4
 -10   0 -26   50.99   49.64   1
  10   0  28  221.34   83.72   4
 -10   0 -28  120.89   63.39   1
  10   0  30   68.13   52.42   4
 -10   0 -30   45.86   45.11   1
  10  -1 -31  -17.51   26.84   3
  10   1 -31   10.58   16.51   1
 -10   1  31   -0.32   23.38   2
  10  -1 -31   -8.80   18.06   1
  10  -1 -29  286.56   91.57   3
  10   1 -29  553.75  129.71   1
 -10   1  29  613.53  142.73   2
  10  -1 -29  183.39   64.93   1
  10  -1 -27   43.18   16.56   3
  10   1 -27   48.21   30.75   1
 -10   1  27   30.71   11.39   2
  10   1 -27   39.90   29.99   7
  10  -1 -27   44.56   32.30   1
  10  -1 -25  -16.89   26.94   3
  10   1 -25   33.50   38.70   1
 -10   1  25   16.20   21.48   2
  10   1 -25   -5.95   11.40   7
  10  -1 -25   10.05   14.48   1
  10  -1 -23  193.79   66.41   3
  10   1 -23  163.48   78.24   1
  10  -1 -23   68.47   31.49   8
 -10   1  23  174.68   71.06   2
  10   1 -23   59.90   32.21   7
  10  -1 -23  161.48   49.63   1
  10   1 -21   -1.38   11.12   1
  10  -1 -21   36.10   35.24   3
  10  -1 -21   15.83   10.83   8
 -10   1  21    1.41   27.92   2
  10   1 -21   42.44   24.37   7
  10  -1 -21   35.79   29.16   1
  10  -1 -19   90.56   43.98   3
  10   1 -19   63.05   17.64   8
  10  -1 -19   68.32   35.54   8
 -10   1  19  121.11   44.74   2
 -10  -1  19   97.05   48.77   2
  10   1 -19  154.17   53.79   7
  10  -1 -19   42.28    7.23   1
  10   1 -19  117.47   38.58   1
  10   1 -17  180.68   36.44   8
 -10   1  17  706.74  118.25   2
  10   1 -17  619.98   95.66   7
  10  -1 -17  475.76   76.35   8
 -10  -1  17  732.39  120.34   2
  10  -1 -17  308.69   60.44   1
  10  -1 -17  589.96   99.12   3
  10   1 -17  481.22   87.44   1
 -10   1  17  372.78   60.07   4
  10  -1 -15  560.36   82.75   8
  10   1 -15  491.93   62.36   8
 -10   1  15  654.22  106.73   2
  10   1 -15  646.53   98.21   7
 -10  -1  15  705.42  113.19   2
  10  -1 -15  573.59   79.23   1
  10  -1 -15  706.98  102.82   3
 -10   1  15  340.27   64.06   4
 -10  -1  13  389.34   53.01   4
  10  -1 -13  537.85   78.62   8
  10   1 -13  529.98   65.97   8
  10   1 -13  656.00   95.55   7
 -10  -1  13  607.30   95.27   2
  10  -1 -13  519.00   65.72   1
  10  -1 -13  492.46   83.33   3
  10   1 -11   21.62   20.39   3
  10   1 -11    8.88    3.51   4
  10  -1 -11   19.13   12.77   1
  10   1 -11   27.03   14.19   8
 -10  -1  11   25.47    6.99   2
 -10  -1  11   -1.39    7.90   4
  10   1 -11   13.28   18.35   7
  10  -1 -11    4.07   11.29   8
  10  -1 -11   12.82   15.85   3
  10   1  -9   85.11   29.87   3
  10   1  -9  126.45   34.35   4
  10  -1  -9   79.38   20.69   1
 -10  -1   9  105.61   36.29   2
 -10  -1   9   40.77   20.70   4
  10   1  -9  111.36   36.78   8
  10  -1  -9  117.74   36.46   8
  10   1  -9   77.55   29.84   7
  10  -1  -9   52.71   21.15   3
  10   1  -7 3040.25  211.39   7
 -10  -1   7 2952.62  198.78   2
  10  -1  -7 2870.00  198.63   8
  10  -1  -7 2575.57  134.25   1
  10  -1  -7 2438.19  191.94   3
  10   1  -7 2640.02  203.07   3
  10   1  -7 3229.12  205.28   4
 -10  -1   5 3074.70  187.47   2
  10  -1  -5 2665.71  191.35   8
  10   1  -5 2668.71  196.88   7
  10  -1  -5 2232.15  180.25   3
  10   1  -5 2448.50  193.97   3
  10   1  -5 3097.17  209.06   4
 -10  -1   3 1687.12  106.90   2
  10  -1  -3 1560.90  134.79   8
  10  -1  -3 1357.18  122.56   3
  10   1  -3 1428.75  134.22   3
  10   1  -3 1848.96  148.96   4
  10  -1  -1 5980.23  290.98   8
  10   1  -1 6105.27  292.34   3
  10   1  -1 6677.13  320.00   4
  10  -1   1  627.61   84.68   8
  10   1   1  651.60   83.95   3
 -10   1  -1  735.54   70.32   1
  10   1   1  710.17   96.26   4
  10  -1   3  229.87   47.98   1
  10  -1   3  442.83   69.41   8
 -10   1  -3  536.02   67.41   1
  10   1   3  411.21   75.41   4
 -10   1  -511353.80  518.76   1
  10  -1   5 8698.03  504.80   4
  10   1   5 9613.70  527.55   4
 -10   1  -7 1803.32  161.53   1
 -10  -1  -7 1519.66  164.21   1
  10  -1   7 1542.51  168.12   4
  10   1   7 1608.41  165.65   4
  10  -1   9  249.65   69.82   4
  10   1   9  236.70   61.92   4
 -10   1  -9  211.39   55.14   1
 -10  -1  -9  323.22   77.31   1
 -10   1 -11 1285.56  146.61   1
 -10  -1 -11 1389.36  169.02   1
  10  -1  11 1355.55  168.14   4
  10   1  11 1322.35  164.29   4
 -10   1 -13  960.67  127.75   1
 -10  -1 -13 1066.11  148.42   1
  10  -1  13 1048.75  152.59   4
  10   1  13  968.78  141.85   4
  10  -1  15   11.78    5.72   4
  10   1  15   -0.58   13.46   4
 -10  -1 -15   18.22   16.93   1
  10  -1  17  584.03  117.86   4
  10   1  17  613.23  116.02   4
 -10   1 -17  562.23  101.91   1
 -10  -1 -17  631.52  121.53   1
  10  -1  19  506.35  113.92   4
 -10  -1 -19  432.61  103.30   1
 -10   1 -19  358.52   88.52   1
  10   1  19  411.13  101.56   4
 -10  -1 -21  369.32   95.20   1
 -10   1 -21  286.36   78.52   1
  10   1  21  416.29  112.07   4
 -10  -1 -23   39.00   23.30   1
  10   1  23   12.09   30.41   4
 -10   1 -23   19.98   25.33   1
 -10  -1 -25  164.63   75.56   1
  10   1  25   44.32   41.56   4
 -10   1 -25  123.17   46.37   1
 -10  -1 -27  166.01   70.19   1
  10   1  27  158.70   68.17   4
 -10   1 -27  152.02   59.23   1
 -10  -1 -29  -31.30   34.93   1
  10   1  29    5.10   21.14   4
 -10   1 -29  -20.47   11.93   1
 -10   2  32   -3.12   40.16   2
  10  -2 -32  -28.97   31.62   3
  10   2 -30  840.31  184.75   1
 -10   2  30  836.18  173.83   2
  10  -2 -30  267.93   82.58   1
  10  -2 -30  166.68   68.88   3
  10  -2 -28   -1.27    9.56   1
 -10   2  28   20.11   15.51   2
  10   2 -28   29.85   27.54   7
  10  -2 -28   15.53   16.55   3
  10   2 -26   82.39   54.55   1
  10  -2 -26   56.47   33.12   1
 -10   2  26  114.91   63.92   2
  10  -2 -26   53.10   41.31   3
  10   2 -26   96.79   54.17   7
  10  -2 -24  -13.33   20.65   8
  10  -2 -24   -4.39   11.96   1
 -10   2  24  -39.40   31.27   2
  10   2 -24   -5.14   19.21   7
  10  -2 -24   14.82   30.72   3
  10   2 -24   51.56   40.83   1
  10  -2 -22    2.49    9.50   8
 -10   2  22    0.82    7.49   2
  10  -2 -22    6.40   17.29   1
  10   2 -22   36.67   30.27   7
  10  -2 -22   -0.14   12.60   3
  10  -2 -20   43.58   19.07   8
 -10   2  20   26.33   19.09   2
  10  -2 -20    9.74    9.48   1
  10   2 -20   95.99   40.17   7
  10  -2 -20   47.53   34.87   3
 -10   2  18    9.09    8.78   2
  10  -2 -18    1.35    4.27   1
  10   2 -18  -13.30    3.64   7
  10  -2 -18   -7.46    7.54   8
  10  -2 -18   14.57   25.97   3
  10  -2 -16 1388.31  144.43   8
  10   2 -16 1618.81  168.37   7
  10  -2 -16 1457.13  151.70   3
  10  -2 -16 1034.40  104.29   1
  10  -2 -14   25.65   22.95   8
  10   2 -14    6.11    6.97   8
  10   2 -14   10.84   13.91   4
  10   2 -14   17.90   31.13   7
 -10   2  14    4.07    2.10   7
  10  -2 -14    0.31    5.75   1
  10  -2 -14   12.36   20.00   3
  10  -2 -12  485.89   85.45   8
 -10   2  12  357.49   66.00   7
  10   2 -12  588.64   98.90   7
  10  -2 -12  507.19   80.41   3
  10  -2 -12  249.58   40.93   1
  10   2 -12  413.10   64.49   4
  10  -2 -10 1078.61  121.46   8
  10   2 -10 1016.64  123.99   7
  10  -2 -10  935.40  110.09   3
  10   2 -10 1226.53  112.97   4
  10   2  -8  221.59   52.46   3
  10   2  -8  300.06   55.36   4
  10  -2  -8  200.86   48.03   8
  10   2  -8  203.35   51.59   7
  10  -2  -8  156.95   45.39   3
  10   2  -6 9440.87  528.10   3
  10   2  -610565.07  535.99   4
  10   2  -4  380.52   66.96   4
  10  -2  -4  407.41   71.35   8
  10   2  -4  373.48   70.26   7
  10   2  -4  364.23   67.90   3
  10  -2  -2  -11.84   13.42   8
  10   2  -2   20.18   14.44   7
  10   2  -2  -10.13    3.45   4
  10   2  -2   -4.00   15.75   3
  10  -2   0  855.45  109.63   8
  10   2   0  965.85  113.83   7
  10   2   0 1029.47  114.11   3
 -10   2   0 1027.49   71.59   1
  10   2   0  981.00  118.04   4
  10  -2   2 3044.69  226.18   8
  10   2   2 3358.13  233.62   3
 -10   2  -2 3715.03  205.29   1
  10   2   2 2963.07  232.16   4
  10   2   4  253.26   62.23   4
  10  -2   4  202.72   50.98   8
 -10   2  -4  305.66   51.68   1
  10   2   6   38.02   21.96   4
  10  -2   6   49.39   33.84   8
 -10   2  -6   33.24   24.23   1
  10  -2   8  267.22   66.41   8
  10   2   8  206.48   56.72   4
 -10   2  -8  236.97   50.55   1
  10  -2  10   60.20   34.32   8
  10   2  10   32.84   26.94   4
 -10   2 -10  -20.23   14.49   1
  10   2  12  162.89   53.33   4
  10  -2  12  161.18   49.81   8
 -10   2 -12  232.37   59.69   1
 -10  -2 -12  187.46   60.98   1
 -10  -2 -14   14.50   29.24   1
  10  -2  14   24.25   13.30   8
  10   2  14   -2.78   14.63   4
 -10   2 -14  -16.40   13.19   1
 -10   2 -16 1365.60  164.95   1
  10  -2  16 1490.65  179.40   8
 -10  -2 -16 1562.15  204.76   1
  10   2  16 1446.60  183.92   4
  10  -2  18 1403.54  176.93   8
 -10   2 -18 1238.11  168.27   1
 -10  -2 -18 1340.80  196.34   1
  10   2  18 1280.61  180.74   4
 -10  -2 -20  255.96   84.85   1
  10   2  20   79.08   58.12   4
  10  -2  20  153.55   63.21   8
 -10   2 -20   99.16   53.83   1
  10   2  22   97.28   51.09   4
  10  -2  22  123.80   47.91   8
 -10   2 -22  103.92   50.99   1
 -10  -2 -22  226.99   93.81   1
  10   2  24  560.46  129.86   4
  10  -2  24  488.29  110.93   8
 -10  -2 -24  547.42  133.67   1
 -10   2 -24  520.57  112.49   1
 -10   2 -26   81.48   36.12   1
  10   2  26   77.83   48.56   4
  10  -2  26  136.21   62.55   8
 -10  -2 -26  190.52   64.05   1
 -10   2 -28   26.75   30.93   1
  10   2  28   24.80   42.71   4
 -10  -2 -28    4.45   23.47   1
  10   3 -29  125.46   88.96   1
 -10   3  29   92.59   72.73   2
  10   3 -29  240.50   78.53   7
 -10   3  27  153.59   63.14   2
  10   3 -27   28.07   26.93   7
  10  -3 -27   53.75   35.43   3
  10   3 -27   52.83   39.56   1
  10  -3 -25   90.65   47.73   8
  10   3 -25  135.88   53.91   7
 -10   3  25  227.77   84.99   2
  10  -3 -25   83.46   41.16   3
  10   3 -25  138.88   68.76   1
  10  -3 -23   11.09   17.45   8
 -10   3  23   83.79   57.03   2
  10   3 -23   58.61   40.65   7
  10  -3 -23   37.83   25.11   1
  10   3 -23   89.71   44.70   1
  10  -3 -23   22.33   18.47   3
 -10   3  21  267.86   81.26   2
  10  -3 -21  250.63   72.04   8
  10  -3 -21  145.09   47.21   1
  10   3 -21  235.95   75.69   7
  10  -3 -21  109.54   46.80   3
  10  -3 -19  529.22  103.45   8
  10   3 -19  567.91  110.55   7
  10  -3 -19  482.28   92.40   3
  10  -3 -19  315.81   68.88   1
  10  -3 -17 1594.19  177.52   8
  10   3 -17 1857.91  201.10   7
  10  -3 -17 1493.86  159.41   3
  10  -3 -15  150.81   52.02   8
  10   3 -15  118.19   37.38   4
  10   3 -15  229.91   64.51   7
  10  -3 -15  107.71   37.69   3
  10  -3 -13   21.69   19.24   8
  10   3 -13    9.92   11.38   4
  10   3 -13   26.52   28.47   7
  10  -3 -13   36.23   25.94   3
 -10   3  13   -1.22    8.17   1
  10  -3 -11 1526.04  157.39   8
  10   3 -11 1566.13  174.73   7
  10   3 -11 1483.35  137.31   4
  10  -3  -9  798.47  114.98   8
  10   3  -9 1065.53  140.83   7
  10   3  -9  777.24  101.63   4
  10  -3  -7  145.18   48.27   8
  10   3  -7  119.30   40.83   4
  10   3  -7  138.68   49.53   7
  10  -3  -5 1585.50  160.15   8
  10   3  -5 1572.60  159.67   7
  10   3  -5 1456.37  141.53   3
  10   3  -5 1561.50  149.06   4
  10  -3  -3 1579.46  162.52   8
  10   3  -3 1491.27  165.50   7
  10   3  -3 1690.64  158.65   3
  10   3  -3 1764.75  168.76   4
 -10   3   1   82.43   19.66   1
  10  -3  -1   31.23   25.01   8
  10   3  -1   79.51   33.93   4
  10   3  -1   61.63   36.83   7
  10   3  -1   73.13   30.60   3
  10  -3   1 1531.12  167.81   8
  10   3   1 1321.82  152.99   7
 -10   3  -1 1804.81  126.61   1
  10   3   1 1565.47  151.68   3
  10   3   1 1429.53  158.64   4
 -10   3  -3    9.77    6.09   1
  10  -3   3   -6.05   25.38   8
  10   3   3   14.28    9.43   4
  10   3   3   32.14   19.87   7
  10   3   3   52.61   24.08   3
  10  -3   5  -21.79   14.36   8
  10   3   5  -15.02   26.73   4
 -10   3  -5    5.79   11.90   1
  10  -3   7 1512.72  166.97   8
 -10   3  -7 1414.62  140.79   1
  10   3   7 1308.07  159.16   4
  10  -3   9  701.44  115.07   8
 -10   3  -9  583.82   93.68   1
  10   3   9  595.49  108.62   4
  10  -3  11 1584.05  181.71   8
 -10   3 -11 1496.41  160.30   1
  10   3  11 1337.11  168.12   4
  10   3  13   38.46   28.64   4
  10  -3  13   77.52   33.48   8
 -10   3 -13   84.36   43.03   1
  10   3  15   42.25   44.72   4
  10  -3  15  110.89   50.30   8
 -10   3 -15   80.94   40.69   1
  10  -3  17  808.69  134.56   8
 -10   3 -17  821.08  135.44   1
  10   3  17  790.56  136.22   4
  10   3  19  178.84   68.40   4
 -10  -3 -19  113.84   54.82   1
  10  -3  19  128.31   52.86   8
 -10   3 -19  103.77   45.09   1
  10   3  21   44.67   30.75   4
  10  -3  21   34.58   43.02   8
 -10  -3 -21   63.31   47.53   1
 -10   3 -21    6.83   23.18   1
  10   3  23   43.81   34.73   4
  10  -3  23   20.70   10.15   8
 -10   3 -23   89.37   54.29   1
 -10  -3 -23   84.60   52.31   1
  10   3  25   -9.37   12.46   4
 -10  -3 -25   15.55   16.98   1
 -10   3 -25  -11.37    0.72   1
  10   3  27    5.35   12.48   4
 -10   3 -27    4.59   19.67   1
 -10   4  28   56.98   51.67   2
  10   4 -28   -8.43   17.49   7
  10   4 -28    2.00   30.76   1
  10   4 -26   45.30   34.92   7
  10   4 -26  125.13   81.94   1
 -10   4  26  186.10   88.53   2
 -10   4  24   53.69   40.23   2
  10  -4 -24   33.03   29.45   8
  10   4 -24  114.17   54.46   7
  10  -4 -22   27.56   24.88   8
  10   4 -22   38.40   29.23   7
 -10   4  22  -27.62   34.76   4
  10  -4 -20  220.61   71.53   8
  10   4 -20  202.16   70.87   7
  10  -4 -20   83.83   34.38   3
  10  -4 -18  465.25  106.02   8
  10   4 -18  558.95  114.06   7
  10  -4 -16   46.06   26.79   8
  10   4 -16   34.35   21.16   4
  10   4 -16  114.86   51.13   7
  10  -4 -14   22.62   22.60   8
  10   4 -14   10.12   12.90   4
  10   4 -14   21.34   15.15   7
  10  -4 -12  601.24  108.65   8
  10   4 -12  387.69   77.22   4
  10   4 -12  751.71  130.70   7
 -10   4  12  457.89   68.47   6
  10  -4 -10   33.10   23.32   8
  10   4 -10   38.82   22.84   4
  10   4 -10   64.97   30.74   7
  10   4  -8   27.21    9.09   4
  10   4  -8   26.27   29.89   7
  10  -4  -8   29.40   27.34   8
  10  -4  -6  987.23  135.22   8
  10   4  -6 1060.39  146.86   7
  10   4  -6 1030.33  138.53   4
  10   4  -4  395.06   62.33   2
  10   4  -4  939.21  131.22   7
  10  -4  -4  566.26  100.35   8
  10   4  -4  724.10  103.12   3
 -10   4   4  489.35   65.94   1
  10   4  -4  689.30  109.90   4
  10  -4  -2  821.59  124.45   8
  10   4  -2  816.33  124.64   7
  10   4  -2  751.27   99.13   3
  10   4  -2  660.93  110.21   4
  10   4   0  461.19   92.91   4
  10   4   0  398.77   85.62   7
 -10   4   0  383.67   58.51   1
  10  -4   0  411.85   88.04   8
  10   4   0  399.51   71.37   3
  10  -4   2  119.92   46.13   8
  10   4   2  123.81   48.82   4
  10   4   2  129.87   50.08   7
  10   4   2   83.10   31.62   3
 -10   4  -2   84.78   26.08   1
 -10   4  -4  161.88   45.71   1
  10  -4   4  158.60   59.39   8
  10   4   4  113.50   45.19   4
  10   4   4  182.68   58.78   7
  10   4   4  177.18   45.82   3
  10  -4   6 3419.76  282.83   8
  10   4   6 3344.07  278.05   7
 -10   4  -6 3022.41  252.02   1
  10   4   6 3371.58  287.84   4
 -10   4  -8  120.47   39.30   1
  10  -4   8  121.16   49.37   8
  10   4   8   73.44   42.58   4
 -10   4 -10  108.64   44.60   1
  10  -4  10   59.58   31.03   8
  10   4  10   67.60   40.63   4
 -10   4 -12   39.13   29.97   1
  10  -4  12   78.41   46.60   8
  10   4  12   17.95   24.41   4
  10  -4  14  534.96  116.40   8
  10   4  14  368.48   90.87   4
 -10   4 -14  333.79   81.66   1
  10  -4  16  117.07   55.99   8
  10   4  16  142.24   60.13   4
 -10   4 -16   92.79   40.35   1
  10   4  18   81.66   48.68   4
  10  -4  18   90.44   53.06   8
 -10   4 -18  124.90   60.14   1
  10   4  20   94.41   49.13   4
  10  -4  20   39.44   36.08   8
 -10   4 -20  166.83   64.07   1
  10   4  22   79.12   55.24   4
  10  -4  22   39.07   35.98   8
 -10   4 -22   52.62   37.57   1
  10   4  24  137.84   61.12   4
 -10   4 -24  135.46   67.18   1
 -10   4 -24  210.23   95.29   6
 -10   5  25   -0.21   45.71   2
  10   5 -25   -6.49   27.41   7
  10  -5 -23  -21.67   29.45   8
  10   5 -23  -20.39   36.18   7
 -10   5  23   12.84   33.01   4
  10  -5 -21   43.06   35.81   8
  10   5 -21    9.89   23.20   7
 -10   5  21  -14.37   19.78   4
  10  -5 -19    0.68   14.42   8
  10   5 -19   88.92   54.82   7
  10  -5 -17    1.96   24.94   8
  10   5 -17    3.86   13.20   7
  10  -5 -15    6.13   10.85   8
  10   5 -15   -3.22    9.09   4
  10   5 -15  -22.93   12.55   7
  10  -5 -13    7.45   20.80   8
  10   5 -13    8.65   12.31   4
  10   5 -13    1.25    4.52   7
  10  -5 -11    4.67   16.84   8
  10   5 -11   -0.75    7.84   4
  10  -5  -9   49.71   38.15   8
  10   5  -9  100.74   43.81   4
  10   5  -9   66.84   49.20   7
 -10   5   9   48.81   28.21   6
  10  -5  -7  364.83   87.14   8
  10   5  -7  361.03   87.03   4
  10   5  -7  355.31   95.97   7
 -10   5   7  325.15   73.29   6
  10   5  -5  178.68   48.43   3
  10  -5  -5  185.95   60.47   8
  10   5  -5  134.08   53.28   4
  10   5  -5  180.09   59.63   7
 -10   5   5  250.76   67.40   6
  10   5  -3   73.38   31.59   3
  10  -5  -3   71.71   37.83   8
  10   5  -3  130.85   48.93   4
  10   5  -3  114.59   59.35   7
 -10   5   3   85.10   40.23   6
  10  -5  -1  469.66  104.13   8
  10   5  -1  414.56   94.08   4
  10   5  -1  448.71  101.86   7
  10   5  -1  341.64   70.66   3
  10  -5   1   43.37   38.46   8
  10   5   1   -4.57    6.42   4
  10   5   1  -19.02   17.56   7
  10   5   1   66.11   37.87   3
  10  -5   3    6.74    8.22   8
  10   5   3  -30.43   32.63   4
  10   5   3   45.79   29.92   7
  10   5   3   11.87   10.72   3
 -10   5  -3    1.96   11.18   1
  10  -5   5   14.03   30.85   8
  10   5   5   -8.28   13.75   4
  10   5   5  -23.79    6.39   7
 -10   5  -5   38.59   29.43   1
  10  -5   7  480.21  111.92   8
  10   5   7  381.14   96.04   4
  10   5   7  485.04  105.67   7
 -10   5  -7  293.85   74.46   1
 -10   5  -9    0.28    8.42   1
  10  -5   9   12.68   34.86   8
  10   5   9  -21.94   21.65   4
 -10   5 -11    9.03   23.73   1
  10   5  11   -8.77    6.89   4
  10  -5  11   18.98   17.55   8
 -10   5 -13   61.60   38.13   1
  10  -5  13  136.23   55.85   8
  10   5  13  135.19   60.83   4
  10   5  15  118.77   60.99   4
  10  -5  15   91.63   53.50   8
 -10   5 -15  144.36   73.60   6
 -10   5 -15   71.54   52.62   1
 -10   5 -17   21.02   22.14   1
  10  -5  17   13.83   17.31   8
  10   5  17    0.30    8.93   4
 -10   5 -17   40.86   40.58   6
  10  -5  19   48.03   36.35   8
  10   5  19   62.46   44.48   4
 -10   5 -19   35.42   44.98   1
 -10   5 -19   46.11   39.53   6
  10   5  21   51.36   46.72   4
 -10   5 -21   95.12   59.00   1
 -10   5 -21  116.18   74.98   6
  10  -6 -20   21.56   28.18   8
  10   6 -20  -12.85   12.41   7
 -10   6  20    8.36   26.88   4
  10  -6 -18   56.58   47.33   8
  10   6 -18   28.10   20.32   7
  10  -6 -16  116.83   58.97   8
  10   6 -16   87.02   50.01   7
  10  -6 -14   10.12   21.44   8
  10   6 -14    0.62   11.08   4
  10   6 -14   -7.30   19.84   7
  10  -6 -12   11.93   30.40   8
  10   6 -12   -1.05    2.73   4
  10   6 -12   -6.71   23.58   7
  10  -6 -10   80.00   49.90   8
  10   6 -10   19.63   19.30   4
  10   6 -10   67.64   38.22   7
  10   6  -8  -21.51   26.42   4
  10   6  -8  -23.85   10.76   7
  10  -6  -6  -34.52   34.53   8
  10   6  -6  -36.05   36.67   4
  10   6  -6    7.99   29.85   7
 -10   6   6   -2.41   12.71   6
  10   6  -4   20.76   17.01   3
  10  -6  -4   -4.71   24.67   8
  10   6  -4   44.22   39.80   4
  10   6  -4   25.14   10.40   7
 -10   6   4  -36.75   25.95   6
  10  -6  -2  334.34   96.99   8
  10   6  -2  326.67   95.25   4
  10   6  -2  325.76   92.56   7
 -10   6   2  308.18   88.29   6
  10  -6   0   -5.90   30.20   8
  10   6   0    8.05   16.69   4
  10   6   0   45.53   28.25   7
 -10   6   0   24.18   20.10   6
  10  -6   2  237.97   77.10   8
  10   6   2  267.04   88.41   4
  10   6   2  185.17   75.11   7
 -10   6  -2  242.66   81.53   6
  10  -6   4  185.99   67.96   8
  10   6   4  191.45   70.83   4
  10   6   4  159.67   62.58   7
 -10   6  -4  212.44   75.09   6
  10  -6   6   28.10   24.01   8
  10   6   6   93.32   50.92   4
  10   6   6   84.56   56.52   7
 -10   6  -6   33.92   31.76   6
  10  -6   8   66.30   54.52   8
  10   6   8   19.83   36.15   4
  10   6   8   23.42   18.42   7
 -10   6  -8   10.13   36.13   6
 -10   6  -8   42.79   38.29   1
 -10   6 -10   26.47   22.88   1
  10  -6  10  122.58   59.29   8
  10   6  10   31.79   30.41   4
 -10   6 -10  121.56   63.89   6
 -10   6 -12   21.69   43.71   1
  10  -6  12   -1.26   11.90   8
  10   6  12   -9.65   13.35   4
 -10   6 -12   36.58   36.19   6
 -10   6 -14    7.36    2.16   1
  10   6  14   -7.96   16.61   4
 -10   6 -14  -37.01   44.02   6
  10  -6  14   18.80   21.56   8
 -10   6 -16   -3.47   13.81   1
  10  -6  16   36.53   35.58   8
  10   6  16   -2.65    7.62   4
 -10   6 -16   15.31   36.52   6
  10  -7 -13    2.99   20.86   8
  10   7 -13   48.47   46.15   7
  10  -7 -11   23.81   26.55   8
  10   7 -11   -1.83    8.99   4
  10   7 -11   10.49   22.12   7
  10  -7  -9   71.54   48.57   8
  10   7  -9   26.49   21.83   4
  10   7  -9   51.47   42.91   7
  10  -7  -7   22.16   23.79   8
  10   7  -7   21.67   24.48   4
  10   7  -7   68.80   52.37   7
  10  -7  -5   -4.15    5.98   8
  10   7  -5    2.48   13.10   4
  10   7  -5   -2.38   10.12   7
  10  -7  -3  -28.30   43.94   8
  10   7  -3   -2.88   24.13   4
  10   7  -3   37.13   42.37   7
 -10   7   3    7.75   14.09   6
  10  -7  -1    9.35   12.91   8
  10   7  -1  -17.71   14.98   4
  10   7  -1   19.85   27.97   7
 -10   7   1   34.83   37.37   6
  10  -7   1    7.68    6.47   8
  10   7   1   45.66   39.23   4
  10   7   1   53.93   55.74   7
 -10   7  -1   77.40   47.97   6
  10  -7   3  120.42   64.80   8
  10   7   3   44.42   38.97   4
  10   7   3   17.09   26.70   7
 -10   7  -3   33.24   32.49   6
  10  -7   5   48.64   47.28   8
  10   7   5   82.42   47.15   4
  10   7   5   62.04   49.31   7
 -10   7  -5  131.92   65.98   6
  10  -7   7   35.58   35.95   8
  10   7   7   21.16   17.35   4
  10   7   7    9.35   34.37   7
 -10   7  -7   63.74   36.89   6
  10  -7   9   48.82   40.92   8
  10   7   9   41.46   35.79   4
  10   7   9   11.33    6.83   7
 -10   7  -9   78.62   59.78   6
  11   0 -31  -11.98   22.95   1
  11   0 -29    0.91   15.41   1
  11   0 -27   -5.76    9.81   1
 -11   0  27   27.89   35.80   2
  11   0 -25    8.53    5.56   1
 -11   0  25   -3.09   22.85   2
  11   0 -23   36.19   25.47   1
 -11   0  23  -31.87   54.46   2
  11   0 -23    0.22    8.20   7
  11   0 -21  -11.12   11.93   8
  11   0 -21  -30.09   24.89   1
 -11   0  21   16.63   36.16   2
  11   0 -21   -5.97    2.16   7
  11   0 -19  -26.92   19.11   3
  11   0 -19   -2.64   10.80   1
  11   0 -19   -1.54    9.73   8
 -11   0  19   -8.03    9.30   2
  11   0 -19  -13.27   20.16   7
  11   0 -17   40.69   27.34   3
  11   0 -17   11.57   12.57   1
  11   0 -17    6.10    5.74   8
 -11   0  17   14.42   44.40   2
  11   0 -17   15.91   11.20   7
  11   0 -15   53.15   27.15   3
  11   0 -15   45.41   27.12   8
 -11   0  15    7.42   10.04   4
 -11   0  15   45.53   32.23   2
  11   0 -15    1.72    7.56   7
  11   0 -15   18.98    7.12   1
 -11   0  13  -13.09    4.23   2
  11   0 -13   22.41   16.92   8
  11   0 -13   13.82   17.41   7
 -11   0  13   -7.60   12.53   4
  11   0 -13   18.20    3.00   1
  11   0 -13   -1.03    6.49   3
 -11   0  11   53.63   39.57   2
 -11   0  11   -2.83    9.77   4
  11   0 -11    3.39   21.73   8
  11   0 -11   -5.70   18.07   3
  11   0  -9    8.08    5.16   8
  11   0  -9   -1.19   13.19   3
  11   0  -7   -2.18    3.20   8
  11   0  -7  -20.66   17.94   3
  11   0  -5   -2.57   19.97   4
  11   0  -5  -10.62    2.66   8
  11   0  -5   15.00   17.50   3
  11   0  -3    7.00    9.04   4
  11   0  -3   -3.26    8.08   1
  11   0  -3    9.40   15.54   3
  11   0  -1  -13.27   19.76   4
  11   0  -1    8.47   16.11   1
  11   0  -1    0.01   12.18   3
  11   0   1  -14.23   27.96   4
  11   0   3   10.24   20.99   4
  11   0   5  -37.60   25.24   4
 -11   0  -5    2.44    6.93   1
  11   0   7    3.35   15.81   4
 -11   0  -7   38.02   33.06   1
  11   0   9   20.64   32.94   4
 -11   0  -9  -30.06   18.68   1
 -11   0 -11  -29.35   28.17   1
  11   0  11    1.50   20.35   4
  11   0  13   23.65   40.66   4
 -11   0 -13  -10.24    6.24   1
  11   0  15    0.02    7.06   4
 -11   0 -15  -10.27   23.09   1
  11   0  17    0.01   16.40   4
 -11   0 -17  -21.77   22.94   1
  11   0  19   25.84   37.20   4
 -11   0 -19   14.95   15.41   1
  11   0  21   -6.01    3.18   4
 -11   0 -21   37.08   35.77   1
  11   0  23   30.46   36.58   4
 -11   0 -23   -0.31   18.76   1
  11   0  25   12.12   13.14   4
 -11   0 -25   -7.40   20.48   1
  11   0  27    4.76   13.61   4
 -11   0 -27   51.37   17.35   1
  11   0  29   -0.98   16.21   4
 -11   0 -29   53.25   42.91   1
  11  -1 -32   -4.64   23.96   1
  11  -1 -32    7.03   12.88   3
  11   1 -32   47.18   35.63   1
  11  -1 -30    7.89   20.82   3
  11   1 -30   12.67   25.27   1
 -11   1  30   71.70   70.21   2
  11  -1 -30    7.28   11.05   1
  11  -1 -28   -5.91   21.04   3
  11   1 -28   31.10   26.31   1
 -11   1  28  -12.16   15.44   2
  11  -1 -28   -9.27   16.56   1
  11  -1 -26  286.66   88.65   3
  11   1 -26  288.94   87.03   1
 -11   1  26  323.36  100.16   2
  11   1 -26  147.73   53.47   7
  11  -1 -26   83.47   40.27   1
  11  -1 -24  757.52  135.02   3
 -11   1  24  737.76  139.43   2
  11   1 -24  678.10  139.51   1
  11   1 -24  291.59   73.61   7
  11  -1 -24  217.45   61.93   1
  11  -1 -22  308.70   88.40   3
  11   1 -22  316.37   87.21   1
  11  -1 -22  150.60   48.07   8
 -11   1  22  414.93  106.85   2
  11   1 -22  180.67   56.46   7
  11  -1 -22  159.07   52.24   1
  11  -1 -20  506.70   89.67   8
 -11  -1  20 1018.87  156.22   2
 -11   1  20  705.02  128.88   2
  11   1 -20  644.97  107.52   7
  11  -1 -20  568.43   94.98   1
  11  -1 -20  813.96  129.28   3
  11   1 -20  583.51  110.14   1
  11  -1 -18   56.68   19.17   8
  11   1 -18   30.88   16.31   8
 -11   1  18   50.64   36.86   2
 -11  -1  18   30.90   26.71   2
  11   1 -18   51.24   22.76   7
  11  -1 -18   46.15   27.14   1
  11   1 -18   99.89   39.42   1
  11  -1 -18   64.17   28.21   3
 -11   1  16  529.37   99.58   2
  11   1 -16  146.43   35.71   8
  11  -1 -16  357.33   69.38   8
 -11  -1  16  525.85  100.35   2
  11  -1 -16  315.57   58.08   1
  11   1 -16  391.87   78.33   7
  11  -1 -16  353.17   74.18   3
  11   1 -14   -9.08   13.92   3
  11  -1 -14   -5.24    5.09   8
  11   1 -14    6.37   13.18   8
  11  -1 -14    4.88   10.26   1
 -11  -1  14  -34.09   32.45   2
 -11  -1  14    8.78    9.31   4
  11   1 -14   30.12   22.65   7
  11  -1 -14   -5.74   22.23   3
  11   1 -12    6.30   13.34   3
  11   1 -12    8.48    8.00   4
  11  -1 -12   18.33   17.37   8
  11  -1 -12   -6.17   11.89   1
  11   1 -12   34.32   17.59   8
 -11  -1  12   20.10   10.80   2
 -11  -1  12   17.91   13.29   4
  11   1 -12   28.68   13.44   7
  11  -1 -12   42.92   29.00   3
  11  -1 -10 2161.90  176.21   8
 -11  -1  10 2629.88  204.62   2
  11   1 -10 2332.56  185.83   8
  11   1 -10 2255.61  188.97   7
  11  -1 -10 2004.21  128.83   1
  11  -1 -10 2413.22  193.96   3
  11   1 -10 1978.00  186.35   3
  11   1 -10 2054.51  161.32   4
  11  -1  -8  -26.49   15.52   1
  11   1  -8  -11.98   11.90   4
 -11  -1   8  -15.47    3.68   2
  11  -1  -8   -7.71    7.90   8
  11   1  -8  -24.93   19.68   7
  11  -1  -8    7.42   18.18   3
  11   1  -8  -10.88   16.39   3
 -11  -1   612486.10  445.45   2
  11  -1  -611456.23  446.95   8
  11   1  -610793.26  452.18   7
  11  -1  -6 9220.48  298.54   1
  11  -1  -611190.11  445.11   3
  11   1  -611121.23  468.77   3
  11   1  -613114.88  481.88   4
 -11  -1   4 2906.16  152.96   2
  11  -1  -4 2765.98  185.43   8
  11  -1  -4 2068.90  158.31   3
  11   1  -4 2410.31  176.01   3
  11   1  -4 2940.55  192.04   4
  11   1  -2  281.68   56.75   4
  11  -1  -2  274.08   60.77   8
  11  -1  -2   88.07   18.99   1
  11   1  -2  235.18   52.75   3
  11   1   0   25.08   11.01   4
  11  -1   0    3.13   10.51   8
  11  -1   0    5.11    8.45   1
  11   1   0   -3.32   17.84   3
  11  -1   2 5722.76  304.88   8
  11   1   2 6215.57  336.84   4
 -11   1  -4  428.35   67.39   1
  11  -1   4  367.94   71.58   8
  11   1   4  353.87   79.17   4
  11  -1   6   31.03   28.18   4
  11   1   6    8.16   18.99   4
 -11   1  -6   15.50   13.87   1
  11  -1   8  151.25   59.72   4
  11   1   8  191.96   63.07   4
 -11  -1  -8  108.50   39.55   1
 -11   1  -8  132.08   36.99   1
  11  -1  10    5.20    8.37   4
  11   1  10   35.94   27.67   4
 -11   1 -10   48.93   29.92   1
 -11  -1 -10  -24.41   42.62   1
  11  -1  12  404.62   94.33   4
 -11  -1 -12  451.26  102.84   1
  11   1  12  425.77   91.30   4
 -11   1 -12  433.27   84.02   1
 -11   1 -14  959.80  134.64   1
 -11  -1 -14 1211.38  164.89   1
  11  -1  14 1044.81  160.47   4
  11   1  14 1109.90  160.16   4
  11  -1  16  752.50  141.02   4
  11   1  16  786.15  142.21   4
 -11   1 -16  787.33  126.60   1
 -11  -1 -16  769.61  136.27   1
  11  -1  18  471.50  115.04   4
  11   1  18  354.23   91.73   4
 -11   1 -18  385.07   90.43   1
 -11  -1 -18  295.04   77.56   1
  11  -1  20  738.46  148.10   4
  11   1  20  719.17  143.24   4
 -11   1 -20  584.24  116.18   1
 -11  -1 -20  640.02  126.77   1
  11   1  22   40.53   38.88   4
 -11  -1 -22  -36.65   36.97   1
 -11   1 -22   82.64   52.14   1
  11   1  24    8.95   37.18   4
 -11  -1 -24   79.50   47.60   1
 -11   1 -24   26.94   32.13   1
  11   1  26   -4.80   21.98   4
 -11  -1 -26   -1.29   11.56   1
 -11   1 -26   20.17   41.67   1
  11   1  28  293.49   95.95   4
 -11  -1 -28  371.26  109.00   1
 -11   1 -28  307.94  102.81   1
  11   2 -31   30.33   14.58   1
 -11   2  31   41.95   34.35   2
  11  -2 -31   -2.72   12.06   3
  11   2 -29  -18.93   23.94   1
 -11   2  29    2.50   21.43   2
  11   2 -29    6.11   15.62   7
  11  -2 -29   -8.03   14.35   3
  11   2 -27  289.09  107.04   1
 -11   2  27  336.45  113.75   2
  11   2 -27  146.35   64.46   7
  11  -2 -27  104.31   52.16   3
  11   2 -25   16.71   25.41   1
  11  -2 -25    1.74   15.29   8
 -11   2  25   35.09   42.80   2
  11  -2 -25   16.67   20.22   1
  11   2 -25   44.81   40.90   7
  11  -2 -25    2.16    9.89   3
  11  -2 -23   35.69   23.69   1
  11  -2 -23   14.48   16.94   8
 -11   2  23   80.82   51.73   2
  11   2 -23   16.32   33.54   7
  11   2 -23  -46.39   39.26   1
  11  -2 -23   31.62   17.46   3
 -11   2  21  438.49  111.42   2
  11  -2 -21  251.16   59.58   1
  11   2 -21  540.47  106.31   7
  11  -2 -21  227.06   66.31   8
  11   2 -21  442.86  111.99   1
  11  -2 -21  508.22  103.81   3
 -11   2  19  266.49   74.21   2
  11  -2 -19  185.08   52.60   8
  11  -2 -19  114.44   37.97   1
  11   2 -19  226.62   69.82   7
  11  -2 -19  198.90   65.07   3
  11  -2 -17 2563.24  214.06   8
  11   2 -17 3235.24  260.72   7
  11  -2 -17 2572.10  221.45   3
  11  -2 -15  877.84  115.26   8
  11   2 -15  378.38   56.73   8
  11   2 -15  914.87  128.43   7
  11  -2 -15  813.39  115.29   3
  11  -2 -15  446.34   63.75   1
  11   2 -15  374.04   60.90   4
  11  -2 -13  894.45  116.39   8
  11   2 -13 1200.94  144.39   7
  11   2 -13  656.55   88.46   8
  11  -2 -13  962.70  118.99   3
  11  -2 -13  475.79   59.02   1
  11   2 -13  736.26   92.83   4
  11  -2 -11 2202.29  185.89   8
  11   2 -11 2674.95  215.73   7
  11  -2 -11 2083.72  176.14   3
  11   2 -11 2258.22  177.63   4
  11   2  -9  131.02   44.18   3
  11   2  -9  229.41   53.84   4
  11  -2  -9  153.10   47.17   8
  11   2  -9  151.64   47.98   7
  11  -2  -9  148.36   45.59   3
  11   2  -7  110.40   37.09   3
  11   2  -7   93.85   34.76   4
  11  -2  -7   82.21   31.76   8
  11   2  -7  123.50   39.62   7
  11  -2  -7   96.52   38.19   3
  11   2  -5 1854.54  174.24   7
  11   2  -5 1926.16  175.07   3
  11   2  -5 1906.97  169.26   4
  11  -2  -3 1129.14  128.20   8
  11   2  -3  939.08  116.13   7
  11   2  -3  924.69  113.70   3
  11   2  -3  967.44  116.45   4
  11  -2  -1 2619.07  208.37   8
  11   2  -1 2831.18  215.48   7
  11   2  -1 2966.22  223.98   3
  11   2  -1 2770.16  220.04   4
  11   2   1  214.97   52.91   4
  11  -2   1  197.47   50.01   8
  11   2   1  321.43   63.62   3
 -11   2  -1  217.85   35.05   1
  11   2   3   46.03   31.77   4
 -11   2  -3   86.61   27.92   1
  11  -2   3   37.20   29.18   8
  11  -2   5 4857.59  324.15   8
 -11   2  -5 5253.06  307.98   1
  11   2   5 5054.61  336.47   4
  11  -2   7 3736.46  277.15   8
 -11   2  -7 3759.68  255.55   1
  11   2   7 3397.11  268.95   4
  11   2   9   36.91   27.06   4
  11  -2   9   10.21    5.07   8
 -11   2  -9   45.35   28.73   1
  11   2  11  312.44   79.66   4
  11  -2  11  280.36   72.76   8
 -11   2 -11  275.74   67.27   1
 -11  -2 -13  -27.26   31.05   1
  11   2  13  -19.90   15.22   4
  11  -2  13   12.64   18.31   8
 -11   2 -13  -10.96   17.32   1
  11   2  15  262.94   78.81   4
  11  -2  15  248.10   74.84   8
 -11  -2 -15  249.35   87.42   1
 -11   2 -15  200.73   60.91   1
  11  -2  17 1987.80  218.87   8
 -11   2 -17 1716.69  198.02   1
 -11  -2 -17 2182.75  265.83   1
  11   2  17 1852.52  227.92   4
 -11  -2 -19   86.88   60.07   1
  11   2  19  116.02   56.08   4
  11  -2  19   91.28   43.12   8
 -11   2 -19  144.70   55.32   1
 -11  -2 -21  337.51  109.93   1
  11   2  21  294.13   95.05   4
  11  -2  21  249.90   75.69   8
 -11   2 -21  222.84   74.66   1
 -11   2 -23   33.95   32.60   1
 -11  -2 -23  -21.42   23.20   1
  11   2  23   -5.66   39.54   4
  11  -2  23   44.96   36.79   8
 -11   2 -25   11.36   37.15   1
  11   2  25  -13.30   36.01   4
  11  -2  25   11.70   25.11   8
 -11  -2 -25   44.53   13.83   1
 -11   2 -27  104.20   51.17   1
  11   2  27   19.63   26.24   4
 -11  -2 -27  163.36   79.28   1
 -11   3  30   91.93   73.94   2
  11   3 -30    1.04   13.42   7
  11   3 -28   39.64   46.35   1
 -11   3  28  109.90   81.53   2
  11   3 -28  -11.00   19.33   7
  11  -3 -26    0.86   16.03   8
 -11   3  26   33.88   34.29   2
  11   3 -26   27.17   25.42   7
  11  -3 -26   -9.62   22.20   3
  11   3 -26  -15.64   32.87   1
  11  -3 -24   46.67   36.46   8
 -11   3  24  158.01   78.67   2
  11   3 -24  119.53   52.32   7
  11  -3 -24   54.57   34.96   3
  11   3 -24   94.32   74.17   1
 -11   3  22  313.34   98.95   2
  11  -3 -22  148.54   56.69   8
  11   3 -22  376.65   92.72   7
  11  -3 -22  171.15   60.32   3
  11   3 -20  158.28   61.64   7
  11  -3 -20   83.48   48.07   8
  11  -3 -20   43.90   25.62   3
  11  -3 -18   13.49   36.68   8
  11   3 -18   11.92   16.44   7
  11  -3 -18    9.04   14.62   3
  11  -3 -16   15.02   23.40   8
  11   3 -16   11.45   14.19   4
  11   3 -16   37.17   31.53   7
  11  -3 -16   20.72   24.16   3
  11   3 -14   69.83   30.62   4
  11  -3 -14  127.22   54.52   8
  11   3 -14  100.60   46.30   7
  11  -3 -14  171.58   50.08   3
  11  -3 -12  900.14  125.06   8
  11   3 -12 1114.21  154.05   7
  11  -3 -12  897.23  111.03   3
  11   3 -12  842.84  108.60   4
  11  -3 -10  106.04   41.78   8
  11   3 -10  100.77   37.76   4
  11   3 -10  136.03   48.61   7
  11   3  -8   66.43   34.00   3
  11  -3  -8  149.24   47.43   8
  11   3  -8   69.11   30.12   4
  11   3  -8  101.24   45.73   7
  11   3  -6  152.79   52.74   3
  11  -3  -6  108.15   39.78   8
  11   3  -6  120.08   43.51   4
  11   3  -6  188.67   57.41   7
  11   3  -4  418.55   78.58   4
  11  -3  -4  361.44   75.07   8
  11   3  -4  380.02   82.60   7
  11   3  -4  337.36   67.66   3
  11  -3  -2   26.11   24.74   8
  11   3  -2   82.13   33.84   4
  11   3  -2   36.81   30.27   7
  11   3  -2   99.85   37.97   3
  11   3   0  195.32   57.67   4
  11   3   0  207.44   53.64   7
 -11   3   0  254.51   36.44   1
  11  -3   0  180.79   59.69   8
  11   3   0  176.82   50.68   3
  11  -3   2 2697.29  232.63   8
  11   3   2 2356.68  218.38   7
 -11   3  -2 2733.23  181.97   1
  11   3   2 3049.44  226.92   3
  11   3   2 2516.18  225.64   4
  11   3   4   22.97   11.75   4
  11  -3   4   15.36   26.86   8
 -11   3  -4   10.32   12.39   1
  11  -3   6  225.44   59.99   8
 -11   3  -6  259.32   57.95   1
  11   3   6  204.19   61.85   4
  11   3   8   46.42   28.68   4
  11  -3   8   59.25   33.21   8
 -11   3  -8   51.39   31.87   1
  11   3  10   40.50   34.32   4
  11  -3  10   71.23   38.02   8
 -11   3 -10   17.84   12.22   1
  11  -3  12   55.11   38.40   8
 -11   3 -12   20.21   18.07   1
  11   3  12   36.37   32.38   4
  11   3  14   33.92   35.83   4
  11  -3  14  -12.87   27.97   8
 -11   3 -14  -25.01    9.99   1
  11   3  16   54.55   34.70   4
  11  -3  16   40.80   43.58   8
 -11   3 -16   55.63   39.22   1
  11   3  18   38.28   34.56   4
  11  -3  18   15.91   32.22   8
 -11   3 -18   18.51   13.05   1
  11  -3  20   48.06   50.89   8
 -11  -3 -20   33.07   13.72   1
 -11   3 -20   35.17   29.02   1
  11   3  20  -18.55   29.42   4
 -11  -3 -22   16.99   28.25   1
  11   3  22   44.92   36.98   4
  11  -3  22   32.20   32.94   8
 -11   3 -22   47.56   38.59   1
 -11  -3 -24  298.14   97.19   1
  11   3  24  206.26   89.28   4
  11  -3  24   98.79   52.89   8
 -11   3 -24  107.56   55.46   1
  11   3  26  -26.76   41.06   4
 -11   3 -26   10.88   33.08   1
 -11  -3 -26   -6.03   15.09   1
 -11   4  27  202.79   90.60   2
  11   4 -27   31.07   23.85   7
  11   4 -27  287.46  120.14   1
  11  -4 -25   -8.45   17.18   8
 -11   4  25   26.70   40.99   2
  11   4 -25   37.68   28.81   7
  11  -4 -23   -4.08    9.31   8
 -11   4  23   20.71   32.48   2
  11   4 -23   25.77   42.28   7
  11  -4 -21   54.80   38.84   8
  11   4 -21   19.38   28.26   7
  11  -4 -21    0.29    5.14   3
  11  -4 -19    6.75    9.24   8
  11   4 -19   15.10   11.03   7
  11  -4 -19   17.61   19.22   3
  11  -4 -17  359.27   89.60   8
  11   4 -17  412.58  100.33   7
  11  -4 -15  442.58   98.34   8
  11   4 -15  196.72   55.30   4
  11   4 -15  451.77  106.95   7
  11  -4 -13  410.19   91.03   8
  11   4 -13  165.22   49.03   4
  11   4 -13  364.19   94.44   7
  11  -4 -11  133.97   52.39   8
  11   4 -11  167.58   49.43   4
  11   4 -11  175.50   64.96   7
  11  -4  -9  195.39   60.32   8
  11   4  -9  173.06   52.81   4
  11   4  -9  208.67   66.24   7
  11  -4  -7 1469.40  171.58   8
  11   4  -7 1302.89  171.89   7
  11   4  -7 1445.80  162.84   3
  11   4  -7 1454.34  163.89   4
  11   4  -5   80.97   36.37   3
  11  -4  -5   34.27   35.62   8
  11   4  -5   67.77   35.77   4
  11   4  -5   65.19   39.21   7
  11  -4  -3  195.26   62.53   8
  11   4  -3  197.22   56.76   4
  11   4  -3  224.52   70.66   7
 -11   4   3   98.96   21.91   1
  11   4  -3  169.16   48.31   3
  11  -4  -1  457.15   95.42   8
  11   4  -1  462.30   96.34   4
  11   4  -1  389.72   87.63   7
 -11   4   1  453.33   62.13   1
  11   4  -1  453.00   83.68   3
 -11   4  -1  320.48   59.15   1
  11  -4   1  402.27   88.96   8
  11   4   1  458.16   94.02   4
  11   4   1  448.08   93.42   7
  11   4   1  418.68   77.21   3
 -11   4  -3  106.03   34.20   1
  11  -4   3  104.24   60.36   8
  11   4   3   76.17   39.59   4
  11   4   3   70.51   35.38   7
  11   4   3   70.97   28.95   3
 -11   4  -5  523.38   85.02   1
  11  -4   5  628.72  122.35   8
  11   4   5  598.52  110.75   7
  11   4   5  716.25  126.32   4
 -11   4  -7    4.33    6.29   1
  11  -4   7   69.38   34.31   8
  11   4   7   43.71   31.12   4
 -11   4  -9   51.67   27.18   1
  11  -4   9   69.65   36.70   8
  11   4   9   50.98   30.66   4
  11   4  11  718.82  129.66   4
 -11   4 -11  696.58  115.98   1
  11  -4  13   43.32   32.84   8
 -11   4 -13   24.18   20.55   1
  11   4  13   45.79   30.31   4
  11   4  15   36.26   23.42   4
  11  -4  15   22.87   24.77   8
 -11   4 -15  -39.09   35.27   1
  11   4  17   10.84    3.86   4
  11  -4  17   56.87   52.98   8
 -11   4 -17   29.26   16.76   1
  11   4  19   28.93   33.44   4
  11  -4  19    1.94   10.78   8
 -11   4 -19   48.48   50.42   1
  11   4  21    6.84   29.41   4
  11  -4  21   -0.63    6.42   8
  11   4  23   60.36   47.41   4
 -11   4 -23   27.77   32.21   1
  11  -5 -24    3.81   15.11   8
 -11   5  24  -56.10   68.83   2
  11   5 -24   11.93   25.38   7
  11  -5 -22   11.88   24.46   8
  11   5 -22   -3.03   35.06   7
 -11   5  22   28.82   41.32   4
  11  -5 -20  117.66   53.52   8
  11   5 -20   83.79   45.46   7
  11  -5 -18   50.69   32.52   8
  11   5 -18   40.31   23.13   7
  11  -5 -16  -17.15   24.54   8
  11   5 -16  -24.36   27.15   7
  11  -5 -14  147.98   58.51   8
  11   5 -14   63.57   32.82   4
  11   5 -14  120.85   57.54   7
  11  -5 -12   26.13   29.16   8
  11   5 -12    2.52    8.50   4
  11   5 -12    8.35   10.15   7
  11  -5 -10   59.73   36.12   8
  11   5 -10   17.52   18.61   4
  11   5 -10   25.19   26.11   7
 -11   5  10   35.77   22.12   6
  11   5  -8   14.57    9.73   4
  11   5  -8  -11.37   19.53   7
 -11   5   8   28.35   13.06   6
  11  -5  -6  669.76  124.33   8
  11   5  -6  841.14  140.08   7
  11   5  -6  633.82  107.80   3
 -11   5   6  673.69  113.77   6
  11   5  -6  772.93  129.49   4
  11  -5  -4   10.02   29.28   8
  11   5  -4   13.42   26.56   4
  11   5  -4   13.37   42.09   7
  11   5  -4   -9.47   18.23   3
  11  -5  -2   -5.29    6.87   8
  11   5  -2   11.06    5.68   4
  11   5  -2   16.42   35.03   7
  11   5  -2  -19.02   19.62   3
  11  -5   0   16.03   30.63   8
  11   5   0   24.50   36.56   4
  11   5   0  -15.24   24.29   7
  11   5   0    9.37   20.28   3
  11  -5   2   10.79   31.39   8
  11   5   2    3.03   21.23   4
  11   5   2   43.31   24.65   7
  11   5   2  -15.79   16.59   3
 -11   5  -2   37.56   28.09   1
  11  -5   4   -6.52    7.14   8
  11   5   4    9.07   12.32   4
  11   5   4   -1.22    5.96   7
 -11   5  -4  -19.25   14.19   1
 -11   5  -6   13.57    2.51   1
  11  -5   6    7.28   12.02   8
  11   5   6   18.88   23.46   4
  11   5   6   42.79   47.10   7
 -11   5  -8  -38.29   35.75   1
  11  -5   8   50.76   52.60   8
  11   5   8   -7.83   37.58   4
 -11   5 -10   -6.55   11.22   1
  11  -5  10   18.63   25.16   8
  11   5  10   -3.52   20.13   4
 -11   5 -12   29.13   25.94   1
  11  -5  12   53.34   51.82   8
  11   5  12   20.38   18.91   4
  11  -5  14    2.33   20.42   8
  11   5  14   -3.02   21.87   4
 -11   5 -14   34.90   21.74   1
  11   5  16   10.04    4.88   4
 -11   5 -16   35.99   36.89   1
  11  -5  18  -14.19   12.58   8
  11   5  18   56.90   51.14   4
 -11   5 -18  -16.23   31.95   1
 -11   5 -18   25.39   47.36   6
  11  -5  20  -13.47   17.89   8
  11   5  20   10.19   10.44   4
 -11   5 -20   37.38   34.43   1
 -11   5 -20  -36.33   51.88   6
  11  -6 -19   45.70   45.69   8
  11   6 -19   61.05   55.32   7
  11  -6 -17  -30.08   24.19   8
  11   6 -17    3.34   22.12   7
  11  -6 -15   10.31   22.12   8
  11   6 -15   33.76   36.21   7
  11  -6 -13  -36.33   27.69   8
  11   6 -13   21.04   26.01   4
  11   6 -13  -17.35   26.68   7
  11  -6 -11   68.73   34.58   8
  11   6 -11   60.60   35.99   4
  11   6 -11   73.36   42.82   7
  11  -6  -9   12.68   18.76   8
  11   6  -9    7.05    2.66   4
  11   6  -9   28.82   26.64   7
  11   6  -7   32.14   24.80   3
  11  -6  -7   27.12   33.84   8
  11   6  -7  -21.87   30.28   4
  11   6  -7   38.57   33.36   7
  11   6  -5   48.95   31.50   3
  11  -6  -5  110.60   44.97   8
  11   6  -5   52.57   36.86   4
  11   6  -5  157.26   67.49   7
 -11   6   5   63.40   42.25   6
  11  -6  -3  150.96   62.20   8
  11   6  -3  220.75   78.67   4
  11   6  -3  250.90   81.38   7
 -11   6   3  221.55   72.62   6
  11  -6  -1    7.57   19.25   8
  11   6  -1   27.75   34.47   4
  11   6  -1    7.28    8.91   7
 -11   6   1   31.74   21.06   6
  11  -6   1   11.37    9.00   8
  11   6   1    8.54   18.50   4
  11   6   1   -8.55    5.44   7
 -11   6  -1  -30.65   38.74   6
  11  -6   3   87.88   52.02   8
  11   6   3    8.59   18.39   4
  11   6   3   88.58   46.52   7
 -11   6  -3  110.64   60.07   6
  11  -6   5  234.61   82.10   8
  11   6   5  320.70   97.19   4
  11   6   5  291.95   94.11   7
 -11   6  -5  373.19  104.32   6
  11  -6   7  251.91   88.71   8
  11   6   7  130.33   62.87   4
  11   6   7  195.93   70.81   7
 -11   6  -7  240.85   95.25   6
  11  -6   9   23.11    9.96   8
  11   6   9    1.41   22.29   4
 -11   6  -9   12.33   29.98   6
  11  -6  11   42.81   24.69   8
  11   6  11   44.56   46.16   4
 -11   6 -11  134.45   70.29   6
  11  -6  13   11.14   11.87   8
  11   6  13    9.00   11.02   4
 -11   6 -13   29.11   36.03   6
  11   6  15   88.15   57.12   4
  11  -6  15  112.11   55.93   8
 -11   6 -15   72.74   54.93   6
  11  -7 -10  -19.08   27.02   8
  11   7 -10   22.31   25.56   4
  11   7 -10  -12.29   27.42   7
  11  -7  -8   72.96   42.43   8
  11   7  -8   34.24   27.68   4
  11  -7  -6   59.67   49.12   8
  11   7  -6   16.42   26.68   4
  11   7  -6  101.43   56.72   7
  11  -7  -4   32.39   29.46   8
  11   7  -4   11.01   14.53   4
  11   7  -4   73.52   48.59   7
  11  -7  -2    3.37    7.61   8
  11   7  -2   39.92   40.79   4
  11   7  -2   21.34   34.33   7
 -11   7   2   12.05   20.66   6
  11  -7   0   -6.09   13.28   8
  11   7   0  -25.48   24.62   4
  11   7   0   -1.36   14.54   7
 -11   7   0  -22.11   29.21   6
  11  -7   2   41.47   42.59   8
  11   7   2   23.21    9.18   4
  11   7   2    6.38   29.08   7
 -11   7  -2   36.00   30.64   6
  11  -7   4   67.79   44.21   8
  11   7   4   43.70   32.31   4
  11   7   4   35.80   30.96   7
 -11   7  -4   89.76   61.86   6
  11  -7   6  -16.03   24.99   8
  11   7   6   -6.97   15.95   4
  11   7   6   -0.85   19.34   7
  11   7   8   34.16   36.86   4
  11   7   8   43.40   39.75   7
 -11   7  -8  135.37   71.93   6
  12   0 -32  -11.36   22.89   1
  12   0 -30   40.89   33.35   1
  12   0 -28    0.01   17.34   1
 -12   0  28   -0.54   20.06   2
 -12   0  26 1972.17  258.02   2
  12   0 -26 1679.26  219.66   3
  12   0 -24   30.51   41.61   3
  12   0 -24    6.93   10.92   1
 -12   0  24  -10.72   37.77   2
  12   0 -22   35.69   30.33   3
  12   0 -22   58.22   43.74   1
 -12   0  22   52.26   35.83   2
  12   0 -22   27.17   19.93   7
  12   0 -20  310.04   85.89   3
  12   0 -20  103.39   38.83   1
  12   0 -20  129.28   40.43   8
 -12   0  20  238.96   79.06   2
  12   0 -20  187.29   52.39   7
  12   0 -18  600.01  111.32   3
  12   0 -18  460.30   86.72   1
  12   0 -18  190.54   49.92   8
 -12   0  18  472.38  101.80   2
  12   0 -18  354.44   70.66   7
 -12   0  16  809.34  123.78   2
  12   0 -16  705.65   94.42   8
  12   0 -16  713.90   99.39   7
  12   0 -16  640.81   89.69   1
  12   0 -16  826.51  126.61   3
  12   0 -14  470.79   75.32   8
 -12   0  14  547.80  100.22   2
 -12   0  14  287.11   55.21   4
  12   0 -14  465.50   72.73   1
  12   0 -14  486.31   94.70   3
 -12   0  12 1786.43  174.92   2
  12   0 -12 1771.33  158.71   8
  12   0 -12 1602.57  170.64   3
  12   0 -10  273.84   58.91   8
  12   0 -10  227.74   55.69   3
  12   0  -8  596.65   90.03   8
  12   0  -8  461.96   78.69   3
  12   0  -6 4041.21  266.61   8
  12   0  -6 3716.17  248.34   4
  12   0  -4  974.23  119.54   8
  12   0  -4  888.87  109.30   3
  12   0  -4  965.07  112.49   4
  12   0  -2  367.66   67.29   4
  12   0  -2  236.97   48.61   1
  12   0  -2  378.08   70.16   3
  12   0   0 2928.54  224.60   4
  12   0   2  820.84  109.22   4
  12   0   4 7719.39  447.11   4
  12   0   6   -3.88    1.63   4
 -12   0  -6  -24.48   29.20   1
 -12   0  -8  904.70  130.59   1
  12   0   8  879.82  126.67   4
  12   0  10   74.25   40.07   4
 -12   0 -10  125.98   48.58   1
 -12   0 -12 5182.16  366.47   1
  12   0  12 4683.33  357.29   4
 -12   0 -14 1172.17  161.25   1
  12   0  14  946.18  150.11   4
  12   0  16  180.29   66.18   4
 -12   0 -16  206.21   66.84   1
 -12   0 -18 2956.84  282.68   1
  12   0  18 3045.39  297.69   4
  12   0  20  216.42   75.21   4
 -12   0 -20  245.14   73.56   1
  12   0  22   51.13   26.28   4
 -12   0 -22   13.09   31.76   1
  12   0  24   46.26   46.47   4
 -12   0 -24   -2.70   19.29   1
  12   0  26   75.12   57.00   4
 -12   0 -26   63.59   54.11   1
  12   0  28  -24.35   27.57   4
 -12   0 -28   30.86   37.26   1
  12  -1 -31   -9.98   13.54   3
  12   1 -31  -11.92   29.36   1
 -12   1  31   26.07   48.23   2
  12  -1 -29  209.28   79.21   3
  12   1 -29  245.47   89.35   1
  12  -1 -29  209.34   69.95   1
  12  -1 -27    2.78    6.41   3
  12   1 -27    7.65   15.54   1
 -12   1  27   18.94   21.50   2
  12  -1 -27   -9.14   12.22   1
  12  -1 -25  120.58   58.89   3
  12   1 -25   97.10   50.94   1
 -12   1  25   93.84   55.99   2
  12   1 -25   36.07   27.33   7
  12  -1 -25   10.88    8.44   1
  12   1 -23   21.40   31.86   1
  12  -1 -23    1.25    4.89   8
 -12   1  23  -38.54   30.26   2
  12   1 -23    2.49   16.27   7
  12  -1 -23   23.21   24.19   1
  12  -1 -23   23.95    1.89   3
  12  -1 -21    0.80    2.21   8
 -12   1  21   19.69   33.24   2
  12   1 -21    9.34   18.63   7
  12  -1 -21   11.35   16.01   1
  12  -1 -21  -10.70   23.67   3
  12   1 -21   26.57   20.04   1
  12  -1 -19  251.60   61.30   8
 -12   1  19  327.59   88.83   2
 -12  -1  19  336.64   90.65   2
  12   1 -19  311.09   75.40   7
  12  -1 -19  115.37   40.09   1
  12   1 -19  288.16   72.31   1
  12  -1 -19  320.27   80.67   3
  12   1 -17  215.59   64.57   3
  12  -1 -17  129.61   39.17   8
  12   1 -17  136.18   37.32   8
 -12   1  17  254.37   78.62   2
 -12  -1  17  242.29   72.84   2
  12  -1 -17   87.51   30.11   1
  12   1 -17  148.44   50.61   7
  12  -1 -17  230.16   63.77   3
  12   1 -15  127.17   54.52   3
 -12   1  15  193.14   57.41   2
  12  -1 -15  195.50   49.57   8
  12   1 -15   99.42   35.46   8
 -12  -1  15  161.39   49.92   2
  12  -1 -15   70.35   21.04   1
  12   1 -15  158.86   47.13   7
  12  -1 -15  167.18   49.82   3
  12   1 -13   -5.57    9.27   3
  12  -1 -13   -3.68   19.10   8
  12   1 -13   21.29   14.52   8
  12  -1 -13   22.50   14.56   1
 -12  -1  13   80.64   38.56   2
 -12  -1  13    5.80    8.79   4
  12   1 -13   54.34   29.43   7
  12  -1 -13   48.11   27.98   3
  12   1 -11   -9.76   13.14   4
  12  -1 -11   10.39    7.38   1
  12  -1 -11   70.18   32.15   8
 -12  -1  11   64.24   29.18   2
  12   1 -11   48.66   26.99   8
  12   1 -11   32.17   25.05   7
  12  -1 -11    6.13    8.42   3
  12   1 -11   13.09   15.56   3
  12   1  -9   18.19   23.83   4
  12  -1  -9   -0.76    3.95   1
 -12  -1   9    6.89   21.17   2
  12  -1  -9    9.85   11.50   8
  12   1  -9   -6.05   18.70   8
  12   1  -9   21.09   15.78   7
  12  -1  -9   -6.40   16.01   3
  12   1  -9   13.93   20.69   3
 -12  -1   7 1252.02  115.44   2
  12  -1  -7 1048.52  117.38   8
  12   1  -7 1085.13  124.51   7
  12  -1  -7  995.56  115.43   3
  12   1  -7  844.10  110.73   3
  12   1  -7 1098.88  117.30   4
 -12  -1   5  725.39   78.52   2
  12  -1  -5  750.53   98.93   8
  12  -1  -5  610.27   87.44   3
  12   1  -5  607.75   90.67   3
  12   1  -5  787.16  100.17   4
  12   1  -3  308.57   64.11   4
  12  -1  -3  280.45   61.70   8
  12  -1  -3   89.12   18.38   1
  12   1  -3  268.80   53.40   3
  12  -1  -1 1041.86  120.95   8
  12   1  -1  852.14  103.66   3
  12   1  -1  970.35  118.65   4
  12   1   1  262.44   65.67   4
  12  -1   1  224.80   58.76   8
  12  -1   1  233.76   48.65   1
  12   1   1  208.47   47.56   3
  12   1   3  659.03  103.26   4
  12  -1   3  597.94   92.93   8
 -12   1  -3  713.02   88.13   1
 -12   1  -5  854.41  103.49   1
  12  -1   5  675.05  111.81   4
  12   1   5  759.19  116.27   4
 -12   1  -7  907.35  116.75   1
  12  -1   7  838.35  127.45   4
  12   1   7  892.01  130.78   4
  12  -1   9  165.07   60.65   4
  12   1   9  169.66   56.90   4
 -12  -1  -9  142.27   52.00   1
 -12   1  -9  145.69   48.09   1
  12  -1  11    8.74   13.84   4
  12   1  11   34.96   36.31   4
 -12   1 -11   -7.09   25.34   1
 -12  -1 -11  -37.53   28.33   1
  12  -1  13   19.05   20.47   4
 -12  -1 -13   90.80   45.65   1
  12   1  13   90.19   45.37   4
 -12   1 -13  129.44   47.34   1
 -12   1 -15 2388.79  239.82   1
 -12  -1 -15 2911.63  282.80   1
  12  -1  15 2843.52  287.88   4
  12   1  15 2535.78  267.00   4
  12  -1  17  -24.04   10.78   4
  12   1  17   -8.17   26.63   4
 -12   1 -17   23.86   43.44   1
 -12  -1 -17  -31.15   31.12   1
  12  -1  19   54.21   46.19   4
  12   1  19  -10.64   21.11   4
 -12   1 -19    7.28   16.91   1
 -12  -1 -19  -42.67   42.72   1
  12   1  21   34.65   32.74   4
 -12   1 -21   40.77   33.83   1
 -12  -1 -21   32.54   40.62   1
  12   1  23   -7.57    5.05   4
 -12   1 -23  -27.95   15.44   1
 -12  -1 -23   11.67   25.63   1
  12   1  25   49.23   52.36   4
 -12  -1 -25   49.71   41.40   1
 -12   1 -25   48.19   44.60   1
  12   1  27  147.74   77.18   4
 -12  -1 -27   51.69   45.81   1
 -12   1 -27   99.25   60.01   1
  12   2 -30  124.31   69.84   1
  12  -2 -30   54.64   42.22   3
  12   2 -28   13.79   16.22   7
  12  -2 -28   13.95   20.04   3
  12   2 -26  174.93   75.02   1
 -12   2  26  126.24   59.72   2
  12   2 -26   11.86   17.91   7
  12  -2 -26   36.27   33.20   3
  12  -2 -24   -0.60    4.52   8
 -12   2  24   33.02    7.85   2
  12   2 -24  -12.57   15.52   7
  12  -2 -24   25.05   30.15   3
  12   2 -24   14.38   14.58   1
  12  -2 -22   98.76   45.46   8
 -12   2  22  187.89   64.44   2
  12  -2 -22   92.55   37.05   1
  12   2 -22  123.62   53.67   7
  12   2 -22  150.32   67.99   1
  12  -2 -22  191.46   64.07   3
 -12   2  20    7.12   26.15   2
  12  -2 -20   12.67    6.92   8
  12  -2 -20    5.89    4.77   1
  12   2 -20  -13.72   22.66   7
  12  -2 -20   21.61   11.54   3
  12  -2 -18  204.48   61.00   8
  12  -2 -18  122.35   35.82   1
  12   2 -18  262.03   71.17   7
  12  -2 -18  297.22   76.58   3
  12  -2 -16  892.79  122.08   8
  12   2 -16  660.13   79.67   8
  12   2 -16 1071.38  145.60   7
  12  -2 -16  859.45  124.41   3
  12  -2 -16  502.08   69.53   1
  12   2 -16  654.79   80.01   4
  12  -2 -14 3771.25  253.71   8
  12   2 -14 3932.12  285.66   7
  12  -2 -14 3850.41  255.39   3
  12  -2 -14 2055.69  140.08   1
  12  -2 -12  647.17  100.06   8
  12   2 -12  686.72  114.11   7
  12  -2 -12  697.28  100.94   3
  12   2 -12  634.95  109.61   3
  12  -2 -12  470.95   47.25   1
  12   2 -12  638.59   93.25   4
  12   2 -10  452.24   87.87   3
  12   2 -10  476.65   80.39   4
  12  -2 -10  409.09   80.13   8
  12   2 -10  449.86   87.77   7
  12  -2 -10  305.15   65.82   3
  12   2  -8  252.86   60.31   4
  12   2  -8  226.08   64.31   7
  12  -2  -8  154.39   42.11   3
  12  -2  -8  192.83   57.01   8
  12   2  -8  188.54   54.66   3
  12   2  -6  199.56   53.57   4
  12  -2  -6  134.20   42.05   8
  12   2  -6  184.27   52.30   7
  12   2  -6  121.28   45.66   3
  12   2  -4  -14.23   21.33   4
  12  -2  -4   21.62   22.13   8
  12   2  -4   -5.91   16.50   7
  12   2  -4   -5.72   22.22   3
  12  -2  -2  895.03  114.58   8
  12   2  -2  901.85  117.29   7
  12   2  -2  925.30  121.17   3
  12   2  -2  852.25  114.41   4
  12  -2   0  749.15  109.69   8
  12   2   0  932.57  116.47   3
  12   2   0  848.18  118.47   4
  12  -2   2 1114.30  136.50   8
  12   2   2 1044.39  127.77   3
 -12   2  -2 1255.51  102.48   1
  12   2   2 1120.99  141.08   4
  12   2   4   70.65   32.97   4
  12  -2   4   50.86   40.58   8
 -12   2  -4   46.44   18.36   1
  12  -2   6  899.46  130.19   8
 -12   2  -6  887.06  107.02   1
  12   2   6  980.48  133.27   4
 -12   2  -8    0.01   17.64   1
  12   2   8   -1.02   17.87   4
  12  -2   8  -15.54   20.56   8
  12  -2  10 1528.33  179.78   8
 -12   2 -10 1382.31  155.32   1
  12   2  10 1484.04  179.43   4
 -12   2 -12  177.79   54.12   1
  12   2  12  188.12   73.69   4
  12  -2  12  293.24   80.83   8
  12  -2  14 1375.34  178.22   8
 -12   2 -14 1219.88  156.26   1
 -12  -2 -14 1465.46  194.80   1
  12   2  14 1363.96  184.30   4
 -12   2 -16  776.04  131.66   1
  12  -2  16  895.10  146.89   8
 -12  -2 -16 1086.66  173.05   1
  12   2  16  913.67  159.04   4
 -12   2 -18   24.11   23.39   1
  12   2  18   24.46   47.82   4
  12  -2  18  -12.88   21.61   8
 -12  -2 -18   18.62   35.06   1
 -12   2 -20  177.05   70.10   1
  12   2  20  231.01   81.83   4
  12  -2  20  208.07   71.55   8
 -12  -2 -20  225.92   95.54   1
 -12   2 -22   17.55   15.00   1
  12   2  22    7.38   14.68   4
 -12  -2 -22  -64.47   57.77   1
  12  -2  22   -1.37   35.89   8
 -12   2 -24  -16.86   19.64   1
  12   2  24   84.66   66.30   4
 -12  -2 -24   67.23   59.78   1
  12  -2  24   44.35   39.78   8
 -12   2 -26   96.98   50.94   1
  12   2  26   48.33   40.66   4
  12  -2  26    3.13   15.67   8
  12   3 -29   28.11   39.67   1
 -12   3  29  -22.67   48.99   2
  12   3 -29   13.63   21.00   7
  12   3 -27  111.70   55.57   7
  12  -3 -27   85.12   45.20   3
  12  -3 -25  -12.41   19.48   8
 -12   3  25   17.66   14.68   2
  12   3 -25   36.15   31.24   7
  12  -3 -25   41.89   31.26   3
  12  -3 -23   16.40   15.59   8
 -12   3  23   65.54   37.43   2
  12   3 -23   15.94   22.79   7
  12  -3 -23   17.59   26.25   3
 -12   3  21  141.22   69.58   2
  12  -3 -21   83.55   42.76   8
  12   3 -21  135.18   59.29   7
  12  -3 -21   87.49   42.77   3
  12  -3 -19  242.67   71.84   8
  12   3 -19  206.89   66.96   7
  12  -3 -19  240.70   69.92   3
  12  -3 -17  751.05  125.61   8
  12   3 -17  936.40  150.75   7
  12  -3 -17  752.09  116.09   3
  12  -3 -15  148.71   50.04   8
  12   3 -15   90.16   35.48   4
  12   3 -15  133.09   56.16   7
  12  -3 -15  105.88   43.32   3
  12  -3 -13  977.97  132.60   8
  12   3 -13 1197.35  156.37   7
  12  -3 -13  815.52  110.64   3
  12   3 -11   13.22   19.20   3
  12  -3 -11   16.46   26.32   8
  12   3 -11   15.81   18.17   4
  12   3 -11   15.86   18.42   7
  12   3  -9   76.54   32.13   3
  12  -3  -9  136.03   51.43   8
  12   3  -9  103.64   39.88   4
  12   3  -9  148.03   51.94   7
  12   3  -7  168.47   51.69   3
  12  -3  -7  162.92   55.01   8
  12   3  -7  101.16   41.33   4
  12   3  -7  167.13   59.13   7
  12  -3  -5  185.16   62.21   8
  12   3  -5  144.51   46.63   4
  12   3  -5  125.45   52.02   7
  12   3  -5  139.68   47.63   3
  12  -3  -3   83.52   40.68   8
  12   3  -3   42.35   26.75   4
  12   3  -3   58.98   35.40   7
  12   3  -3   37.44   21.83   3
  12  -3  -1 1533.81  170.85   8
  12   3  -1 1417.92  162.57   7
  12   3  -1 1474.88  161.52   3
  12   3  -1 1580.94  171.20   4
  12  -3   1 2109.59  203.91   8
  12   3   1 2019.90  195.52   7
  12   3   1 2212.14  194.63   3
 -12   3  -1 2075.17  136.72   1
  12   3   1 2113.72  205.56   4
  12   3   3   27.45   26.53   4
  12  -3   3   -6.85    5.84   8
  12   3   3   -6.52   21.81   3
 -12   3  -3   19.71   15.09   1
  12  -3   5 1138.24  149.22   8
 -12   3  -5  949.01  108.60   1
  12   3   5 1246.82  155.45   4
  12  -3   7 1071.35  144.97   8
 -12   3  -7 1077.96  122.75   1
  12   3   7 1013.31  142.29   4
  12   3   9   34.13    8.65   4
 -12   3  -9    4.17   10.86   1
  12   3  11    7.08    8.16   4
 -12   3 -11   24.06   25.69   1
  12   3  13   21.38   27.66   4
  12  -3  13   16.70   28.79   8
 -12   3 -13   -4.73    3.45   1
  12   3  15  763.21  140.98   4
  12  -3  15  797.25  139.36   8
 -12   3 -15  546.75  109.99   1
  12   3  17   40.60   27.20   4
  12  -3  17   61.19   54.29   8
 -12   3 -17   29.97   23.46   1
  12   3  19  109.50   55.73   4
  12  -3  19   78.72   50.33   8
 -12   3 -19   77.11   33.65   1
  12   3  21   36.66   34.12   4
  12  -3  21   42.83   35.87   8
 -12   3 -21  105.55   52.12   1
  12   3  23    7.74   32.44   4
  12  -3  23   66.76   45.77   8
 -12  -3 -23   97.89   69.80   1
 -12   3 -23    7.59    9.85   1
  12   3  25   43.62   52.02   4
  12  -3  25   11.47   26.95   8
 -12  -3 -25  -45.64   34.53   1
 -12   3 -25   35.63   28.92   1
  12  -4 -26   16.01   24.68   8
 -12   4  26   90.23   63.78   2
  12   4 -26    9.33   24.86   7
  12   4 -26   76.75   70.09   1
  12  -4 -24   -3.04    9.35   8
 -12   4  24   63.97   54.55   2
  12   4 -24   35.13   34.19   7
  12  -4 -22   34.40   29.05   8
  12   4 -22   83.30   50.48   7
  12  -4 -20   23.49   36.99   8
  12   4 -20   10.80   18.00   7
  12  -4 -20   -2.75   11.78   3
  12  -4 -18  487.77  105.04   8
  12   4 -18  610.13  129.78   7
  12  -4 -16  165.23   60.48   8
  12   4 -16  165.67   70.65   7
  12  -4 -14  184.03   62.20   8
  12   4 -14   97.40   41.98   4
  12   4 -14  166.22   58.27   7
  12  -4 -12   13.95   13.29   8
  12   4 -12   -3.44   10.07   4
  12  -4 -10  371.24   88.24   8
  12   4 -10  248.42   61.62   4
  12   4 -10  392.08   89.82   7
  12  -4  -8 1194.34  156.13   8
  12   4  -8 1105.04  157.28   7
  12   4  -8 1147.43  151.26   3
  12   4  -8 1061.61  139.62   4
  12   4  -6  102.36   38.22   3
  12  -4  -6  100.95   46.71   8
  12   4  -6   76.74   40.98   4
  12   4  -6   71.01   42.16   7
  12  -4  -4  154.67   56.62   8
  12   4  -4  152.02   49.81   4
  12   4  -4  142.33   59.78   7
  12   4  -4  105.09   41.04   3
  12  -4  -2    9.20   22.30   8
  12   4  -2   -8.27    9.53   4
  12   4  -2   38.88   30.84   7
  12   4  -2   16.03   21.94   3
  12  -4   0    5.34   20.65   8
 -12   4   0    1.45    4.86   1
  12   4   0    2.82   15.47   4
  12   4   0    7.84   18.64   7
  12   4   0  -12.40    9.82   3
  12  -4   2 1343.71  171.59   8
  12   4   2 1246.22  164.43   7
 -12   4  -2 1115.21  112.54   1
  12   4   2 1110.80  134.22   3
  12   4   2 1359.44  168.91   4
  12  -4   4    8.11   15.43   8
  12   4   4  -19.76   24.61   4
 -12   4  -4  -17.86   15.61   1
  12   4   4   15.38   14.60   7
  12  -4   6  993.82  153.04   8
 -12   4  -6  857.98  110.85   1
  12   4   6  835.35  137.27   4
  12  -4   8  226.54   77.12   8
  12   4   8  205.18   65.41   4
 -12   4  -8  201.83   54.46   1
  12  -4  10  -21.18   17.84   8
  12   4  10   -7.10   29.38   4
 -12   4 -10  -15.30   26.11   1
  12   4  12  151.11   63.67   4
  12  -4  12  243.71   81.89   8
 -12   4 -12  185.16   61.46   1
  12   4  14  304.03   85.36   4
 -12   4 -14  165.43   59.67   1
  12   4  16   45.82   31.80   4
  12  -4  16   59.96   49.62   8
 -12   4 -16   45.17   37.46   1
  12   4  18   46.92   43.35   4
  12  -4  18  -11.04   26.91   8
 -12   4 -18   29.52   24.15   1
  12   4  20    8.19   26.03   4
  12  -4  20   26.94   44.60   8
 -12   4 -20  -50.07   38.78   1
  12   4  22   29.96   39.36   4
  12  -4  22  -10.48   25.06   8
 -12   4 -22   36.87   40.01   1
  12  -5 -23   14.67   23.08   8
  12   5 -23   24.55   32.14   7
  12  -5 -21   17.03   16.44   8
  12   5 -21   15.18   41.27   7
  12  -5 -19  -10.00   29.56   8
  12   5 -19  -29.12   29.90   7
  12  -5 -17   87.55   43.16   8
  12   5 -17   33.32   31.88   7
  12  -5 -15   -1.53   17.97   8
  12   5 -15   17.46   29.51   7
  12  -5 -13  199.50   70.39   8
  12   5 -13  104.18   42.40   4
  12   5 -13  139.59   65.53   7
  12  -5 -11  257.36   78.85   8
  12   5 -11  138.72   51.15   4
  12   5 -11  338.56   99.40   7
  12   5  -9  248.28   69.71   3
  12  -5  -9  297.04   83.79   8
  12   5  -9  136.16   52.91   4
  12   5  -9  365.22   99.50   7
 -12   5   9  282.93   70.56   6
  12   5  -7   34.38   25.06   3
  12   5  -7   35.65   36.68   4
  12  -5  -7   27.62   32.00   8
  12   5  -7    0.46   14.02   7
  12  -5  -5  103.41   42.41   8
  12   5  -5  140.30   55.69   4
  12   5  -5  128.70   44.54   7
  12   5  -5  115.09   46.06   3
  12  -5  -3   31.13   41.20   8
  12   5  -3   -0.48   17.75   4
  12   5  -3   14.21   19.75   7
  12   5  -3   18.18   10.77   3
  12  -5  -1   22.57   20.62   8
  12   5  -1   54.43   34.06   4
  12   5  -1   21.26   31.91   7
  12   5  -1   31.92   28.57   3
  12  -5   1  144.09   78.33   8
  12   5   1  133.87   50.20   4
  12   5   1  156.55   62.85   7
  12   5   1   85.57   34.00   3
  12  -5   3   -9.57   23.07   8
  12   5   3   -2.53   13.82   4
  12   5   3   23.83   25.17   7
  12   5   5    7.39    6.22   4
  12   5   5  -10.83   20.09   7
  12  -5   7  312.89   91.51   8
  12   5   7  330.84   94.91   4
 -12   5  -9  272.72   71.34   1
  12  -5   9  244.43   84.36   8
  12   5   9  288.14   87.49   4
  12  -5  11  -15.90   27.83   8
 -12   5 -11  -15.84   12.62   1
  12   5  11   -3.64   24.75   4
  12   5  13   24.53   26.39   4
 -12   5 -13   44.38   33.07   1
  12   5  15   62.76   41.28   4
 -12   5 -15   87.81   49.37   1
  12  -5  17   36.70   20.27   8
  12   5  17   25.69   27.82   4
 -12   5 -17   23.73   18.16   1
  12  -5  19  -19.11   36.45   8
 -12   5 -19   15.86   17.89   1
  12  -6 -18  -14.64   30.79   8
  12   6 -18   -4.36   22.66   7
  12  -6 -16    5.24   28.87   8
  12   6 -16  -10.31   11.70   7
  12  -6 -14    6.26   21.76   8
  12   6 -14   -7.18   32.25   7
  12  -6 -12    4.60   16.20   8
  12   6 -12    2.13    4.94   4
  12   6 -12  -14.63    7.31   7
  12  -6 -10   17.80   28.32   8
  12   6 -10   18.67   24.78   4
  12   6 -10   18.64   26.28   7
  12   6  -8    7.73    9.36   3
  12  -6  -8    8.52   20.16   8
  12   6  -8   19.97   26.84   4
  12   6  -8    1.15    3.85   7
  12   6  -6  127.15   52.42   3
  12  -6  -6  114.62   49.23   8
  12   6  -6  100.86   53.45   4
  12   6  -6  286.50   86.92   7
 -12   6   6  172.11   60.75   6
  12  -6  -4  195.67   71.13   8
  12   6  -4  187.77   74.10   4
  12   6  -4  209.41   81.47   7
 -12   6   4  181.35   65.12   6
  12  -6  -2   46.89   39.37   8
  12   6  -2   26.80   33.96   4
  12   6  -2   11.54   30.40   7
 -12   6   2  -12.44   25.89   6
  12  -6   0   -0.65   24.60   8
  12   6   0   25.55   35.85   4
  12   6   0  -25.18   27.19   7
 -12   6   0    4.30   16.33   6
  12  -6   2   98.20   59.45   8
  12   6   2   73.57   46.65   4
  12   6   2   33.89   33.81   7
 -12   6  -2  159.56   74.70   6
  12  -6   4   77.97   49.54   8
  12   6   4   35.91   29.21   4
  12   6   4   78.82   55.40   7
 -12   6  -4    2.35   19.81   6
  12  -6   6  343.02  109.46   8
  12   6   6  251.22   86.45   4
  12   6   6  347.31   98.94   7
 -12   6  -6  292.98   99.52   6
  12  -6   8   -4.27   11.58   8
  12   6   8  -26.14   28.29   4
 -12   6  -8   16.74   20.82   6
  12  -6  10   -6.72   17.34   8
  12   6  10   -4.86   16.83   4
 -12   6 -10   33.05   28.51   6
  12  -6  12   36.20   34.84   8
  12   6  12    4.82   25.54   4
 -12   6 -12   17.80   46.54   6
  12  -6  14   18.96   34.54   8
  12   6  14   13.77    7.44   4
 -12   6 -14   48.91   58.95   6
  12   7  -9    1.11   12.89   4
  12   7  -9    3.89   10.97   7
  12  -7  -7  169.44   74.47   8
  12   7  -7   38.67   33.78   4
  12   7  -7   96.39   65.62   7
  12  -7  -5  -28.22   30.94   8
  12   7  -5   -3.65    7.58   4
  12  -7  -3   -4.59   10.91   8
  12   7  -3    5.44   18.51   4
  12   7  -3   -6.41   17.20   7
  12  -7  -1   72.94   48.50   8
  12   7  -1   36.66   38.85   4
  12   7  -1   76.51   54.90   7
 -12   7   1   48.00   39.17   6
  12  -7   1   23.05   28.89   8
  12   7   1   26.39   37.06   4
  12   7   1  -10.22   21.69   7
 -12   7  -1  -26.84    7.90   6
  12  -7   3   89.52   54.62   8
  12   7   3   10.80   25.63   4
  12   7   3   67.47   50.94   7
 -12   7  -3   75.04   57.04   6
  12  -7   5  156.88   76.21   8
  12   7   5  156.18   75.64   4
  12   7   5   75.77   46.51   7
 -12   7  -5  160.26   77.84   6
  13   0 -31   -6.57   15.57   3
  13   0 -31  -14.45   30.60   1
  13   0 -29  -17.12   22.47   3
  13   0 -29    7.35   25.21   1
  13   0 -27  -21.32   35.05   3
  13   0 -27  -11.59   13.97   1
 -13   0  27  -19.94   19.59   2
  13   0 -25   10.31   11.82   3
  13   0 -25    8.22    9.31   1
 -13   0  25  -40.38   55.91   2
  13   0 -23  -32.50   38.32   3
  13   0 -23  -10.87   16.85   1
  13   0 -23    1.93    2.50   7
  13   0 -21  -25.95   34.34   3
  13   0 -21   16.03   15.77   1
 -13   0  21    0.43   27.14   2
  13   0 -21   -2.49    9.88   7
  13   0 -19   13.21   15.75   3
  13   0 -19   10.30   27.36   1
  13   0 -19    2.41    1.99   8
 -13   0  19  -37.03   43.66   2
  13   0 -17   33.02   24.12   1
  13   0 -17  -12.52   16.53   8
 -13   0  17    1.84   25.81   2
  13   0 -17  -41.55   28.39   3
 -13   0  15   27.75   35.75   2
  13   0 -15  -14.39   17.28   8
  13   0 -15    8.34   12.33   1
  13   0 -15   20.82    9.40   3
 -13   0  13   12.18   31.19   2
  13   0 -13    5.96   11.55   8
  13   0 -13   14.36   22.61   3
 -13   0  11   -7.96   10.58   2
  13   0 -11    8.85    7.07   8
  13   0 -11   -3.23    4.67   3
  13   0  -9  -26.65   21.99   8
  13   0  -9   35.09   24.47   3
  13   0  -7   -0.15   16.79   8
  13   0  -7    1.91    6.30   3
  13   0  -5  -18.40   17.91   4
  13   0  -5    0.03   13.02   8
  13   0  -5  -24.61   22.01   3
  13   0  -3   -9.53    8.30   4
  13   0  -3   22.93   10.50   8
  13   0  -3   13.89   11.85   3
  13   0  -1  -11.36    6.83   4
  13   0   1   30.01   12.34   4
  13   0   3  -13.01    7.26   4
  13   0   5  -10.72    8.49   4
  13   0   7   25.29   22.14   4
 -13   0  -7    9.46   10.97   1
  13   0   9    2.02   14.38   4
 -13   0  -9   30.99   28.34   1
  13   0  11   -2.54   21.00   4
 -13   0 -11   35.77   36.93   1
  13   0  13   -2.91   18.96   4
 -13   0 -13   40.16   30.53   1
  13   0  15   -0.73   41.41   4
 -13   0 -15   19.83   38.02   1
 -13   0 -17  -37.54   30.39   1
  13   0  17    8.13   13.13   4
  13   0  19  -33.62   42.60   4
 -13   0 -19   -4.15    5.68   1
  13   0  21   84.49   67.85   4
 -13   0 -21   39.16   15.27   1
  13   0  23   24.70   32.56   4
 -13   0 -23   18.90   31.80   1
  13   0  25    2.51   25.93   4
 -13   0 -25   30.83   50.09   1
  13   0  27   55.33   44.00   4
 -13   0 -27    0.34   13.83   1
  13   1 -30  141.72   67.93   1
  13  -1 -30  135.39   64.50   3
  13   1 -28   21.73   31.58   1
 -13   1  28   61.50   35.76   2
  13  -1 -28  -23.50   34.83   3
  13   1 -26   87.72   43.18   1
 -13   1  26  158.88   70.82   2
  13   1 -26   39.52   25.45   7
  13  -1 -26   89.09   52.32   3
  13   1 -24   52.32   36.11   1
 -13   1  24   54.33   45.11   2
  13   1 -24    0.31    2.61   7
  13  -1 -24    2.60    7.33   3
  13   1 -22   62.08   34.43   1
  13   1 -22   42.98   50.47   3
  13  -1 -22   10.38   15.38   8
 -13   1  22  -14.62   22.30   2
  13   1 -22   19.23   14.94   7
  13  -1 -22   17.25   17.45   1
  13  -1 -22   38.52   42.44   3
  13   1 -20    7.31   15.43   3
  13  -1 -20    8.11   19.57   8
 -13   1  20   69.24   39.49   2
 -13  -1  20   33.22   23.98   2
  13   1 -20   35.43   27.81   7
  13  -1 -20   11.29    3.11   1
  13   1 -20   44.33   29.83   1
  13  -1 -20   -9.97   25.62   3
 -13   1  18 1624.12  198.41   2
  13  -1 -18 1161.79  140.29   8
  13   1 -18  790.74  100.82   8
 -13  -1  18 1506.12  188.21   2
  13   1 -18 1307.18  157.83   7
  13   1 -18 1383.23  163.90   1
  13  -1 -18  696.93   98.62   1
  13  -1 -18 1358.25  168.90   3
  13   1 -18 1445.66  180.27   3
  13   1 -16   56.58   39.21   3
 -13   1  16   50.23   25.40   2
  13  -1 -16   27.68   20.62   8
  13   1 -16   28.22   16.25   8
 -13  -1  16   97.96   40.13   2
  13  -1 -16   11.89    8.61   1
  13   1 -16   38.58   25.02   7
  13  -1 -16   27.77   18.22   3
  13   1 -14  380.82   83.02   3
  13  -1 -14  374.03   74.01   8
  13   1 -14  321.62   66.11   8
  13  -1 -14  216.83   42.86   1
 -13  -1  14  462.85   86.89   2
  13   1 -14  481.01   89.64   7
  13  -1 -14  455.47   88.45   3
  13   1 -12  150.83   40.28   4
  13  -1 -12   69.33   21.10   1
  13  -1 -12  152.04   43.07   8
 -13  -1  12  114.66   39.14   2
  13   1 -12  208.72   52.68   8
  13   1 -12  162.31   54.83   7
  13  -1 -12  170.91   55.31   3
  13   1 -12  136.38   45.96   3
  13   1 -10  115.31   39.29   4
  13  -1 -10   77.01   20.71   1
  13  -1 -10  108.24   36.25   8
 -13  -1  10  103.62   38.65   2
[truncated: 127,115 more chars]
