# Supplementary material for: Crystal structure and Hirshfeld surface analysis of ketorolac tromethamine
Source: Acta Crystallogr E Crystallogr Commun. 2025 Apr 24;81(Pt 5):433–7. doi: 10.1107/S2056989025003226 (PMC12054770; doi:10.1107/S2056989025003226)
Supplement: Supplementary file 2 [file e-81-00433-Isup2.hkl]

data_I                                                                          
_shelx_title ' 0sa in I2/a'                                                     
_shelx_refln_list_code          4                                               
_shelx_F_calc_maximum      487.39                                               
_exptl_crystal_F_000      1600.00                                               
_reflns_d_resolution_high  0.8082                                               
                                                                                
loop_                                                                           
 _space_group_symop_operation_xyz                                               
 'x, y, z'                                                                      
 '-x+1/2, y, -z'                                                                
 'x+1/2, y+1/2, z+1/2'                                                          
 '-x+1, y+1/2, -z+1/2'                                                          
 '-x, -y, -z'                                                                   
 'x-1/2, -y, z'                                                                 
 '-x+1/2, -y+1/2, -z+1/2'                                                       
 'x, -y+1/2, z+1/2'                                                             
                                                                                
_cell_length_a    20.3154                                                       
_cell_length_b     6.6466                                                       
_cell_length_c    28.0770                                                       
_cell_angle_alpha  90.000                                                       
_cell_angle_beta   96.389                                                       
_cell_angle_gamma  90.000                                                       
                                                                                
_shelx_F_squared_multiplier     1.000                                           
                                                                                
loop_                                                                           
 _refln_index_h                                                                 
 _refln_index_k                                                                 
 _refln_index_l                                                                 
 _refln_F_squared_calc                                                          
 _refln_F_squared_meas                                                          
 _refln_F_squared_sigma                                                         
 _refln_observed_status                                                         
   4   0   0      10927.14      11204.48       443.09 o                         
   6   0   0      16793.65      16663.08       564.65 o                         
   8   0   0      16883.01      15231.92       869.96 o                         
  10   0   0        313.37        200.74       124.11 o                         
  12   0   0       2583.35       2803.06       214.98 o                         
  14   0   0        890.71        812.42       115.33 o                         
  16   0   0         43.03         27.56        23.05 o                         
  18   0   0          9.27         15.15        19.34 o                         
  20   0   0        401.72        509.91        86.96 o                         
  22   0   0         10.06        -44.32        55.06 o                         
  24   0   0         34.07         46.20        44.50 o                         
   1   1   0      26545.06      18154.28       755.95 o                         
   3   1   0      80184.86      73307.65      1291.91 o                         
   5   1   0        496.19        429.54        19.65 o                         
   7   1   0        968.53        929.26        48.37 o                         
   9   1   0      11253.01      10744.34       264.71 o                         
  11   1   0         14.33          7.95         5.16 o                         
  13   1   0         15.98          6.59         6.17 o                         
  15   1   0          6.70          0.06         6.92 o                         
  17   1   0        307.20        468.10        71.72 o                         
  19   1   0          9.77          4.57        22.16 o                         
  21   1   0        254.72        251.02        60.13 o                         
  23   1   0          7.22         42.55        39.83 o                         
   0   2   0        232.51        166.57        16.86 o                         
   2   2   0         20.84         13.41         7.83 o                         
   4   2   0       2925.37       2540.61        95.39 o                         
   6   2   0         56.91         39.08         8.31 o                         
   8   2   0        695.28        850.20        53.03 o                         
  10   2   0        950.24        944.93        42.63 o                         
  12   2   0        753.14        810.02        63.38 o                         
  14   2   0       1000.20       1117.09        82.27 o                         
  16   2   0        464.13        582.03        63.43 o                         
  18   2   0        205.47        255.70        56.11 o                         
  20   2   0        116.01        191.35        53.35 o                         
  22   2   0         68.32         55.89        29.35 o                         
  24   2   0         15.02          2.70         9.45 o                         
   1   3   0         37.96         27.24         9.60 o                         
   3   3   0       7598.99       7953.12       326.42 o                         
   5   3   0       2073.53       2027.39        93.58 o                         
   7   3   0        454.09        485.00        37.41 o                         
   9   3   0          0.08         -1.11         6.45 o                         
  11   3   0        229.94        209.05        21.03 o                         
  13   3   0         24.26          8.05         7.78 o                         
  15   3   0         56.92         42.61        17.70 o                         
  17   3   0        302.82        314.98        46.54 o                         
  19   3   0         96.73        123.35        37.45 o                         
  21   3   0         11.18          3.57        21.30 o                         
  23   3   0          1.15          8.62        13.34 o                         
   0   4   0        565.60        528.78        88.85 o                         
   2   4   0        795.89        884.66        49.40 o                         
   4   4   0        379.51        328.18        33.26 o                         
   6   4   0        174.46        199.05        26.52 o                         
   8   4   0         21.07          3.96         3.42 o                         
  10   4   0        411.12        388.21        32.46 o                         
  12   4   0          4.65         -0.21         3.84 o                         
  14   4   0        180.72        190.82        30.31 o                         
  16   4   0          0.30         21.38        12.76 o                         
  18   4   0          2.78         12.52        12.63 o                         
  20   4   0         13.76        -11.38        12.90 o                         
   1   5   0       1313.82       1313.81       118.86 o                         
   3   5   0       1761.28       1869.91        94.31 o                         
   5   5   0        211.18        263.15        34.86 o                         
   7   5   0        630.90        610.30        53.32 o                         
   9   5   0       1664.30       1800.92        84.55 o                         
  11   5   0          4.97          6.54        12.42 o                         
  13   5   0         66.22         57.28        17.64 o                         
  15   5   0         41.00         27.86         5.19 o                         
  17   5   0         18.01         64.22        31.69 o                         
  19   5   0          7.23         -4.86        16.68 o                         
   0   6   0       1264.54       1329.16       144.85 o                         
   2   6   0        203.63        255.07        44.41 o                         
   4   6   0          2.84         14.20         8.62 o                         
   6   6   0        173.31        228.42        36.10 o                         
   8   6   0          1.25         13.20        12.33 o                         
  10   6   0         24.02         16.66        10.43 o                         
  12   6   0          0.22          0.14        11.03 o                         
  14   6   0         33.41         57.85        22.56 o                         
  16   6   0         47.43         34.26        18.07 o                         
   1   7   0          2.21          6.31         7.22 o                         
   3   7   0         67.89         50.45        20.54 o                         
   5   7   0         57.07         38.37        21.59 o                         
   7   7   0        353.72        424.66        53.32 o                         
   9   7   0         50.83         69.76        22.46 o                         
  11   7   0          0.60         -8.32         8.32 o                         
  13   7   0          0.00          6.07        12.79 o                         
   0   8   0          0.04         -1.14        13.59 o                         
   2   8   0         12.45         -0.53        11.44 o                         
   4   8   0         10.73         20.60        10.48 o                         
 -24   1   1          9.48         29.75        27.42 o                         
 -22   1   1         20.70         35.77        31.17 o                         
 -20   1   1          0.47         38.39         8.74 o                         
 -18   1   1        396.33        523.07        77.67 o                         
 -16   1   1         60.06         78.41        23.77 o                         
 -14   1   1         24.63         20.80         8.35 o                         
 -12   1   1        873.52        910.10        62.78 o                         
 -10   1   1       5824.55       5975.08       188.20 o                         
  -8   1   1        405.86        360.17        22.76 o                         
  -6   1   1       3301.71       3154.19        87.16 o                         
  -4   1   1      15285.01      15190.84       387.85 o                         
  -2   1   1       3059.70       2708.16       132.85 o                         
   0   1   1       1060.53        535.52        47.00 o                         
   2   1   1       2069.04       2127.03        49.23 o                         
   4   1   1       8350.96       8738.82       294.22 o                         
   6   1   1       3797.14       3749.45        95.25 o                         
   8   1   1        550.98        601.21        48.43 o                         
  10   1   1        626.76        658.80        39.36 o                         
  12   1   1        220.19        220.21        25.71 o                         
  14   1   1       1744.53       1977.78       131.52 o                         
  16   1   1         57.18        120.47        35.85 o                         
  18   1   1        112.95        221.69        51.24 o                         
  20   1   1         33.04         -4.28        17.67 o                         
  22   1   1         34.48         34.06        17.22 o                         
  24   1   1          0.43         -3.92         8.97 o                         
 -23   2   1         15.65         -7.46        19.16 o                         
 -21   2   1         85.75        113.29        41.70 o                         
 -19   2   1          0.14          0.92        29.99 o                         
 -17   2   1        207.40        221.51        37.69 o                         
 -15   2   1        894.33        874.52        74.76 o                         
 -13   2   1        192.66        166.15        27.96 o                         
 -11   2   1       2638.81       2676.43       103.72 o                         
  -9   2   1        885.31        706.38        45.26 o                         
  -7   2   1        892.30        776.91        35.70 o                         
  -5   2   1       5397.62       5178.10       189.22 o                         
  -3   2   1       2527.58       2301.01        76.79 o                         
  -1   2   1       1860.03       1779.17        74.90 o                         
   1   2   1       6708.64       6800.44       304.38 o                         
   3   2   1       4542.23       4313.29       232.17 o                         
   5   2   1       6350.27       5706.66       149.32 o                         
   7   2   1       1801.85       1920.47        89.36 o                         
   9   2   1       1101.94       1137.38        49.99 o                         
  11   2   1        277.15        223.36        22.45 o                         
  13   2   1          0.63         16.17        17.67 o                         
  15   2   1        181.83        222.54        35.31 o                         
  17   2   1        111.86        157.72        37.56 o                         
  19   2   1        532.25        622.52        93.87 o                         
  21   2   1        120.46        182.92        53.06 o                         
  23   2   1         10.70         21.66        20.77 o                         
 -22   3   1          3.86         11.17        11.64 o                         
 -20   3   1         27.34         19.06        20.45 o                         
 -18   3   1         77.60         64.63        21.38 o                         
 -16   3   1          5.43          3.92        17.61 o                         
 -14   3   1       1719.12       1945.01       139.94 o                         
 -12   3   1       1343.28       1437.14        79.61 o                         
 -10   3   1         63.55         64.56        11.56 o                         
  -8   3   1       1222.46       1187.56        50.57 o                         
  -6   3   1         77.50         67.52        18.30 o                         
  -4   3   1        317.72        352.21        30.07 o                         
  -2   3   1       9929.65      10557.45       240.17 o                         
   0   3   1       5778.58       6025.82       256.03 o                         
   2   3   1      12748.42      12056.45       272.24 o                         
   4   3   1        305.93        230.63        28.37 o                         
   6   3   1       5452.16       5401.05       230.66 o                         
   8   3   1       2184.66       2430.49        97.19 o                         
  10   3   1       1544.98       1508.28        65.50 o                         
  12   3   1       1836.25       2012.19        77.19 o                         
  14   3   1        256.11        206.71        53.00 o                         
  16   3   1        309.76        276.76        42.61 o                         
  18   3   1        149.10        189.39        50.43 o                         
  20   3   1          2.32          8.70        11.02 o                         
  22   3   1          1.78         35.22        27.07 o                         
 -21   4   1          3.85          3.37        24.17 o                         
 -19   4   1         13.62         22.03        15.21 o                         
 -17   4   1          0.27          0.38         6.98 o                         
 -15   4   1         14.53         36.63        16.59 o                         
 -13   4   1        673.75        693.47        58.04 o                         
 -11   4   1        398.10        426.40        34.96 o                         
  -9   4   1        135.39        142.89        22.64 o                         
  -7   4   1        211.55        211.86        33.01 o                         
  -5   4   1        339.80        434.20        39.63 o                         
  -3   4   1        105.59         98.80        13.68 o                         
  -1   4   1          4.45         14.38         4.12 o                         
   1   4   1       3950.42       3866.08       111.28 o                         
   3   4   1       1160.20       1264.55        68.23 o                         
   5   4   1        135.58        121.72        20.93 o                         
   7   4   1        364.01        328.55        33.21 o                         
   9   4   1          8.58         18.98        12.32 o                         
  11   4   1        408.25        381.73        33.68 o                         
  13   4   1         66.96         64.11        16.46 o                         
  15   4   1        132.66        137.46        31.92 o                         
  17   4   1          7.40         14.58        14.81 o                         
  19   4   1          1.85         -2.92         3.97 o                         
  21   4   1         33.76         16.59        15.11 o                         
 -18   5   1          0.52         -2.37        13.57 o                         
 -16   5   1         36.54         51.16        18.21 o                         
 -14   5   1         82.59         96.15        23.68 o                         
 -12   5   1         25.26         29.71        13.00 o                         
 -10   5   1        315.22        391.46        42.73 o                         
  -8   5   1         78.12         77.87        16.32 o                         
  -6   5   1        175.40        205.26        31.41 o                         
  -4   5   1          5.40          9.10         6.60 o                         
  -2   5   1          4.79         16.40        10.39 o                         
   0   5   1        118.75        121.16        16.51 o                         
   2   5   1        153.23        112.64        19.20 o                         
   4   5   1          9.72          4.57         6.46 o                         
   6   5   1          6.63          0.38         4.04 o                         
   8   5   1        311.31        342.43        32.72 o                         
  10   5   1          1.48          3.89        18.38 o                         
  12   5   1        127.67        116.73        23.37 o                         
  14   5   1         20.88         16.51         9.97 o                         
  16   5   1          0.88         26.77        15.65 o                         
  18   5   1         26.96          1.73        27.11 o                         
 -17   6   1          8.28          7.18        17.93 o                         
 -15   6   1          4.59        -10.31        12.97 o                         
 -13   6   1         12.15          5.68         8.52 o                         
 -11   6   1          2.38         14.01         7.06 o                         
  -9   6   1         87.20         86.45        22.46 o                         
  -7   6   1          2.76         -1.97         6.54 o                         
  -5   6   1         13.37         14.99         9.32 o                         
  -3   6   1        465.08        492.94        61.45 o                         
  -1   6   1        128.86        107.00        18.48 o                         
   1   6   1        154.35        111.98        19.07 o                         
   3   6   1        276.47        278.38        46.13 o                         
   5   6   1         32.17         47.27        15.24 o                         
   7   6   1        280.75        329.56        42.85 o                         
   9   6   1         38.36         20.86        16.63 o                         
  11   6   1          3.84         -1.63         8.17 o                         
  13   6   1         37.79         71.26        21.84 o                         
  15   6   1         63.84         71.74        26.23 o                         
 -12   7   1         79.41         53.82        21.03 o                         
 -10   7   1          3.62          5.48         9.71 o                         
  -8   7   1          0.46          7.71         9.28 o                         
  -6   7   1         66.91         69.10        19.95 o                         
  -4   7   1         69.12         67.88        23.23 o                         
  -2   7   1          1.24         -8.08         8.80 o                         
   0   7   1         17.69         26.46        33.90 o                         
   2   7   1         63.30         63.31        15.70 o                         
   4   7   1          0.81         19.57        15.00 o                         
   6   7   1         59.00         52.73        20.01 o                         
   8   7   1          0.11          6.98         9.78 o                         
  10   7   1         22.94         21.57        17.16 o                         
  12   7   1          3.53         -9.64        11.95 o                         
  -5   8   1         26.58          2.28         9.33 o                         
  -3   8   1         16.14          2.66        15.20 o                         
  -1   8   1         38.06         38.23        17.20 o                         
   1   8   1          1.36          9.51         9.25 o                         
   3   8   1         80.12         73.78        23.18 o                         
   5   8   1         23.36         12.16         9.30 o                         
 -24   0   2         92.32         89.90        38.06 o                         
 -22   0   2         19.79         39.16        37.38 o                         
 -20   0   2         80.44         93.16        35.32 o                         
 -18   0   2        246.06        257.45        54.93 o                         
 -16   0   2        162.48        187.09        46.55 o                         
 -14   0   2          5.16         -9.93         9.93 o                         
 -12   0   2        317.01        306.30        42.58 o                         
 -10   0   2         52.99         39.41        11.15 o                         
  -8   0   2       7661.34       7234.49       254.36 o                         
  -6   0   2      49986.60      46791.82      2831.50 o                         
  -4   0   2       4011.93       4551.59       114.00 o                         
   4   0   2      36483.99      34580.00       866.97 o                         
   6   0   2       6440.39       5844.48       156.56 o                         
   8   0   2       1634.16       1800.39        92.51 o                         
  10   0   2       2035.35       1492.80       141.16 o                         
  12   0   2        801.55        785.67       104.54 o                         
  14   0   2       1644.46       1642.15       172.04 o                         
  16   0   2       1713.22       1779.92       197.13 o                         
  18   0   2          9.48         24.14        35.59 o                         
  20   0   2          0.05        -13.18        13.18 o                         
  22   0   2         11.24         64.19        59.66 o                         
  24   0   2         14.47         37.20        40.70 o                         
 -23   1   2        165.62        202.90        69.22 o                         
 -21   1   2         36.32         26.73        33.37 o                         
 -19   1   2         46.81         53.78        53.58 o                         
 -17   1   2        208.97        252.71        40.24 o                         
 -15   1   2        127.72         90.48        30.20 o                         
 -13   1   2        256.42        247.42        65.44 o                         
 -11   1   2        186.03        168.56        48.45 o                         
  -9   1   2        227.63        247.13        18.65 o                         
  -7   1   2       2525.84       2359.44        67.42 o                         
  -5   1   2      18432.00      18077.83       501.31 o                         
  -3   1   2      36393.38      37436.30      1113.39 o                         
  -1   1   2       4780.18       5300.21       339.21 o                         
   1   1   2       1241.45       1210.15        40.92 o                         
   3   1   2      30991.93      30415.84       436.95 o                         
   5   1   2      31004.83      30411.64       700.92 o                         
   7   1   2       2108.14       1987.12       146.23 o                         
   9   1   2        691.70        666.39        55.92 o                         
  11   1   2       5540.52       5699.64       235.85 o                         
  13   1   2       1062.22       1167.67       146.30 o                         
  15   1   2          4.11          0.72        26.68 o                         
  17   1   2        459.86        603.67        81.95 o                         
  19   1   2         25.05         16.89        32.92 o                         
  21   1   2          0.03        -28.59        28.59 o                         
  23   1   2         19.03         37.36        35.57 o                         
 -24   2   2         51.87         62.26        42.71 o                         
 -22   2   2        225.12        220.87        57.86 o                         
 -20   2   2        152.51        231.46        55.88 o                         
 -18   2   2         38.48         12.02        20.04 o                         
 -16   2   2        927.30       1135.19        87.69 o                         
 -14   2   2        334.83        349.98        43.70 o                         
 -12   2   2        753.46        855.11        55.88 o                         
 -10   2   2          0.21         -5.15         5.27 o                         
  -8   2   2        210.43        207.24        23.58 o                         
  -6   2   2       1374.44       1370.23        70.40 o                         
  -4   2   2       2985.35       2532.53        93.38 o                         
  -2   2   2       2613.12       2524.77        64.26 o                         
   0   2   2        567.86        710.80        29.28 o                         
   2   2   2      23281.92      22546.34       390.56 o                         
   4   2   2       5390.19       5317.55       142.83 o                         
   6   2   2          5.27          2.48         5.58 o                         
   8   2   2        218.16        197.74        18.80 o                         
  10   2   2       2800.22       3181.95       147.19 o                         
  12   2   2        945.26       1107.40        59.32 o                         
  14   2   2        153.05        184.97        39.46 o                         
  16   2   2        279.98        267.08        52.25 o                         
  18   2   2        165.16        226.88        51.29 o                         
  20   2   2        301.02        488.45        84.42 o                         
  22   2   2          1.32          1.77        22.81 o                         
  24   2   2         31.81          3.08        15.21 o                         
 -23   3   2          1.01          3.79        20.20 o                         
 -21   3   2         12.23         -3.22         8.51 o                         
 -19   3   2         45.67         69.10        21.12 o                         
 -17   3   2         12.42         28.20         9.85 o                         
 -15   3   2        514.60        477.20        56.42 o                         
 -13   3   2        861.27        881.34        61.72 o                         
 -11   3   2         63.13         54.23        16.45 o                         
  -9   3   2        321.29        397.72        23.64 o                         
  -7   3   2          0.33        -12.54        12.54 o                         
  -5   3   2        412.17        481.26        42.84 o                         
  -3   3   2        397.46        388.85        26.99 o                         
  -1   3   2        958.93        956.36        56.14 o                         
   1   3   2       6823.51       7331.73       178.66 o                         
   3   3   2        499.33        464.35        34.85 o                         
   5   3   2       1022.84       1001.06        58.59 o                         
   7   3   2        432.52        468.57        37.62 o                         
   9   3   2       3507.68       3867.91       115.83 o                         
  11   3   2       2433.54       2575.25        91.80 o                         
  13   3   2        110.65        102.94        16.69 o                         
  15   3   2         64.51        100.12        29.52 o                         
  17   3   2         74.64        131.39        36.03 o                         
  19   3   2          7.58         15.68        18.59 o                         
  21   3   2          0.00         -3.17        12.63 o                         
  23   3   2          0.89          1.39        15.49 o                         
 -20   4   2         31.58         41.23        15.45 o                         
 -18   4   2          0.01        -12.81        13.64 o                         
 -16   4   2         16.34         11.17         7.15 o                         
 -14   4   2        604.81        588.10        73.18 o                         
 -12   4   2         13.16          6.45         8.14 o                         
 -10   4   2        711.77        728.12        54.10 o                         
  -8   4   2        151.23        173.50        25.38 o                         
  -6   4   2         24.59         46.42        11.85 o                         
  -4   4   2        123.33        103.64        20.27 o                         
  -2   4   2        218.92        196.25        23.79 o                         
   0   4   2       1486.46       1600.36        87.79 o                         
   2   4   2       1139.24       1180.75        65.67 o                         
   4   4   2       2317.68       2333.03        98.92 o                         
   6   4   2        248.38        215.66        23.24 o                         
   8   4   2        709.93        674.75        50.88 o                         
  10   4   2        115.60         98.19        15.61 o                         
  12   4   2       1209.82       1159.57        61.72 o                         
  14   4   2        697.17        771.93        71.99 o                         
  16   4   2         10.12         12.54        17.24 o                         
  18   4   2         94.86         99.97        34.93 o                         
  20   4   2         15.34         -3.95        22.68 o                         
 -19   5   2         21.00         23.96        22.24 o                         
 -17   5   2          0.16         -5.10         8.65 o                         
 -15   5   2          3.03         -6.14        11.88 o                         
 -13   5   2        306.82        340.65        42.51 o                         
 -11   5   2         23.88          1.61         7.15 o                         
  -9   5   2         37.37         34.36        11.17 o                         
  -7   5   2        148.06        151.50        24.95 o                         
  -5   5   2         98.86         99.37        18.38 o                         
  -3   5   2        203.61        162.09        24.01 o                         
  -1   5   2         92.72         85.71        15.59 o                         
   1   5   2         39.51         30.99        10.31 o                         
   3   5   2         13.77         10.92         8.02 o                         
   5   5   2        125.63        116.11        23.44 o                         
   7   5   2        415.65        468.87        38.70 o                         
   9   5   2        542.18        520.37        44.26 o                         
  11   5   2          3.70         11.68         9.68 o                         
  13   5   2         72.11         45.72        12.96 o                         
  15   5   2         56.10         32.94        14.89 o                         
  17   5   2          1.25          3.76         3.23 o                         
  19   5   2        103.25        120.98        44.57 o                         
 -16   6   2          0.24         -7.81        12.36 o                         
 -14   6   2          1.85         23.09        12.96 o                         
 -12   6   2          0.77         14.23        14.97 o                         
 -10   6   2        262.42        309.51        44.55 o                         
  -8   6   2          0.81          6.08         9.70 o                         
  -6   6   2        144.19        140.76        27.93 o                         
  -4   6   2        401.91        437.73        56.51 o                         
  -2   6   2        361.33        370.65        44.90 o                         
   0   6   2        350.20        302.08        33.32 o                         
   2   6   2        619.11        742.05        73.28 o                         
   4   6   2         60.31         51.84        10.92 o                         
   6   6   2        402.38        514.39        53.95 o                         
   8   6   2         14.44         38.20        14.38 o                         
  10   6   2        179.61        221.79        38.32 o                         
  12   6   2         62.23         75.04        22.58 o                         
  14   6   2         34.07         28.28        13.77 o                         
  16   6   2         18.52         41.84        15.72 o                         
 -13   7   2          2.62         -4.61         7.97 o                         
 -11   7   2          4.37         10.77         6.60 o                         
  -9   7   2         28.22         24.37        10.93 o                         
  -7   7   2         31.02         20.58        29.86 o                         
  -5   7   2          0.26         -0.10        14.98 o                         
  -3   7   2          2.40         -1.81         9.51 o                         
  -1   7   2          3.99         18.13        13.84 o                         
   1   7   2          1.79          9.58        10.68 o                         
   3   7   2        459.24        556.19        68.77 o                         
   5   7   2        247.72        292.32        52.15 o                         
   7   7   2        158.55        224.95        39.53 o                         
   9   7   2         18.72         -4.09        12.60 o                         
  11   7   2         23.18         23.50         7.90 o                         
  -4   8   2         15.59          4.66        13.58 o                         
  -2   8   2          6.26         14.14        12.30 o                         
   0   8   2         21.16         17.98        13.60 o                         
   2   8   2         22.04          5.98         3.18 o                         
   4   8   2         13.51         16.28        11.39 o                         
 -24   1   3        102.15         72.51        27.93 o                         
 -22   1   3          3.02         -1.61        17.23 o                         
 -20   1   3         78.76        130.39        42.21 o                         
 -18   1   3          3.90          2.85         6.00 o                         
 -16   1   3        259.49        245.57        44.85 o                         
 -14   1   3       1227.52       1404.79        86.27 o                         
 -12   1   3        286.97        175.02        55.67 o                         
 -10   1   3       1644.18       1521.07        74.51 o                         
  -8   1   3        386.60        402.20        23.27 o                         
  -6   1   3      12297.18      10612.29       460.39 o                         
  -4   1   3      41022.95      39120.43      1256.01 o                         
  -2   1   3      40482.91      38809.36      1199.54 o                         
   0   1   3       8165.76       7415.37       358.27 o                         
   2   1   3       1932.67       1797.37        41.05 o                         
   4   1   3      25670.32      26117.05       768.25 o                         
   6   1   3      26718.23      23372.50       714.59 o                         
   8   1   3       1452.28       1327.42        62.99 o                         
  10   1   3        315.12        392.39        47.01 o                         
  12   1   3        647.95        633.91        52.04 o                         
  14   1   3         44.18         29.52        15.34 o                         
  16   1   3         65.46         90.22        32.66 o                         
  18   1   3        153.30        247.33        68.41 o                         
  20   1   3        214.72        273.15        59.49 o                         
  22   1   3         57.77         87.06        43.92 o                         
  24   1   3          2.46          5.41         7.90 o                         
 -23   2   3        181.59         89.05        85.10 o                         
 -21   2   3          0.00        -15.82        15.82 o                         
 -19   2   3         76.30        111.18        28.55 o                         
 -17   2   3         73.59         51.24        20.49 o                         
 -15   2   3        389.73        369.87        46.83 o                         
 -13   2   3         37.30         38.90        13.63 o                         
 -11   2   3        897.81        946.67        56.59 o                         
  -9   2   3          5.34         -0.58         5.82 o                         
  -7   2   3       1226.56       1219.19        48.43 o                         
  -5   2   3       1200.15        936.60       108.46 o                         
  -3   2   3       2873.05       3261.92       122.34 o                         
  -1   2   3        347.28        403.11        23.66 o                         
   1   2   3       4751.99       4239.87        89.90 o                         
   3   2   3        375.26        343.25        23.77 o                         
   5   2   3      22722.80      22493.94       485.94 o                         
   7   2   3          1.58          0.26         2.58 o                         
   9   2   3         60.53         46.65        15.94 o                         
  11   2   3         26.02         55.24        16.30 o                         
  13   2   3        544.24        572.38        50.52 o                         
  15   2   3        101.60        138.62        41.28 o                         
  17   2   3          0.06         20.87        20.03 o                         
  19   2   3         31.31         22.09        10.68 o                         
  21   2   3         13.69          6.79        17.75 o                         
  23   2   3         22.64         12.56        18.49 o                         
 -22   3   3          0.53          7.04        16.54 o                         
 -20   3   3        384.03        455.71        63.57 o                         
 -18   3   3          0.03         26.36        19.20 o                         
 -16   3   3        596.22        781.29        73.85 o                         
 -14   3   3        841.38        925.55        66.02 o                         
 -12   3   3         46.27         49.38        13.68 o                         
 -10   3   3       1574.50       1567.42        78.36 o                         
  -8   3   3       3814.54       3632.81       106.79 o                         
  -6   3   3        567.65        498.39        44.39 o                         
  -4   3   3        105.94         81.08        13.47 o                         
  -2   3   3          0.12          4.02         4.87 o                         
   0   3   3         94.94        119.72        16.63 o                         
   2   3   3        809.26        916.33        49.69 o                         
   4   3   3        916.90        982.52        47.54 o                         
   6   3   3       3132.15       3235.82       128.69 o                         
   8   3   3        193.84        130.38        16.79 o                         
  10   3   3          9.32         15.93         7.98 o                         
  12   3   3          7.22          2.59         8.36 o                         
  14   3   3        568.08        553.13        49.72 o                         
  16   3   3          6.87         42.16        21.83 o                         
  18   3   3         22.70          0.81         5.89 o                         
  20   3   3         15.43         10.33        11.69 o                         
  22   3   3         37.30         11.55        37.07 o                         
 -21   4   3          1.88         -1.01        11.22 o                         
 -19   4   3         77.43         54.26        19.88 o                         
 -17   4   3         30.73         16.89        12.59 o                         
 -15   4   3         10.80         15.23         5.60 o                         
 -13   4   3          0.00         11.00        10.63 o                         
 -11   4   3        154.86        142.18        23.12 o                         
  -9   4   3        609.87        599.98        48.20 o                         
  -7   4   3        228.44        223.79        33.96 o                         
  -5   4   3        611.02        539.00        43.35 o                         
  -3   4   3         64.22         58.53        12.66 o                         
  -1   4   3         81.34        117.37        20.58 o                         
   1   4   3       2451.09       2624.42        83.20 o                         
   3   4   3        624.72        554.07        44.06 o                         
   5   4   3        318.13        277.85        24.85 o                         
   7   4   3         69.55         71.36        13.36 o                         
   9   4   3       1465.80       1484.85        68.67 o                         
  11   4   3         74.54         80.20        15.61 o                         
  13   4   3          2.95          4.03        10.64 o                         
  15   4   3         36.22         52.27        20.44 o                         
  17   4   3          1.40          2.36        17.52 o                         
  19   4   3          9.31         34.91        22.41 o                         
  21   4   3          4.01         -1.75         7.31 o                         
 -18   5   3        195.23         92.93        27.30 o                         
 -16   5   3         30.82         20.61         9.83 o                         
 -14   5   3          3.01         -7.29         7.29 o                         
 -12   5   3         13.49         13.39         7.83 o                         
 -10   5   3         75.68         87.08        17.42 o                         
  -8   5   3        233.12        209.85        30.39 o                         
  -6   5   3          0.15         -1.46         4.75 o                         
  -4   5   3          2.89          9.03         7.61 o                         
  -2   5   3        301.96        272.02        34.80 o                         
   0   5   3        142.70        134.62        18.21 o                         
   2   5   3        607.74        627.50        52.83 o                         
   4   5   3        327.01        312.29        37.39 o                         
   6   5   3       1919.66       2145.49       102.71 o                         
   8   5   3        769.81        833.96        53.79 o                         
  10   5   3         11.56          7.01         8.30 o                         
  12   5   3         21.02          2.15        10.27 o                         
  14   5   3        211.77        281.32        50.59 o                         
  16   5   3         40.66          8.26        29.44 o                         
  18   5   3          0.68         -9.31        18.18 o                         
 -17   6   3         55.88         44.23        28.73 o                         
 -15   6   3         30.98         -3.48        15.49 o                         
 -13   6   3         18.33          5.59        11.09 o                         
 -11   6   3        161.05        198.68        34.70 o                         
  -9   6   3        129.39        163.74        24.96 o                         
  -7   6   3          8.07         16.11         7.18 o                         
  -5   6   3          1.45         25.16        16.87 o                         
  -3   6   3        775.06        866.77        99.36 o                         
  -1   6   3       1146.21       1072.99       118.67 o                         
   1   6   3        401.07        421.33        44.89 o                         
   3   6   3        362.58        400.81        53.42 o                         
   5   6   3        650.03        654.65        60.87 o                         
   7   6   3          1.55         24.84        12.31 o                         
   9   6   3         49.08         53.33        19.82 o                         
  11   6   3         65.37         50.56        23.88 o                         
  13   6   3        162.16        188.49        36.63 o                         
  15   6   3         31.23          8.06        13.46 o                         
 -12   7   3          7.57         -2.35         7.89 o                         
 -10   7   3          4.90          4.00        10.82 o                         
  -8   7   3         91.14         95.17        30.28 o                         
  -6   7   3         27.56         38.19        17.69 o                         
  -4   7   3         43.97         53.67        19.28 o                         
  -2   7   3        165.35        151.20        31.18 o                         
   0   7   3        323.89        391.89        49.55 o                         
   2   7   3         44.31         47.61        20.22 o                         
   4   7   3        111.14        120.94        31.41 o                         
   6   7   3          1.20         -6.83         8.71 o                         
   8   7   3         12.01         16.75         9.27 o                         
  10   7   3         41.96         40.81        16.80 o                         
  12   7   3         56.54         47.61        18.95 o                         
  -5   8   3          0.94          1.75         5.60 o                         
  -3   8   3         10.94         -4.95        10.84 o                         
  -1   8   3          2.52         -4.57         8.42 o                         
   1   8   3          8.51         -7.97        14.87 o                         
   3   8   3          1.21         17.41         9.35 o                         
   5   8   3          0.53         14.71        24.04 o                         
 -24   0   4         26.46         63.42        56.76 o                         
 -22   0   4          0.05          3.57        37.64 o                         
 -20   0   4         21.49         46.79        44.56 o                         
 -18   0   4         22.68          6.11        18.79 o                         
 -16   0   4        955.22       1070.63       144.29 o                         
 -14   0   4       1924.05       2271.27       177.69 o                         
 -12   0   4        973.71        901.65        62.74 o                         
 -10   0   4       8724.21       8067.31       237.76 o                         
  -8   0   4      12429.57      12955.12       361.57 o                         
  -6   0   4      25198.22      24042.21       450.11 o                         
  -4   0   4     237545.92     216349.55      5061.79 o                         
  -2   0   4       4627.91       4409.50       137.10 o                         
   2   0   4       9174.71       7904.67       301.81 o                         
   4   0   4      20000.50      20800.28       482.46 o                         
   6   0   4         40.52         31.50        10.85 o                         
   8   0   4       2877.09       2846.04       371.63 o                         
  10   0   4      21440.99      23438.75      3587.84 o                         
  12   0   4       7154.02       7388.63       427.95 o                         
  14   0   4       2491.66       2451.65       222.51 o                         
  16   0   4       1019.44       1090.77       151.34 o                         
  18   0   4         49.62         97.73        49.10 o                         
  20   0   4         18.47         36.89        32.42 o                         
  22   0   4        620.40        613.35       102.92 o                         
  24   0   4         19.99         16.06        36.06 o                         
 -23   1   4         18.11         45.48        27.53 o                         
 -21   1   4         11.11          5.76        11.46 o                         
 -19   1   4          2.62          6.03        21.96 o                         
 -17   1   4        406.92        408.12        74.51 o                         
 -15   1   4        307.50        235.61        60.83 o                         
 -13   1   4       3640.09       4005.28       123.43 o                         
 -11   1   4       2462.62       2531.49       142.49 o                         
  -9   1   4          0.00          8.96         3.51 o                         
  -7   1   4       3188.33       2906.68       146.90 o                         
  -5   1   4       1010.55       1185.05        31.02 o                         
  -3   1   4       2225.32       2292.78        97.11 o                         
  -1   1   4      31287.89      30326.11       725.77 o                         
   1   1   4        191.52        202.99        10.32 o                         
   3   1   4        288.45        323.08        14.91 o                         
   5   1   4       4461.84       4053.54       156.80 o                         
   7   1   4      18894.72      19213.12      1908.85 o                         
   9   1   4       1570.11       1514.35        97.70 o                         
  11   1   4        323.23        373.26        39.92 o                         
  13   1   4        111.37        162.46        28.62 o                         
  15   1   4          8.29         10.13        16.08 o                         
  17   1   4       1401.81       1598.83       138.74 o                         
  19   1   4        118.55        123.85        42.94 o                         
  21   1   4         59.24         55.69        33.55 o                         
  23   1   4        137.18        127.20        48.53 o                         
 -24   2   4         39.98          7.77        13.30 o                         
 -22   2   4          0.74         -8.03        19.31 o                         
 -20   2   4         21.37         17.59        21.75 o                         
 -18   2   4        154.15        201.70        38.40 o                         
 -16   2   4         81.64        123.74        26.92 o                         
 -14   2   4       1383.76       1592.31        98.64 o                         
 -12   2   4          0.24         -1.48         9.60 o                         
 -10   2   4        432.96        365.21        33.05 o                         
  -8   2   4       4016.92       3623.16       100.25 o                         
  -6   2   4       1875.24       1921.60        85.37 o                         
  -4   2   4       2971.69       2777.52        91.76 o                         
  -2   2   4        131.23        125.18        12.39 o                         
   0   2   4       6410.18       6116.66       220.55 o                         
   2   2   4       1625.67       1504.83       127.80 o                         
   4   2   4       5651.55       5402.39       177.83 o                         
   6   2   4        863.76        908.96        42.79 o                         
   8   2   4       3522.25       3384.42       132.65 o                         
  10   2   4        270.45        250.04        30.01 o                         
  12   2   4         53.45         51.82        14.28 o                         
  14   2   4        959.66       1050.76        74.71 o                         
  16   2   4         34.54         78.53        29.01 o                         
  18   2   4        217.36        162.88        44.80 o                         
  20   2   4         13.09         30.80        21.23 o                         
  22   2   4        115.27        114.98        41.31 o                         
 -23   3   4         16.22          4.94        10.86 o                         
 -21   3   4          5.22         15.31        14.39 o                         
 -19   3   4         19.63         34.09        18.12 o                         
 -17   3   4         96.33        112.20        29.97 o                         
 -15   3   4        223.16        243.73        32.83 o                         
 -13   3   4          1.24         14.77         9.11 o                         
 -11   3   4        313.73        357.42        36.06 o                         
  -9   3   4          0.67          3.80         2.58 o                         
  -7   3   4       2293.56       2491.19       102.01 o                         
  -5   3   4        729.45        615.84        48.43 o                         
  -3   3   4        548.03        517.50        31.02 o                         
  -1   3   4       5705.46       5973.35       209.72 o                         
   1   3   4        393.36        311.11        27.19 o                         
   3   3   4       2440.85       2627.43       128.22 o                         
   5   3   4        874.03        836.91        56.01 o                         
   7   3   4         39.91         25.27         8.30 o                         
   9   3   4         43.75         27.23         6.82 o                         
  11   3   4         17.27         15.84         7.78 o                         
  13   3   4         30.76         23.19        10.09 o                         
  15   3   4        414.12        402.58        67.07 o                         
  17   3   4          7.47         15.08        19.55 o                         
  19   3   4         73.45        100.75        39.19 o                         
  21   3   4         29.06         21.40        11.35 o                         
 -20   4   4          1.25         10.04        11.40 o                         
 -18   4   4         15.15          1.24         8.92 o                         
 -16   4   4        408.56        433.01        48.33 o                         
 -14   4   4        326.68        324.79        39.83 o                         
 -12   4   4        102.43        130.29        24.01 o                         
 -10   4   4        688.69        567.61        64.35 o                         
  -8   4   4        327.93        353.51        37.98 o                         
  -6   4   4         11.14         20.19         7.13 o                         
  -4   4   4          0.04          0.50         6.43 o                         
  -2   4   4       1230.83       1179.19        63.33 o                         
   0   4   4        241.56        218.36        28.55 o                         
   2   4   4       1507.25       1593.55        78.02 o                         
   4   4   4       1556.12       1562.61        76.19 o                         
   6   4   4       5083.41       5440.34       219.61 o                         
   8   4   4        124.32        142.72        18.87 o                         
  10   4   4        132.15        152.10        21.31 o                         
  12   4   4          2.43         -1.48         8.44 o                         
  14   4   4        112.63         85.04        31.40 o                         
  16   4   4        297.93        383.87        69.14 o                         
  18   4   4        121.34        137.58        45.00 o                         
  20   4   4          0.28         -4.04         8.11 o                         
 -19   5   4          3.98         12.80         9.25 o                         
 -17   5   4          0.57         -3.46         8.83 o                         
 -15   5   4          0.04          9.65        10.91 o                         
 -13   5   4       1077.57       1314.12        88.42 o                         
 -11   5   4          6.57          4.11        12.20 o                         
  -9   5   4         54.23         73.04        18.84 o                         
  -7   5   4        940.24        932.32        65.34 o                         
  -5   5   4       2358.38       2567.16       113.05 o                         
  -3   5   4         23.89          3.55         9.42 o                         
  -1   5   4          0.12          0.83         3.94 o                         
   1   5   4       1369.38       1507.10        95.87 o                         
   3   5   4        339.13        361.85        40.69 o                         
   5   5   4       1083.45       1171.63        72.36 o                         
   7   5   4        705.33        797.49        62.90 o                         
   9   5   4        528.59        681.31        60.89 o                         
  11   5   4          5.83         -3.62         4.64 o                         
  13   5   4        125.97         99.23        30.72 o                         
  15   5   4          3.34        -21.87        22.15 o                         
  17   5   4         26.99         24.02        14.91 o                         
  19   5   4          2.18         19.81        22.12 o                         
 -16   6   4         39.85          4.78         7.09 o                         
 -14   6   4         76.80         76.14        23.73 o                         
 -12   6   4        169.80        184.55        34.58 o                         
 -10   6   4          2.30         11.60        11.43 o                         
  -8   6   4        352.63        336.04        43.81 o                         
  -6   6   4        195.11        177.58        35.69 o                         
  -4   6   4          0.02          8.44        15.62 o                         
  -2   6   4          0.52          5.54        11.18 o                         
   0   6   4         13.83          8.01        10.54 o                         
   2   6   4        343.86        373.79        50.96 o                         
   4   6   4        118.74        118.33        23.94 o                         
   6   6   4         14.53         14.24        11.86 o                         
   8   6   4         34.47         38.13        15.01 o                         
  10   6   4        165.81        178.16        32.86 o                         
  12   6   4         26.08         33.82        16.53 o                         
  14   6   4          2.95          8.24        13.22 o                         
  16   6   4         44.45         41.31        23.66 o                         
 -13   7   4         37.49         22.21        26.30 o                         
 -11   7   4         65.24         26.15        15.25 o                         
  -9   7   4         34.14         42.40        16.04 o                         
  -7   7   4         20.80         31.50        19.13 o                         
  -5   7   4          2.59         18.86        11.66 o                         
  -3   7   4          3.84         -3.50        10.68 o                         
  -1   7   4        200.93        202.06        41.62 o                         
   1   7   4         68.29         45.01        12.55 o                         
   3   7   4         59.44         69.34        21.48 o                         
   5   7   4          0.04        -10.64        10.64 o                         
   7   7   4         82.70         70.50        23.25 o                         
   9   7   4         34.28         52.25        21.13 o                         
  11   7   4         42.21         51.53        18.17 o                         
  -4   8   4          0.30         -0.73         8.91 o                         
  -2   8   4          3.21         -3.57         9.50 o                         
   0   8   4         15.89         37.00        21.48 o                         
   2   8   4          0.01         -1.29         4.54 o                         
   4   8   4         21.48          4.15         6.93 o                         
 -24   1   5          9.09         -1.45        13.50 o                         
 -22   1   5         15.23         14.38        16.83 o                         
 -20   1   5         54.58         80.33        24.38 o                         
 -18   1   5          7.02         -3.07         5.67 o                         
 -16   1   5         22.59          9.53         6.86 o                         
 -14   1   5        445.82        419.27        44.77 o                         
 -12   1   5        719.09        669.37        38.55 o                         
 -10   1   5       2440.13       2601.45       113.62 o                         
  -8   1   5       1089.63       1047.35        39.18 o                         
  -6   1   5         66.81         66.02         8.81 o                         
  -4   1   5      25707.59      24622.60       692.14 o                         
  -2   1   5        707.28        577.23        35.63 o                         
   0   1   5       1009.32       1046.03        34.11 o                         
   2   1   5       1575.24       1456.54        37.63 o                         
   4   1   5       2687.53       2578.52        52.70 o                         
   6   1   5       9689.34       9478.76       660.26 o                         
   8   1   5       5077.27       5301.33       325.03 o                         
  10   1   5       8497.91       9565.75       684.94 o                         
  12   1   5        837.54        742.04        60.86 o                         
  14   1   5        640.87        696.72        63.07 o                         
  16   1   5        152.70        200.20        50.14 o                         
  18   1   5        153.50        114.75        35.66 o                         
  20   1   5        433.25        487.58        80.68 o                         
  22   1   5          0.93         14.20        17.56 o                         
  24   1   5         73.39         83.93        43.47 o                         
 -23   2   5         75.06         46.77        65.34 o                         
 -21   2   5         14.88         36.58        20.06 o                         
 -19   2   5        519.36        633.66        70.34 o                         
 -17   2   5         15.65         -4.44        13.36 o                         
 -15   2   5        439.44        518.70        55.92 o                         
 -13   2   5        367.99        415.92        40.17 o                         
 -11   2   5       1875.02       1815.23        95.49 o                         
  -9   2   5       3189.30       3178.14       144.81 o                         
  -7   2   5        121.69        160.75        19.55 o                         
  -5   2   5        568.88        354.00        27.25 o                         
  -3   2   5       2111.00       1968.48       120.69 o                         
  -1   2   5       2264.15       2473.48        76.83 o                         
   1   2   5        415.06        308.86        21.80 o                         
   3   2   5        562.81        542.95        44.48 o                         
   5   2   5          1.32          4.91         4.03 o                         
   7   2   5       2448.06       2590.94       149.73 o                         
   9   2   5       2106.97       2175.23       126.55 o                         
  11   2   5       4531.21       4850.35       178.07 o                         
  13   2   5         93.47        106.37        24.60 o                         
  15   2   5        505.79        489.15        53.74 o                         
  17   2   5        204.16        199.49        49.94 o                         
  19   2   5         35.70         10.56        42.48 o                         
  21   2   5         13.72        -18.74        24.62 o                         
  23   2   5          1.72        -23.79        23.79 o                         
 -22   3   5          6.50         11.91        15.64 o                         
 -20   3   5          8.98        -17.09        17.09 o                         
 -18   3   5        155.90        200.48        39.05 o                         
 -16   3   5        710.72        762.48        64.00 o                         
 -14   3   5       2104.39       2190.81       106.04 o                         
 -12   3   5        137.11        140.58        24.48 o                         
 -10   3   5       1280.27       1474.93        72.74 o                         
  -8   3   5         75.00         66.84        11.23 o                         
  -6   3   5        770.78        709.47        45.42 o                         
  -4   3   5        312.88        305.75        20.55 o                         
  -2   3   5       5138.84       5857.08       436.71 o                         
   0   3   5        154.95        155.30        16.22 o                         
   2   3   5          5.66         10.40         5.65 o                         
   4   3   5          0.45         -1.08         4.71 o                         
   6   3   5        104.25         76.69        17.92 o                         
   8   3   5        489.60        427.88        38.15 o                         
  10   3   5          0.05         -7.98         8.30 o                         
  12   3   5       1218.07       1039.18        79.04 o                         
  14   3   5        810.47        829.50        67.93 o                         
  16   3   5         80.55        128.67        41.24 o                         
  18   3   5        295.85        341.88        70.27 o                         
  20   3   5         25.27         19.11        20.05 o                         
  22   3   5         17.54          9.79        30.42 o                         
 -21   4   5         42.55         21.50        13.94 o                         
 -19   4   5          1.39         -5.53         5.77 o                         
 -17   4   5        465.58        562.38        57.71 o                         
 -15   4   5         57.46         60.71        18.70 o                         
 -13   4   5        895.31        966.09        68.73 o                         
 -11   4   5         55.62         59.22        17.55 o                         
  -9   4   5        168.45        184.15        25.36 o                         
  -7   4   5         32.77         15.82         6.51 o                         
  -5   4   5        337.91        326.52        32.58 o                         
  -3   4   5        364.48        330.17        31.97 o                         
  -1   4   5        522.93        561.96        35.02 o                         
   1   4   5        827.05        932.81        56.49 o                         
   3   4   5        453.99        490.15        41.58 o                         
   5   4   5        274.27        329.32        26.19 o                         
   7   4   5       3457.39       3691.79       153.06 o                         
   9   4   5        232.25        174.01        30.63 o                         
  11   4   5        545.82        577.99        51.21 o                         
  13   4   5        104.57         75.46        21.27 o                         
  15   4   5         90.24        117.59        35.51 o                         
  17   4   5         85.06        103.44        56.93 o                         
  19   4   5          8.53         -1.25        28.77 o                         
  21   4   5          5.65         18.41        20.83 o                         
 -18   5   5         28.41         -4.71         6.14 o                         
 -16   5   5         47.70         49.51        16.51 o                         
 -14   5   5         17.87         17.26         6.93 o                         
 -12   5   5         84.27        115.55        22.23 o                         
 -10   5   5        181.75        177.34        24.28 o                         
  -8   5   5        114.57        114.31        22.81 o                         
  -6   5   5         37.89         15.42         7.74 o                         
  -4   5   5         48.53         42.35        16.40 o                         
  -2   5   5         26.00         29.75         8.55 o                         
   0   5   5        596.39        582.67        67.34 o                         
   2   5   5       1631.60       1837.37        93.28 o                         
   4   5   5       1392.07       1667.11        89.31 o                         
   6   5   5         27.44         41.19        13.58 o                         
   8   5   5          1.09          8.60         8.65 o                         
  10   5   5          0.05         -8.29        11.80 o                         
  12   5   5         29.45          2.95         8.72 o                         
  14   5   5         51.80         68.59        29.47 o                         
  16   5   5         87.38         97.39        40.39 o                         
  18   5   5          7.91         -0.10        14.08 o                         
 -17   6   5          1.31         -4.79        10.48 o                         
 -15   6   5         30.68         26.62        16.31 o                         
 -13   6   5         35.46         17.20         8.16 o                         
 -11   6   5         70.03         74.19        17.42 o                         
  -9   6   5          8.71         -3.71         3.71 o                         
  -7   6   5        125.10        153.41        28.88 o                         
  -5   6   5         11.82          2.14        11.71 o                         
  -3   6   5          3.17          9.70         7.14 o                         
  -1   6   5         21.83         15.17         8.59 o                         
   1   6   5          9.17          6.97         6.09 o                         
   3   6   5        379.73        386.22        44.80 o                         
   5   6   5        252.70        284.45        39.32 o                         
   7   6   5          6.54          4.01         3.79 o                         
   9   6   5          1.78          8.85         7.81 o                         
  11   6   5        198.31        291.02        44.67 o                         
  13   6   5        417.99        562.81        65.69 o                         
  15   6   5         47.38         24.46        38.15 o                         
 -12   7   5          2.74         -8.12        11.76 o                         
 -10   7   5          0.42         -2.07         4.59 o                         
  -8   7   5        126.80        149.20        37.24 o                         
  -6   7   5          0.01         -9.13        11.17 o                         
  -4   7   5         92.52        100.31        24.74 o                         
  -2   7   5          5.74         15.61        13.61 o                         
   0   7   5         25.41         31.63        10.13 o                         
   2   7   5         69.63         55.76        17.98 o                         
   4   7   5         26.90         22.03        14.03 o                         
   6   7   5         13.47         15.83        10.26 o                         
   8   7   5          2.99         -4.68         6.45 o                         
  10   7   5         79.91         74.24        24.41 o                         
  12   7   5        103.90        123.19        30.66 o                         
  -3   8   5          3.90         17.70        14.94 o                         
  -1   8   5          2.75          8.40        16.03 o                         
   1   8   5          0.02          6.02        16.07 o                         
   3   8   5          3.14          5.06        12.53 o                         
 -24   0   6         10.25        -11.63        33.06 o                         
 -22   0   6          5.26         11.89        26.63 o                         
 -20   0   6        781.16       1342.06       211.14 o                         
 -18   0   6       1272.04       1565.53       281.73 o                         
 -16   0   6         84.91         89.75        28.61 o                         
 -14   0   6       2237.52       2520.46       230.06 o                         
 -12   0   6       3393.15       3707.98       173.93 o                         
 -10   0   6        491.09        519.86        69.69 o                         
  -8   0   6       3695.08       3320.89       117.34 o                         
  -6   0   6      13697.98      12765.50       518.44 o                         
  -4   0   6      30835.59      32581.30       800.74 o                         
  -2   0   6      25428.08      25755.16       379.38 o                         
   0   0   6      60511.17      58751.22      1490.40 o                         
   2   0   6      13934.75      14484.64       305.47 o                         
   4   0   6      48581.14      48579.23      1719.46 o                         
   6   0   6         17.54          1.03        13.60 o                         
   8   0   6         31.02         29.48        11.01 o                         
  10   0   6        341.54        275.26        43.31 o                         
  12   0   6          1.20         -4.76         9.86 o                         
  14   0   6         38.91         27.52        20.52 o                         
  16   0   6        339.43        376.27        88.56 o                         
  18   0   6        134.25        117.59        54.53 o                         
  20   0   6       1021.60       1201.26       192.65 o                         
  22   0   6        182.28        169.21        56.51 o                         
  24   0   6          0.04          4.92        12.76 o                         
 -23   1   6          0.42          8.48         6.38 o                         
 -21   1   6        186.16        244.64        38.70 o                         
 -19   1   6         10.32         34.06        18.14 o                         
 -17   1   6         93.38         91.14        21.00 o                         
 -15   1   6        121.67         79.40        12.70 o                         
 -13   1   6        598.64        625.74        39.47 o                         
 -11   1   6      11120.42      10661.31       333.47 o                         
  -9   1   6       2072.93       1790.48        74.55 o                         
  -7   1   6       7153.57       7675.08       235.15 o                         
  -5   1   6       6244.56       6289.88       163.10 o                         
  -3   1   6       8068.88       8347.89       258.20 o                         
  -1   1   6       2023.03       2186.01        83.25 o                         
   1   1   6       4879.45       4526.57       109.67 o                         
   3   1   6         17.45         30.74         6.81 o                         
   5   1   6        587.90        572.06        30.37 o                         
   7   1   6       6379.83       6378.77       250.29 o                         
   9   1   6          7.10          4.55        10.96 o                         
  11   1   6          0.72         15.82         9.96 o                         
  13   1   6        318.69        325.99        42.08 o                         
  15   1   6       1096.89       1161.90        86.81 o                         
  17   1   6        403.14        447.73        69.54 o                         
  19   1   6        833.61        901.34       111.79 o                         
  21   1   6         16.32          1.80        54.64 o                         
  23   1   6         50.01         86.35        41.86 o                         
 -24   2   6          7.68         30.77        20.83 o                         
 -22   2   6        120.58        160.50        51.60 o                         
 -20   2   6          2.69          6.31         9.55 o                         
 -18   2   6          4.58         16.76        14.57 o                         
 -16   2   6        385.91        459.51        55.45 o                         
 -14   2   6          2.23        -10.49        10.49 o                         
 -12   2   6        179.62        152.75        22.82 o                         
 -10   2   6       9748.45       9596.63       538.02 o                         
  -8   2   6       8529.43       8434.26       199.73 o                         
  -6   2   6        391.97        399.48        26.35 o                         
  -4   2   6       3796.94       3759.68       113.96 o                         
  -2   2   6        703.70        671.22        39.26 o                         
   0   2   6       7914.23       7789.32       195.36 o                         
   2   2   6        495.08        511.60        39.74 o                         
   4   2   6      11092.99      11335.57       205.28 o                         
   6   2   6       5767.32       5883.34       553.95 o                         
   8   2   6        116.03        182.15        25.82 o                         
  10   2   6         30.57         37.53        14.04 o                         
  12   2   6        955.82        879.02        67.24 o                         
  14   2   6       1471.35       1563.45        99.27 o                         
  16   2   6        703.21        790.64        72.95 o                         
  18   2   6         47.90         18.52        47.35 o                         
  20   2   6         98.32        137.45        42.35 o                         
  22   2   6          0.36         -9.66        15.50 o                         
 -23   3   6          5.56          9.46        11.16 o                         
 -21   3   6          2.56         15.45        12.71 o                         
 -19   3   6        128.36        116.23        30.64 o                         
 -17   3   6         23.06         23.72        17.60 o                         
 -15   3   6        487.07        572.31        52.94 o                         
 -13   3   6         18.14         27.21         7.78 o                         
 -11   3   6        167.54        133.03        22.42 o                         
  -9   3   6        369.84        310.21        24.22 o                         
  -7   3   6          9.27          8.42         4.75 o                         
  -5   3   6          0.05         -0.31         5.51 o                         
  -3   3   6      12970.47      12869.62       291.75 o                         
  -1   3   6        161.39        166.51        13.41 o                         
   1   3   6        151.90        162.79        18.18 o                         
   3   3   6         33.14         37.38         9.18 o                         
   5   3   6        554.96        540.80        47.11 o                         
   7   3   6        391.86        486.70        31.13 o                         
   9   3   6        441.28        501.56        49.57 o                         
  11   3   6        183.87        223.12        33.08 o                         
  13   3   6        596.49        620.99        57.69 o                         
  15   3   6         53.04         56.12        17.26 o                         
  17   3   6        178.14        189.85        54.48 o                         
  19   3   6          4.57          6.29        27.44 o                         
  21   3   6         27.94         45.29        21.26 o                         
 -20   4   6         29.14         13.84        14.18 o                         
 -18   4   6        301.45        294.68        41.34 o                         
 -16   4   6         18.89         21.01         8.89 o                         
 -14   4   6         15.90         34.12        12.10 o                         
 -12   4   6         87.87         83.98        19.95 o                         
 -10   4   6        993.32        981.00        77.34 o                         
  -8   4   6        728.77        672.84        51.46 o                         
  -6   4   6          0.09         -6.26         6.26 o                         
  -4   4   6         71.91         62.94        12.24 o                         
  -2   4   6        123.67        134.30        17.42 o                         
   0   4   6         91.15         85.59         8.68 o                         
   2   4   6         56.58         64.03        15.67 o                         
   4   4   6        265.29        317.78        33.41 o                         
   6   4   6        589.59        628.95        59.06 o                         
   8   4   6        370.85        296.44        37.79 o                         
  10   4   6       2834.58       3140.64       131.17 o                         
  12   4   6        762.40        850.32        71.91 o                         
  14   4   6         56.74         76.31        26.78 o                         
  16   4   6         13.74         19.69        18.48 o                         
  18   4   6         29.17         35.75        24.25 o                         
  20   4   6          0.10         -4.19        28.19 o                         
 -19   5   6         29.60         36.38        14.59 o                         
 -17   5   6         73.18         32.88        11.30 o                         
 -15   5   6         20.39          3.40         5.40 o                         
 -13   5   6          5.54          7.01         8.83 o                         
 -11   5   6        593.95        682.52        52.02 o                         
  -9   5   6        247.38        311.69        38.08 o                         
  -7   5   6        312.49        306.09        35.97 o                         
  -5   5   6         36.16         30.47         8.09 o                         
  -3   5   6       1380.79       1407.21        74.71 o                         
  -1   5   6        150.61        155.08        24.63 o                         
   1   5   6        748.47        857.10        62.02 o                         
   3   5   6         34.82         39.44        12.23 o                         
   5   5   6        381.22        314.91        38.74 o                         
   7   5   6         58.69         57.26        14.91 o                         
   9   5   6       2362.85       2626.87       126.64 o                         
  11   5   6         15.47         13.35         5.64 o                         
  13   5   6        268.26        288.99        60.39 o                         
  15   5   6          5.12          4.60        12.31 o                         
  17   5   6         22.60         70.14        32.50 o                         
 -16   6   6         26.75          8.57        10.17 o                         
 -14   6   6          0.67          4.82        12.64 o                         
 -12   6   6        165.69        143.74        25.48 o                         
 -10   6   6          1.84        -10.52        10.52 o                         
  -8   6   6        220.97        226.92        34.41 o                         
  -6   6   6        145.42        132.30        29.42 o                         
  -4   6   6        147.59        122.05        24.32 o                         
  -2   6   6        832.08        899.71        65.79 o                         
   0   6   6          0.63         -3.85        16.40 o                         
   2   6   6        298.10        307.30        46.99 o                         
   4   6   6        358.37        378.77        51.86 o                         
   6   6   6         32.89         39.59        16.05 o                         
   8   6   6          0.48          1.67        11.50 o                         
  10   6   6         36.99         48.24        16.36 o                         
  12   6   6        243.97        294.61        46.68 o                         
  14   6   6         13.97         21.11        22.85 o                         
  16   6   6         19.05         34.75        32.00 o                         
 -11   7   6         68.49         45.89        21.82 o                         
  -9   7   6         37.82         24.32        16.86 o                         
  -7   7   6          0.03          8.87         8.81 o                         
  -5   7   6         84.19         78.31        21.82 o                         
  -3   7   6        242.18        247.98        40.28 o                         
  -1   7   6         65.47         62.27        16.35 o                         
   1   7   6        108.18        109.90        23.10 o                         
   3   7   6          3.41         -2.25         7.07 o                         
   5   7   6         47.92         52.51        19.05 o                         
   7   7   6          1.45          4.11        14.38 o                         
   9   7   6         25.60         46.53        20.95 o                         
  11   7   6          5.35         -6.96        10.57 o                         
  -4   8   6         37.14         33.20        24.34 o                         
  -2   8   6          0.75          7.77         5.56 o                         
   0   8   6          2.80         -5.50         5.50 o                         
   2   8   6         12.02          4.20        18.91 o                         
 -24   1   7         25.50         25.56        31.25 o                         
 -22   1   7         52.18         54.65        18.85 o                         
 -20   1   7         20.16         26.68        15.32 o                         
 -18   1   7        185.32        190.99        26.71 o                         
 -16   1   7         31.09         52.17        12.97 o                         
 -14   1   7        320.98        277.07        40.41 o                         
 -12   1   7        914.76       1019.44        45.56 o                         
 -10   1   7       2689.85       2679.12        91.50 o                         
  -8   1   7      10062.24       9244.79       500.26 o                         
  -6   1   7       2871.63       3022.17       136.42 o                         
  -4   1   7       3734.07       3861.30       154.85 o                         
  -2   1   7      14357.80      13200.65       618.12 o                         
   0   1   7         35.27         38.02         5.77 o                         
   2   1   7        660.04        563.79        25.90 o                         
   4   1   7       1448.64       1388.17        64.70 o                         
   6   1   7       4112.04       4972.22       142.47 o                         
   8   1   7       3359.12       3521.77       132.21 o                         
  10   1   7       1643.34       1559.04        78.88 o                         
  12   1   7        859.62        843.96        68.83 o                         
  14   1   7        303.31        349.03        47.52 o                         
  16   1   7       1759.01       1870.40       117.32 o                         
  18   1   7         81.08         92.19        35.81 o                         
  20   1   7          2.68         17.93        16.84 o                         
  22   1   7          8.91         13.35        29.71 o                         
 -23   2   7         16.30          4.76         7.74 o                         
 -21   2   7          0.32         18.80        16.84 o                         
 -19   2   7         40.25         88.36        27.95 o                         
 -17   2   7          6.27         18.27         7.59 o                         
 -15   2   7         18.18         30.65        12.37 o                         
 -13   2   7         21.81         20.65         7.66 o                         
 -11   2   7        108.10         96.18        15.39 o                         
  -9   2   7        973.41        945.54        52.27 o                         
  -7   2   7       1006.52       1003.86        43.99 o                         
  -5   2   7       2690.63       2060.35       146.34 o                         
  -3   2   7       5278.74       5504.96       120.18 o                         
  -1   2   7         13.69         10.69         4.75 o                         
   1   2   7       2212.81       2032.41        92.14 o                         
   3   2   7      12311.66      11568.65       535.09 o                         
   5   2   7       4176.85       4389.37       188.73 o                         
   7   2   7        396.83        404.31        33.18 o                         
   9   2   7         76.36        107.57        22.61 o                         
  11   2   7       3503.14       3485.13       147.42 o                         
  13   2   7         18.94         25.88        12.48 o                         
  15   2   7        356.69        397.30        49.35 o                         
  17   2   7        666.72        666.41        69.02 o                         
  19   2   7        109.03        144.97        43.45 o                         
  21   2   7          1.78        -14.70        14.70 o                         
  23   2   7          6.01         10.51        27.21 o                         
 -22   3   7         12.08          4.82        15.31 o                         
 -20   3   7         42.81         23.03        21.53 o                         
 -18   3   7         49.91         63.82        22.33 o                         
 -16   3   7         78.17        123.67        25.77 o                         
 -14   3   7        135.21        169.29        26.57 o                         
 -12   3   7        100.83        140.37        24.11 o                         
 -10   3   7        120.66        127.77        25.25 o                         
  -8   3   7         61.42         44.54        10.72 o                         
  -6   3   7         26.32         -3.51         6.55 o                         
  -4   3   7       1799.19       1584.32        67.23 o                         
  -2   3   7        901.63       1011.68        51.86 o                         
   0   3   7        875.77       1012.95        42.67 o                         
   2   3   7          8.69          8.76         2.63 o                         
   4   3   7        822.06        851.93        58.84 o                         
   6   3   7       2455.75       2561.82        84.60 o                         
   8   3   7         14.24         13.80        12.01 o                         
  10   3   7       1314.59       1353.04        85.34 o                         
  12   3   7        908.78       1011.96        74.89 o                         
  14   3   7       1158.29       1139.75        83.77 o                         
  16   3   7         72.66         71.35        32.88 o                         
  18   3   7         52.29         67.12        37.24 o                         
  20   3   7         19.47         25.28        10.22 o                         
  22   3   7         46.41         37.99        24.06 o                         
 -21   4   7          0.66         14.67         6.80 o                         
 -19   4   7          2.31         -2.69         9.39 o                         
 -17   4   7          0.11         -1.24        11.29 o                         
 -15   4   7        119.77        145.11        28.26 o                         
 -13   4   7        410.89        452.90        45.49 o                         
 -11   4   7       1209.30       1361.84        80.11 o                         
  -9   4   7        251.92        263.83        37.75 o                         
  -7   4   7        285.31        315.12        32.65 o                         
  -5   4   7         69.51         79.37        14.51 o                         
  -3   4   7       2261.00       2311.80       107.03 o                         
  -1   4   7        238.44        245.20        20.99 o                         
   1   4   7        227.63        222.94        27.03 o                         
   3   4   7        479.14        518.36        42.75 o                         
   5   4   7         50.88         53.41         4.30 o                         
   7   4   7        359.20        294.60        40.63 o                         
   9   4   7        102.99        163.84        27.00 o                         
  11   4   7          5.47         17.88        20.32 o                         
  13   4   7        264.19        313.35        45.13 o                         
  15   4   7         27.73         61.62        26.42 o                         
  17   4   7         16.12         25.65        25.26 o                         
  19   4   7          0.05         33.38        25.68 o                         
 -18   5   7          3.43         -0.81         3.18 o                         
 -16   5   7         17.75         18.94         7.85 o                         
 -14   5   7         22.22         18.24        17.06 o                         
 -12   5   7          3.42         18.27        10.44 o                         
 -10   5   7        277.57        334.70        40.50 o                         
  -8   5   7        269.55        285.93        35.39 o                         
  -6   5   7        293.74        293.25        35.50 o                         
  -4   5   7          9.68         -0.20         9.94 o                         
  -2   5   7        364.37        412.59        36.05 o                         
   0   5   7         89.70         77.59        16.10 o                         
   2   5   7        198.82        256.34        32.28 o                         
   4   5   7        239.02        293.60        36.91 o                         
   6   5   7         54.74         62.82        15.13 o                         
   8   5   7        101.74        132.07        29.34 o                         
  10   5   7        330.72        384.84        44.72 o                         
  12   5   7        239.20        308.00        63.05 o                         
  14   5   7        162.00        179.80        48.25 o                         
  16   5   7        147.41        176.64        52.62 o                         
  18   5   7        113.67        194.23        56.09 o                         
 -15   6   7          8.06          1.60         7.64 o                         
 -13   6   7          2.15         -1.81         7.19 o                         
 -11   6   7          1.64         18.23        14.29 o                         
  -9   6   7        268.65        291.09        40.43 o                         
  -7   6   7          2.17        -11.65        12.40 o                         
  -5   6   7        731.35        698.19        59.65 o                         
  -3   6   7        200.12        201.55        29.97 o                         
  -1   6   7       1132.52       1175.32        65.90 o                         
   1   6   7         55.95         55.31        17.75 o                         
   3   6   7         64.53         51.04        16.71 o                         
   5   6   7         12.86         21.80        12.46 o                         
   7   6   7         57.37         38.69        12.01 o                         
   9   6   7        479.18        591.34        62.37 o                         
  11   6   7        193.07        188.63        36.45 o                         
  13   6   7          8.21         -4.81         6.68 o                         
  15   6   7          5.50        -18.73        18.73 o                         
 -12   7   7         77.85         80.31        32.32 o                         
 -10   7   7         33.04         29.38        15.53 o                         
  -8   7   7         70.35         52.27        21.48 o                         
  -6   7   7          3.85         -6.94         9.18 o                         
  -4   7   7        264.54        272.67        49.97 o                         
  -2   7   7        135.11         95.21        20.29 o                         
   0   7   7         47.15         22.29        10.13 o                         
   2   7   7         50.82         37.26        13.86 o                         
   4   7   7          8.86         -7.48        10.44 o                         
   6   7   7        130.72        123.42        28.76 o                         
   8   7   7         11.93         -4.19        16.12 o                         
  10   7   7         24.34         28.44        12.70 o                         
  -3   8   7         11.12         10.96         8.50 o                         
  -1   8   7          1.45          6.71        16.50 o                         
   1   8   7         10.08          8.53         9.62 o                         
 -24   0   8          0.79         19.26        17.04 o                         
 -22   0   8        103.80        173.83        74.53 o                         
 -20   0   8          6.42         40.73        22.61 o                         
 -18   0   8         56.42         80.74        26.28 o                         
 -16   0   8        117.30        195.18        70.24 o                         
 -14   0   8        495.33        521.15        95.54 o                         
 -12   0   8        453.19        506.19        64.46 o                         
 -10   0   8          4.26         10.54         9.77 o                         
  -8   0   8         11.16         22.66         4.68 o                         
  -6   0   8      30702.76      32043.82       960.88 o                         
  -4   0   8      60501.94      61810.23      1666.18 o                         
  -2   0   8       6561.80       6242.56       208.21 o                         
   0   0   8        769.84        924.23        32.84 o                         
   2   0   8      11751.53      11678.90       237.42 o                         
   4   0   8        360.52        441.72        78.63 o                         
   6   0   8       2141.54       2144.18       116.92 o                         
   8   0   8       3201.83       3473.59       169.95 o                         
  10   0   8       6318.88       6498.30       524.98 o                         
  12   0   8        733.89        853.83        87.03 o                         
  14   0   8          6.14        -15.95        15.95 o                         
  16   0   8       1936.84       2091.62       227.69 o                         
  18   0   8       2193.52       2141.27       250.68 o                         
  20   0   8        559.23        734.51       149.05 o                         
  22   0   8        194.42         95.71        50.61 o                         
 -23   1   8          0.33        -10.76        13.84 o                         
 -21   1   8        297.35        381.45        52.01 o                         
 -19   1   8        288.81        323.31        48.86 o                         
 -17   1   8         37.63         35.04         6.28 o                         
 -15   1   8        152.48        101.03        27.05 o                         
 -13   1   8        390.33        367.96        38.58 o                         
 -11   1   8          0.58         -3.18         3.18 o                         
  -9   1   8       3261.24       3428.43       116.87 o                         
  -7   1   8       2935.11       3347.47        91.45 o                         
  -5   1   8      18878.41      19484.52       338.70 o                         
  -3   1   8      12242.40      11939.96       405.64 o                         
  -1   1   8        196.62        263.10        14.46 o                         
   1   1   8       3968.73       3652.28        81.24 o                         
   3   1   8       5530.04       4950.38       484.43 o                         
   5   1   8        576.50        514.11        39.99 o                         
   7   1   8        416.56        353.31        54.55 o                         
   9   1   8        529.86        618.17        46.52 o                         
  11   1   8        161.86        133.71        21.95 o                         
  13   1   8       1660.48       1828.93       109.85 o                         
  15   1   8        254.11        274.51        40.92 o                         
  17   1   8        169.15        120.39        45.02 o                         
  19   1   8          6.42         39.08        22.14 o                         
  21   1   8        208.20        141.77        44.95 o                         
  23   1   8          1.29        -11.36        17.69 o                         
 -24   2   8         22.69         16.25        13.76 o                         
 -22   2   8         75.31         69.83        24.65 o                         
 -20   2   8          7.91         19.37        10.56 o                         
 -18   2   8        159.50        121.96        35.04 o                         
 -16   2   8        142.92        249.80        40.70 o                         
 -14   2   8         36.89         32.45        12.23 o                         
 -12   2   8        198.38        191.38        23.06 o                         
 -10   2   8        218.96        211.09        21.49 o                         
  -8   2   8       5319.27       5492.74       198.03 o                         
  -6   2   8        355.40        259.05        18.60 o                         
  -4   2   8        999.44        959.27        28.29 o                         
  -2   2   8        150.73        149.83        11.17 o                         
   0   2   8         69.31         51.20         5.77 o                         
   2   2   8        518.93        627.00        41.15 o                         
   4   2   8       8539.42       9276.53       188.27 o                         
   6   2   8       1665.68       1737.70       178.48 o                         
   8   2   8       5440.20       5477.93       191.58 o                         
  10   2   8        229.60        226.27        31.40 o                         
  12   2   8          8.81         -4.82        10.26 o                         
  14   2   8          6.26         14.48        13.71 o                         
  16   2   8          6.06         34.61        15.79 o                         
  18   2   8        189.74        180.21        48.17 o                         
  20   2   8         41.74         53.58        26.99 o                         
  22   2   8         66.27         10.72        12.43 o                         
 -23   3   8         25.72          8.39        14.43 o                         
 -21   3   8          3.18         10.55        14.43 o                         
 -19   3   8        127.67        142.19        33.70 o                         
 -17   3   8          6.60         -4.43        11.49 o                         
 -15   3   8         50.53         97.91        22.93 o                         
 -13   3   8          3.59          2.79         5.31 o                         
 -11   3   8         75.19         87.66        17.80 o                         
  -9   3   8         38.91         31.95         8.46 o                         
  -7   3   8        112.48         87.40        14.43 o                         
  -5   3   8        175.10        168.01        15.42 o                         
  -3   3   8          5.33         19.72         6.66 o                         
  -1   3   8        193.89        191.90        15.79 o                         
   1   3   8         19.00         25.28         9.17 o                         
   3   3   8        700.01        739.01        46.99 o                         
   5   3   8        152.04        194.32        22.84 o                         
   7   3   8        867.26        957.51        58.29 o                         
   9   3   8         40.57         36.86        13.91 o                         
  11   3   8         48.88         49.82        17.17 o                         
  13   3   8         29.70         39.37        15.19 o                         
  15   3   8        129.77        139.21        29.06 o                         
  17   3   8        149.74        197.56        48.41 o                         
  19   3   8         54.15         34.88        21.61 o                         
  21   3   8         46.53         16.22        16.14 o                         
 -20   4   8         10.58          5.71         7.19 o                         
 -18   4   8         45.75         39.51        14.16 o                         
 -16   4   8        120.41        120.10        27.16 o                         
 -14   4   8        140.28        144.26        27.10 o                         
 -12   4   8        908.36       1077.66        72.06 o                         
 -10   4   8         14.32         26.30         7.93 o                         
  -8   4   8        222.41        204.12        22.86 o                         
  -6   4   8         21.09         17.30         5.08 o                         
  -4   4   8        286.44        309.24        31.95 o                         
  -2   4   8       2069.76       2033.93        89.47 o                         
   0   4   8        156.39        172.49        21.14 o                         
   2   4   8        191.90        188.12        25.75 o                         
   4   4   8        610.03        694.91        52.10 o                         
   6   4   8        545.59        702.25        62.46 o                         
   8   4   8        351.56        304.83        30.13 o                         
  10   4   8        115.47        100.34        23.86 o                         
  12   4   8        172.38        200.11        35.21 o                         
  14   4   8          0.40         16.68        17.13 o                         
  16   4   8         12.16        -13.53        22.16 o                         
  18   4   8          6.93         15.25        24.80 o                         
  20   4   8         12.43          3.66        25.64 o                         
 -19   5   8         28.64         19.37         8.97 o                         
 -17   5   8          1.13         10.02        10.99 o                         
 -15   5   8          7.56         21.42        10.47 o                         
 -13   5   8         12.13          2.75         9.60 o                         
 -11   5   8         27.53         12.81         9.23 o                         
  -9   5   8         76.13         82.56        17.93 o                         
  -7   5   8          0.89         -1.80         2.50 o                         
  -5   5   8         31.53         31.89        10.86 o                         
  -3   5   8        491.06        462.31        42.01 o                         
  -1   5   8         13.21         37.47        12.13 o                         
   1   5   8       1432.78       1680.32        89.18 o                         
   3   5   8          7.25         24.52        13.24 o                         
   5   5   8        903.76       1072.69        72.58 o                         
   7   5   8        112.92        159.66        30.03 o                         
   9   5   8       1727.13       2037.94        98.82 o                         
  11   5   8          2.77         -4.09        22.24 o                         
  13   5   8         32.53        105.78        38.86 o                         
  15   5   8        115.63        122.68        81.19 o                         
  17   5   8         80.37         37.54        31.79 o                         
 -16   6   8         19.61         30.65        14.66 o                         
 -14   6   8         16.63          5.09        12.04 o                         
 -12   6   8         13.71          4.84         3.45 o                         
 -10   6   8          1.66         -9.54         9.54 o                         
  -8   6   8        230.97        243.60        41.63 o                         
  -6   6   8        189.14        199.81        37.85 o                         
  -4   6   8         77.87         86.61        17.23 o                         
  -2   6   8         31.55         45.05        13.83 o                         
   0   6   8        127.00         80.66        17.31 o                         
   2   6   8        274.14        283.76        46.97 o                         
   4   6   8        433.92        442.43        71.61 o                         
   6   6   8        249.50        301.23        40.85 o                         
   8   6   8         22.34         34.68        16.68 o                         
  10   6   8         29.91         27.54        12.91 o                         
  12   6   8          8.62         -2.76         9.99 o                         
  14   6   8          2.84         -4.58        10.17 o                         
 -11   7   8        100.97         47.40        22.19 o                         
  -9   7   8          4.34         -0.28         4.13 o                         
  -7   7   8         34.54         21.07        12.09 o                         
  -5   7   8          0.00         -4.43         7.88 o                         
  -3   7   8          9.46          8.95        13.80 o                         
  -1   7   8          5.94         -6.03         6.03 o                         
   1   7   8          4.32          1.37         9.29 o                         
   3   7   8         53.45         45.41        17.17 o                         
   5   7   8         16.64          7.84         7.83 o                         
   7   7   8         21.42         20.25        12.73 o                         
   9   7   8         11.80         -0.21         8.80 o                         
  11   7   8         52.58         56.41        26.34 o                         
   0   8   8          7.26          3.97        14.49 o                         
 -24   1   9         26.14         -0.99        10.00 o                         
 -22   1   9         15.13          3.42        13.41 o                         
 -20   1   9        126.56        125.96        30.06 o                         
 -18   1   9          1.99          2.70        10.17 o                         
 -16   1   9         77.24         90.09        14.39 o                         
 -14   1   9        595.40        675.18        53.36 o                         
 -12   1   9          0.81          4.43         3.34 o                         
 -10   1   9         89.37         79.92         8.65 o                         
  -8   1   9       9434.92       9637.98       323.05 o                         
  -6   1   9         50.26         43.38         4.87 o                         
  -4   1   9       8567.52       9181.59       192.13 o                         
  -2   1   9       9325.26       8439.93       281.41 o                         
   0   1   9        375.88        302.40        16.86 o                         
   2   1   9        357.47        278.04        23.07 o                         
   4   1   9       5125.16       5415.33       159.24 o                         
   6   1   9       2153.09       2349.85        83.69 o                         
   8   1   9        276.59        229.35        23.27 o                         
  10   1   9        282.05        241.05        30.86 o                         
  12   1   9        165.89        148.14        25.74 o                         
  14   1   9        548.37        643.79        65.49 o                         
  16   1   9        663.48        522.54        76.84 o                         
  18   1   9         78.87        122.35        43.40 o                         
  20   1   9          4.39         -7.75        16.04 o                         
  22   1   9         34.80         49.62        32.68 o                         
 -23   2   9         36.41         32.13        10.05 o                         
 -21   2   9          4.57         24.51        18.34 o                         
 -19   2   9         64.44        103.69        29.77 o                         
 -17   2   9         11.44         10.34        18.05 o                         
 -15   2   9         14.01         22.80        12.21 o                         
 -13   2   9        104.15        126.08        20.29 o                         
 -11   2   9        153.96        157.67        20.30 o                         
  -9   2   9       2205.78       2203.03       117.98 o                         
  -7   2   9      14377.73      15530.81       535.70 o                         
  -5   2   9        376.62        331.04        21.51 o                         
  -3   2   9         99.46        135.95        12.77 o                         
  -1   2   9        736.93        740.12        23.13 o                         
   1   2   9          8.66          8.97         4.27 o                         
   3   2   9        546.45        533.83        33.04 o                         
   5   2   9        768.13        672.92        48.05 o                         
   7   2   9       8080.34       8736.18       249.70 o                         
   9   2   9        716.45        776.95        61.68 o                         
  11   2   9         26.96         17.64        12.10 o                         
  13   2   9         26.19         34.24        14.81 o                         
  15   2   9        246.24        226.83        41.73 o                         
  17   2   9          0.57        -12.95        12.95 o                         
  19   2   9         45.82         94.18        41.47 o                         
  21   2   9        107.26         45.84        30.01 o                         
 -22   3   9         17.04          4.06        14.11 o                         
 -20   3   9         27.08         32.28        17.56 o                         
 -18   3   9         29.24         17.48        11.57 o                         
 -16   3   9        454.86        575.47        54.86 o                         
 -14   3   9        334.83        375.00        41.44 o                         
 -12   3   9        104.35        105.66        19.76 o                         
 -10   3   9        730.75        828.70        80.23 o                         
  -8   3   9         16.70         17.08         9.75 o                         
  -6   3   9      11491.42      10140.97       815.00 o                         
  -4   3   9      12355.43      10970.46       341.10 o                         
  -2   3   9       2559.16       2907.87       135.12 o                         
   0   3   9        191.55        174.84        16.74 o                         
   2   3   9        866.17        931.32        67.88 o                         
   4   3   9        432.04        459.97        54.19 o                         
   6   3   9       1447.15       1506.94        70.55 o                         
   8   3   9          5.94         12.26         6.74 o                         
  10   3   9        629.25        597.21        57.80 o                         
  12   3   9         54.35         21.85        14.34 o                         
  14   3   9        976.36        941.07        79.45 o                         
  16   3   9        143.07        210.19        48.78 o                         
  18   3   9         81.18        131.96        44.19 o                         
  20   3   9        147.52         89.56        38.71 o                         
 -21   4   9         11.58         36.61        15.19 o                         
 -19   4   9          0.01          0.87        11.35 o                         
 -17   4   9        257.73        271.30        38.94 o                         
 -15   4   9          9.09         20.83        12.78 o                         
 -13   4   9        117.43        165.64        28.24 o                         
 -11   4   9        163.24        182.60        32.61 o                         
  -9   4   9          1.22         -2.43         7.68 o                         
  -7   4   9          6.72          2.68         2.41 o                         
  -5   4   9        773.08        710.30        61.10 o                         
  -3   4   9        105.04        116.86        17.85 o                         
  -1   4   9        157.63        175.00        21.67 o                         
   1   4   9        797.67        992.22        59.76 o                         
   3   4   9       1851.71       2031.82        91.12 o                         
   5   4   9       1441.05       1444.06        80.04 o                         
   7   4   9        204.02        210.22        25.56 o                         
   9   4   9          0.40        -15.09        16.71 o                         
  11   4   9         91.93         54.08        17.03 o                         
  13   4   9          6.02          4.31        12.62 o                         
  15   4   9          3.38         37.90        29.79 o                         
  17   4   9        169.66        222.32        79.39 o                         
  19   4   9          2.86         17.52        15.15 o                         
 -18   5   9         26.63         14.50        11.19 o                         
 -16   5   9          0.44          9.78         6.76 o                         
 -14   5   9        113.21         84.39        22.32 o                         
 -12   5   9        229.13        245.45        30.16 o                         
 -10   5   9         57.72         61.11        17.84 o                         
  -8   5   9        234.55        183.88        27.57 o                         
  -6   5   9        392.03        421.49        51.44 o                         
  -4   5   9        927.21        772.47        55.84 o                         
  -2   5   9        582.75        582.54        55.94 o                         
   0   5   9        855.60       1104.27        69.26 o                         
   2   5   9       1525.26       1697.50        89.89 o                         
   4   5   9         66.92         51.32        12.56 o                         
   6   5   9        239.31        281.37        37.93 o                         
   8   5   9        301.53        405.03        42.00 o                         
  10   5   9          0.09         -3.05         8.59 o                         
  12   5   9        247.49        257.82        44.26 o                         
  14   5   9        179.17        224.71        57.99 o                         
  16   5   9         13.01          5.42         8.12 o                         
  18   5   9         27.02         77.11        48.01 o                         
 -15   6   9        123.44         74.62        21.96 o                         
 -13   6   9          0.06          2.70         3.63 o                         
 -11   6   9          4.00          9.04         5.64 o                         
  -9   6   9        177.34        173.07        35.61 o                         
  -7   6   9         36.81         40.03        16.57 o                         
  -5   6   9        127.44        126.52        26.00 o                         
  -3   6   9        107.02         90.50        20.16 o                         
  -1   6   9         72.05        106.27        24.22 o                         
   1   6   9        228.34        238.97        34.31 o                         
   3   6   9        249.64        222.86        34.87 o                         
   5   6   9         47.90         42.31        16.82 o                         
   7   6   9          5.62          6.66        17.84 o                         
   9   6   9        146.89        167.92        28.62 o                         
  11   6   9          4.98         14.98         8.33 o                         
  13   6   9         16.41         23.72        15.45 o                         
  15   6   9         22.57         63.85        45.93 o                         
 -12   7   9          4.29          2.50         8.00 o                         
 -10   7   9         64.33         41.46        17.29 o                         
  -8   7   9          6.69          2.04        12.28 o                         
  -6   7   9          0.07          4.55         6.38 o                         
  -4   7   9         55.51         53.64        23.11 o                         
  -2   7   9          8.70          4.11         9.29 o                         
   0   7   9          7.23         10.89        10.52 o                         
   2   7   9         70.90         64.96        22.77 o                         
   4   7   9         26.35          3.12         6.71 o                         
   6   7   9          3.97          0.02         5.95 o                         
   8   7   9         30.13          0.79         7.98 o                         
  10   7   9         27.56         23.65        14.94 o                         
 -24   0  10        123.76         59.13        57.77 o                         
 -22   0  10        266.51        208.25        53.31 o                         
 -20   0  10          3.26          5.03        12.36 o                         
 -18   0  10         25.62         40.83        19.49 o                         
 -16   0  10        132.73        197.66        46.41 o                         
 -14   0  10       1544.36       1553.92       115.78 o                         
 -12   0  10        314.07        240.84        38.74 o                         
 -10   0  10       1187.04       1056.74        55.03 o                         
  -8   0  10       4856.26       5224.04       206.41 o                         
  -6   0  10        129.01        134.74        10.82 o                         
  -4   0  10     101996.67     110281.17      1951.59 o                         
  -2   0  10       4350.97       4716.02        94.54 o                         
   0   0  10       5658.91       5989.17       175.95 o                         
   2   0  10       2030.47       2272.84       225.90 o                         
   4   0  10       4322.47       4164.52       238.22 o                         
   6   0  10       2597.98       2627.00       137.92 o                         
   8   0  10       2722.59       2626.52       189.73 o                         
  10   0  10        353.67        357.80        52.55 o                         
  12   0  10         98.88         93.45        29.59 o                         
  14   0  10       1375.92       1490.60       127.92 o                         
  16   0  10        603.76        621.16        82.55 o                         
  18   0  10        992.89       1111.59       181.05 o                         
  20   0  10          0.01        -14.39        33.40 o                         
  22   0  10          2.18        -17.98        29.77 o                         
 -23   1  10         14.64         -7.55        11.39 o                         
 -21   1  10         16.67         29.75        18.65 o                         
 -19   1  10          8.56         14.18         8.51 o                         
 -17   1  10         19.57         20.37         9.06 o                         
 -15   1  10        155.57        150.23        17.24 o                         
 -13   1  10         94.13         88.83        10.23 o                         
 -11   1  10       1889.85       2110.19        64.79 o                         
  -9   1  10        214.70        218.59        14.40 o                         
  -7   1  10        237.29        224.42        13.09 o                         
  -5   1  10        200.52        174.59        12.71 o                         
  -3   1  10        605.15        587.39        70.77 o                         
  -1   1  10      19155.58      16720.18       381.13 o                         
   1   1  10       2375.59       2231.94       133.72 o                         
   3   1  10        765.55        774.53        52.24 o                         
   5   1  10       1087.16        834.59        48.55 o                         
   7   1  10         77.58         55.77        10.92 o                         
   9   1  10         16.36         14.46         9.07 o                         
  11   1  10         26.48         13.44        14.38 o                         
  13   1  10         52.76         55.48        15.97 o                         
  15   1  10       2492.27       2631.05       150.48 o                         
  17   1  10          1.55        -13.11        14.48 o                         
  19   1  10         71.02         82.32        33.52 o                         
  21   1  10         15.38          0.46        15.59 o                         
 -22   2  10        131.99        142.94        33.65 o                         
 -20   2  10        244.38        287.72        44.40 o                         
 -18   2  10        255.60        333.79        62.97 o                         
 -16   2  10         66.24         89.49        16.90 o                         
 -14   2  10       1027.60        940.48        56.86 o                         
 -12   2  10        362.06        399.13        33.83 o                         
 -10   2  10        925.04       1029.53        55.85 o                         
  -8   2  10       2042.92       2193.62        68.98 o                         
  -6   2  10          1.69         -2.53         3.00 o                         
  -4   2  10        461.32        462.36        20.98 o                         
  -2   2  10        748.72        710.87        23.95 o                         
   0   2  10       1553.37       1387.56        97.42 o                         
   2   2  10        611.57        612.80        27.69 o                         
   4   2  10        177.08        178.88        19.09 o                         
   6   2  10         70.04         68.97        34.83 o                         
   8   2  10       1096.89       1240.87        85.36 o                         
  10   2  10         32.13         11.16        22.92 o                         
  12   2  10       1485.84       1396.73        94.10 o                         
  14   2  10          1.49         -3.02        14.72 o                         
  16   2  10         28.94         34.85        14.21 o                         
  18   2  10        229.72        306.14        65.56 o                         
  20   2  10         27.98         25.10        17.53 o                         
  22   2  10         13.18         48.51        29.23 o                         
 -21   3  10         67.78         59.30        23.52 o                         
 -19   3  10         87.60         66.29        19.60 o                         
 -17   3  10          1.60          7.40        10.28 o                         
 -15   3  10         95.79        116.93        23.09 o                         
 -13   3  10        484.56        524.41        48.01 o                         
 -11   3  10        125.15        107.93        23.23 o                         
  -9   3  10          8.22          6.66         5.24 o                         
  -7   3  10       1914.21       1774.12       192.39 o                         
  -5   3  10         70.38         51.64        12.46 o                         
  -3   3  10        542.96        506.89        56.41 o                         
  -1   3  10          0.01         -3.02         3.18 o                         
   1   3  10       2007.60       2120.18       122.58 o                         
   3   3  10          6.78          7.43        20.24 o                         
   5   3  10         86.62        124.87        20.17 o                         
   7   3  10          7.39         11.47         4.40 o                         
   9   3  10          8.09          1.51        10.45 o                         
  11   3  10         25.63         31.47        13.76 o                         
  13   3  10        274.01        196.95        41.00 o                         
  15   3  10         27.93         17.60        11.51 o                         
  17   3  10         49.96         66.48        37.22 o                         
  19   3  10        100.72         87.59        40.12 o                         
  21   3  10          4.61          3.12        19.36 o                         
 -20   4  10         17.38         18.33        21.33 o                         
 -18   4  10         12.64         18.40         6.25 o                         
 -16   4  10        127.08        166.01        29.64 o                         
 -14   4  10         75.01         63.31        17.58 o                         
 -12   4  10        372.41        313.76        42.21 o                         
 -10   4  10         41.97         42.02        13.80 o                         
  -8   4  10        600.68        576.49        44.50 o                         
  -6   4  10        720.23        703.70        60.58 o                         
  -4   4  10         46.09         20.12         9.98 o                         
  -2   4  10        217.26        199.18        23.51 o                         
   0   4  10         47.68         39.05         9.97 o                         
   2   4  10        562.25        539.74        43.80 o                         
   4   4  10        100.86        113.67        21.40 o                         
   6   4  10        605.26        660.65        49.39 o                         
   8   4  10         98.65        111.35        19.41 o                         
  10   4  10         49.65         72.69        20.66 o                         
  12   4  10          3.25        -12.60        12.60 o                         
  14   4  10         77.78         51.57        26.30 o                         
  16   4  10         56.20        101.61        39.78 o                         
  18   4  10          2.21         -7.75        20.87 o                         
 -19   5  10          0.20         -3.58        22.31 o                         
 -17   5  10         53.80         27.37        11.35 o                         
 -15   5  10         13.40         35.27        12.14 o                         
 -13   5  10          5.07          3.63        12.43 o                         
 -11   5  10         36.39         30.04        11.31 o                         
  -9   5  10         49.41         33.50        11.63 o                         
  -7   5  10       1105.20       1067.01        83.50 o                         
  -5   5  10        815.02        864.58        59.99 o                         
  -3   5  10        127.74        116.00        21.66 o                         
  -1   5  10        774.59        741.78        76.54 o                         
   1   5  10        539.97        579.96        50.21 o                         
   3   5  10         35.93         45.15        13.85 o                         
   5   5  10       2051.14       2228.58       111.82 o                         
   7   5  10         12.77          5.14         6.35 o                         
   9   5  10        533.66        619.43        59.79 o                         
  11   5  10          0.05         -0.10         8.74 o                         
  13   5  10          0.86         -4.82        21.52 o                         
  15   5  10          1.96         -1.07        17.88 o                         
  17   5  10          3.73         -7.57        27.47 o                         
 -16   6  10         13.54         12.17        12.55 o                         
 -14   6  10         34.51          5.47         9.07 o                         
 -12   6  10         16.94         17.60        14.56 o                         
 -10   6  10         16.61         42.87        18.78 o                         
  -8   6  10        125.23        114.24        36.14 o                         
  -6   6  10          0.00         -2.96        10.59 o                         
  -4   6  10        444.23        457.67        49.96 o                         
  -2   6  10       1410.04       1608.46        83.43 o                         
   0   6  10         15.81         16.90         8.75 o                         
   2   6  10        195.38        229.91        34.32 o                         
   4   6  10        190.67        214.65        34.55 o                         
   6   6  10        116.93        128.82        27.53 o                         
   8   6  10        960.46       1043.19        79.52 o                         
  10   6  10         67.37         54.15        25.68 o                         
  12   6  10          7.33          3.04        10.78 o                         
  14   6  10          8.77          6.24        18.88 o                         
 -11   7  10          9.65         -2.39        14.72 o                         
  -9   7  10          2.71          1.37         8.10 o                         
  -7   7  10        105.77         43.74        19.16 o                         
  -5   7  10          2.66          0.65         7.55 o                         
  -3   7  10          3.26         -0.91         6.63 o                         
  -1   7  10        158.39        125.80        31.95 o                         
   1   7  10        489.94        466.34        68.25 o                         
   3   7  10        134.08        132.86        34.86 o                         
   5   7  10         43.77         42.98        19.64 o                         
   7   7  10         19.19          2.60         6.52 o                         
   9   7  10          7.00         -1.99        14.96 o                         
 -24   1  11          6.00         -3.57         4.83 o                         
 -22   1  11          1.45         -2.28        16.66 o                         
 -20   1  11         67.06         55.18        17.92 o                         
 -18   1  11         21.46         16.82         8.43 o                         
 -16   1  11         10.99          7.73         5.37 o                         
 -14   1  11         50.23         52.39         8.23 o                         
 -12   1  11         23.68         17.30         8.84 o                         
 -10   1  11          4.26         12.71         2.59 o                         
  -8   1  11        821.62        924.30        37.67 o                         
  -6   1  11         32.27         41.99         4.91 o                         
  -4   1  11        408.44        392.33        27.22 o                         
  -2   1  11       5956.32       5578.81       351.62 o                         
   0   1  11      14993.67      16095.98       341.00 o                         
   2   1  11        273.84        266.87        22.25 o                         
   4   1  11       5498.78       5943.13       191.79 o                         
   6   1  11        395.61        440.32        43.62 o                         
   8   1  11       3034.52       2894.12       114.66 o                         
  10   1  11       1130.46       1278.04        77.14 o                         
  12   1  11          1.06         -0.06        12.20 o                         
  14   1  11        988.93       1097.21        78.48 o                         
  16   1  11        198.05        152.52        39.54 o                         
  18   1  11         63.39         47.46        18.25 o                         
  20   1  11         58.83         62.65        36.83 o                         
  22   1  11         28.04         16.55        17.76 o                         
 -23   2  11         33.86          7.20        30.80 o                         
 -21   2  11          0.03         -9.64        11.44 o                         
 -19   2  11          0.13         10.40        10.90 o                         
 -17   2  11         62.83         61.95        12.78 o                         
 -15   2  11         19.02         19.45         7.92 o                         
 -13   2  11         48.55         49.30        12.51 o                         
 -11   2  11       1860.63       2193.38        98.62 o                         
  -9   2  11       1936.85       2020.20        68.84 o                         
  -7   2  11       6738.99       7560.00       183.87 o                         
  -5   2  11       1343.40       1336.47        50.94 o                         
  -3   2  11       2652.16       2650.48       108.53 o                         
  -1   2  11       3813.42       4162.01       161.80 o                         
   1   2  11      20322.44      21799.71       499.27 o                         
   3   2  11        150.75        149.76        16.36 o                         
   5   2  11       1572.08       1665.23        68.99 o                         
   7   2  11        498.75        491.40        41.69 o                         
   9   2  11        447.03        449.63        43.06 o                         
  11   2  11        248.47        275.96        40.18 o                         
  13   2  11        298.31        278.81        44.29 o                         
  15   2  11        161.76        209.86        40.84 o                         
  17   2  11        141.74        157.88        36.09 o                         
  19   2  11         99.02         57.88        30.01 o                         
  21   2  11         60.47         41.10        28.84 o                         
 -22   3  11          3.42         -6.09         6.09 o                         
 -20   3  11         64.07         85.95        32.98 o                         
 -18   3  11        161.90        173.91        32.20 o                         
 -16   3  11         99.11        132.15        26.26 o                         
 -14   3  11        465.47        502.27        48.83 o                         
 -12   3  11          0.04         14.62         9.51 o                         
 -10   3  11       1475.55       1454.15        85.22 o                         
  -8   3  11        867.89        802.94        83.24 o                         
  -6   3  11        233.77        235.07        17.82 o                         
  -4   3  11        392.84        344.42        27.40 o                         
  -2   3  11       2168.09       2273.47        66.17 o                         
   0   3  11       1155.96       1232.47        74.25 o                         
   2   3  11       2738.85       2464.23       141.92 o                         
   4   3  11       1063.43       1139.08        62.41 o                         
   6   3  11         32.09         49.04        16.23 o                         
   8   3  11        410.62        357.51        56.24 o                         
  10   3  11       1381.06       1411.52        93.59 o                         
  12   3  11         21.54         10.69         8.13 o                         
  14   3  11        332.54        303.86        46.47 o                         
  16   3  11        299.04        253.42        43.55 o                         
  18   3  11         91.10         63.25        28.69 o                         
  20   3  11          9.58         18.86        22.39 o                         
 -21   4  11         16.17          7.29        14.20 o                         
 -19   4  11          6.61          9.43        12.84 o                         
 -17   4  11          4.44         28.15         8.85 o                         
 -15   4  11         14.74          5.39         6.40 o                         
 -13   4  11        132.30        152.24        26.69 o                         
 -11   4  11        116.94        151.73        30.11 o                         
  -9   4  11        172.18        168.30        23.18 o                         
  -7   4  11          0.28          3.89         5.47 o                         
  -5   4  11        174.39        154.66        18.75 o                         
  -3   4  11         32.13         45.56        13.27 o                         
  -1   4  11        476.10        458.81        34.95 o                         
   1   4  11       1315.14       1299.43        68.61 o                         
   3   4  11       1695.17       1576.68        79.60 o                         
   5   4  11        602.20        629.50        49.54 o                         
   7   4  11        367.98        366.65        36.83 o                         
   9   4  11        611.35        613.79        66.43 o                         
  11   4  11        582.35        676.36        82.74 o                         
  13   4  11          3.56         33.75        17.04 o                         
  15   4  11         23.01          6.82        11.30 o                         
  17   4  11         18.39          6.22        13.81 o                         
  19   4  11        145.52        162.76        52.93 o                         
 -18   5  11          0.49         13.76        11.68 o                         
 -16   5  11          1.30          5.12         8.15 o                         
 -14   5  11         46.67         69.06        19.18 o                         
 -12   5  11        239.54        216.57        52.10 o                         
 -10   5  11          8.77          0.93         6.80 o                         
  -8   5  11          5.58          1.82        11.30 o                         
  -6   5  11         51.68         47.75        12.75 o                         
  -4   5  11          2.55          4.57         3.37 o                         
  -2   5  11       1148.73       1432.17        71.71 o                         
   0   5  11        337.69        335.47        32.82 o                         
   2   5  11         83.86         69.14        16.59 o                         
   4   5  11         72.90         85.34        22.42 o                         
   6   5  11         94.04         91.76        19.74 o                         
   8   5  11         25.95         39.07        12.11 o                         
  10   5  11          0.04          0.74         8.12 o                         
  12   5  11          4.60         -9.98         9.98 o                         
  14   5  11         44.92         49.61        23.28 o                         
  16   5  11          5.95          9.42        28.02 o                         
 -15   6  11          4.43         -6.61         9.29 o                         
 -13   6  11          0.59          8.88         9.16 o                         
 -11   6  11         99.70         64.38        20.62 o                         
  -9   6  11         10.58          0.93         6.56 o                         
  -7   6  11         16.90         29.08        13.11 o                         
  -5   6  11         61.53         50.40        18.43 o                         
  -3   6  11          0.40          2.23        13.17 o                         
  -1   6  11         42.30         33.27         8.47 o                         
   1   6  11        150.89        137.02        26.39 o                         
   3   6  11         28.85         19.24        10.90 o                         
   5   6  11         46.08         65.98        19.95 o                         
   7   6  11        196.19        232.87        39.00 o                         
   9   6  11         11.15          3.90         5.22 o                         
  11   6  11         44.32         57.79        24.24 o                         
  13   6  11         26.49         34.24        19.72 o                         
 -10   7  11         20.96          5.76         7.61 o                         
  -8   7  11          5.80         -0.58         5.58 o                         
  -6   7  11          0.05         -6.46         7.08 o                         
  -4   7  11          4.29          5.72         7.99 o                         
  -2   7  11        229.97        241.84        45.97 o                         
   0   7  11         89.46         52.30        14.42 o                         
   2   7  11        133.79        108.45        35.32 o                         
   4   7  11         17.07         28.02        17.79 o                         
   6   7  11        133.45        185.19        43.23 o                         
   8   7  11          8.94          7.33         9.01 o                         
 -24   0  12         10.18         17.77        14.43 o                         
 -22   0  12          6.74          1.60        10.92 o                         
 -20   0  12          0.05          2.08         6.39 o                         
 -18   0  12         42.70         37.43        16.30 o                         
 -16   0  12          3.30         -8.68        13.85 o                         
 -14   0  12         57.22         44.31        14.01 o                         
 -12   0  12       1514.02       1651.64        92.65 o                         
 -10   0  12        119.63        144.74        17.74 o                         
  -8   0  12       1446.33       1517.89        54.91 o                         
  -6   0  12       5813.91       6617.83       158.61 o                         
  -4   0  12        636.83        732.14        31.51 o                         
  -2   0  12       1125.53       1253.41        42.12 o                         
   0   0  12       1275.13       1460.19       117.93 o                         
   2   0  12       7852.69       8033.60       745.67 o                         
   4   0  12       9044.60       8980.82       843.07 o                         
   6   0  12       4658.26       4671.16       449.85 o                         
   8   0  12       1206.62       1194.99        97.07 o                         
  10   0  12         36.29         23.03        32.35 o                         
  12   0  12       4680.36       4727.41       244.86 o                         
  14   0  12       2994.18       3418.48       320.47 o                         
  16   0  12          0.88         24.15        22.19 o                         
  18   0  12         49.98         89.00        54.77 o                         
  20   0  12          4.30          7.64        13.80 o                         
  22   0  12          1.11         47.81        42.04 o                         
 -23   1  12         91.86         48.65        22.06 o                         
 -21   1  12          1.23         13.51         7.17 o                         
 -19   1  12         24.77         25.46         8.92 o                         
 -17   1  12        310.61        344.32        36.83 o                         
 -15   1  12        106.20         84.43        11.63 o                         
 -13   1  12        145.71        129.53        12.85 o                         
 -11   1  12         21.35         15.37         4.05 o                         
  -9   1  12       7118.46       7443.58       329.56 o                         
  -7   1  12        310.31        401.51        21.89 o                         
  -5   1  12        245.94        269.02        20.37 o                         
  -3   1  12       2271.09       2279.92        84.11 o                         
  -1   1  12       5165.54       5228.04       115.84 o                         
   1   1  12      10230.59      10541.71       213.96 o                         
   3   1  12      10983.12      10915.28       305.65 o                         
   5   1  12          4.44          7.59         5.21 o                         
   7   1  12         94.60        129.81        22.52 o                         
   9   1  12        203.41        210.38        29.50 o                         
  11   1  12        385.46        410.32        44.22 o                         
  13   1  12         49.86         70.60        20.85 o                         
  15   1  12         19.93         15.26        15.92 o                         
  17   1  12         81.64         70.32        25.97 o                         
  19   1  12         27.19         15.12        22.71 o                         
  21   1  12          5.63         -0.14        15.00 o                         
 -22   2  12          0.82        -15.80        15.80 o                         
 -20   2  12          0.07        -16.64        16.64 o                         
 -18   2  12        639.07        783.43        59.37 o                         
 -16   2  12        119.10        133.93        20.98 o                         
 -14   2  12        109.84        115.14        21.78 o                         
 -12   2  12        646.97        559.17        35.45 o                         
 -10   2  12        487.29        384.43        41.70 o                         
  -8   2  12         92.74         77.71         9.88 o                         
  -6   2  12       6270.83       6997.87       255.51 o                         
  -4   2  12        596.27        622.71        39.92 o                         
  -2   2  12       4943.64       5315.55       191.01 o                         
   0   2  12       6287.49       6611.83       146.55 o                         
   2   2  12       7828.89       8493.05       168.51 o                         
   4   2  12        819.05       1082.74        54.22 o                         
   6   2  12        206.47        246.23        29.86 o                         
   8   2  12          1.04         18.82        16.75 o                         
  10   2  12        210.54        178.68        26.50 o                         
  12   2  12        196.02        206.83        36.74 o                         
  14   2  12        107.39         81.91        22.37 o                         
  16   2  12         35.96         53.75        18.18 o                         
  18   2  12          0.72          8.45        27.48 o                         
  20   2  12          1.77         -7.83         7.83 o                         
 -21   3  12         24.40          9.80        11.35 o                         
 -19   3  12         16.02          9.81        17.86 o                         
 -17   3  12         41.43         54.46        17.54 o                         
 -15   3  12         38.58         62.67        16.88 o                         
 -13   3  12        772.23        887.54        91.62 o                         
 -11   3  12        955.04        883.67        58.04 o                         
  -9   3  12         74.38         77.64        10.95 o                         
  -7   3  12          4.06         10.00         5.27 o                         
  -5   3  12          8.85          2.78         8.03 o                         
  -3   3  12       1342.72       1114.56        82.79 o                         
  -1   3  12        272.02        295.82        26.08 o                         
   1   3  12        282.46        213.12        28.19 o                         
   3   3  12       1184.19       1431.55        65.00 o                         
   5   3  12        880.47        884.37        54.20 o                         
   7   3  12        299.94        276.72        53.33 o                         
   9   3  12         40.22         33.12        16.07 o                         
  11   3  12         26.46         31.35        13.97 o                         
  13   3  12          3.17         -0.35        19.22 o                         
  15   3  12         67.17         38.25        18.09 o                         
  17   3  12        182.67        203.01        55.01 o                         
  19   3  12         24.87         28.33        15.18 o                         
 -20   4  12          0.11         -9.76        21.70 o                         
 -18   4  12         66.86         70.12        25.41 o                         
 -16   4  12        360.17        381.66        45.73 o                         
 -14   4  12        152.81        181.56        29.18 o                         
 -12   4  12          5.61          3.88         8.32 o                         
 -10   4  12        545.53        496.48        70.09 o                         
  -8   4  12          0.01          0.43         6.94 o                         
  -6   4  12          1.73         -1.27         6.63 o                         
  -4   4  12         37.28         29.50         8.00 o                         
  -2   4  12        350.60        274.60        28.35 o                         
   0   4  12         62.39         53.03        12.74 o                         
   2   4  12         60.17         78.36        22.02 o                         
   4   4  12        199.11        234.72        30.00 o                         
   6   4  12          4.48         22.61        10.01 o                         
   8   4  12        566.29        582.99        48.45 o                         
  10   4  12         29.95         37.21        16.78 o                         
  12   4  12        185.69        181.12        37.24 o                         
  14   4  12         24.30          8.27         7.04 o                         
  16   4  12         50.08         25.41        18.21 o                         
  18   4  12        107.83         90.68        90.09 o                         
 -17   5  12          3.51          0.34        13.29 o                         
 -15   5  12          1.48          4.65         9.03 o                         
 -13   5  12         15.07         13.00         6.62 o                         
 -11   5  12          0.01          7.70         6.09 o                         
  -9   5  12         35.70         31.99        13.62 o                         
  -7   5  12         20.79         36.03        15.85 o                         
  -5   5  12        134.01        104.17        21.11 o                         
  -3   5  12        857.06        959.11        59.10 o                         
  -1   5  12         17.17          5.41        10.39 o                         
   1   5  12        194.79        217.60        26.67 o                         
   3   5  12        391.47        414.49        42.76 o                         
   5   5  12       1833.44       1684.76       212.00 o                         
   7   5  12          3.51         12.87        11.28 o                         
   9   5  12         80.96         81.79        23.18 o                         
  11   5  12         23.00         27.92        14.03 o                         
  13   5  12          5.25         13.24        15.84 o                         
  15   5  12         23.55         29.31        22.15 o                         
 -14   6  12         44.94         23.87        11.59 o                         
 -12   6  12          0.92         -3.07         5.54 o                         
 -10   6  12          0.01         -0.60         4.30 o                         
  -8   6  12         49.66         40.61        16.30 o                         
  -6   6  12        102.06         48.87        17.46 o                         
  -4   6  12         95.33         82.77        18.75 o                         
  -2   6  12         56.09         78.22        25.96 o                         
   0   6  12        128.43        123.10        28.20 o                         
   2   6  12        850.95       1093.70        81.04 o                         
   4   6  12         92.89        104.55        25.97 o                         
   6   6  12          5.41         26.21        21.67 o                         
   8   6  12          1.74          8.75        12.00 o                         
  10   6  12         10.24          3.10         9.56 o                         
  12   6  12          0.00         17.25        18.03 o                         
  -9   7  12          1.24          7.95        10.31 o                         
  -7   7  12          0.01         -6.02         9.35 o                         
  -5   7  12         21.00         10.43        12.22 o                         
  -3   7  12          2.15         -2.88         8.70 o                         
  -1   7  12          0.60         -4.71         6.66 o                         
   1   7  12         24.31         24.05        14.76 o                         
   3   7  12         41.33         41.13        19.68 o                         
   5   7  12          0.82         -1.36         5.70 o                         
   7   7  12         35.32         52.14        22.21 o                         
 -24   1  13         20.17         67.32        46.21 o                         
 -22   1  13          2.80          6.79        11.36 o                         
 -20   1  13         76.27         41.40        14.23 o                         
 -18   1  13        179.86        153.90        27.66 o                         
 -16   1  13        340.65        378.48        38.00 o                         
 -14   1  13          0.00          3.33         5.80 o                         
 -12   1  13         13.29         16.11         8.89 o                         
 -10   1  13        463.74        495.18        26.12 o                         
  -8   1  13       2256.01       2639.39       127.27 o                         
  -6   1  13        102.69         86.78        11.50 o                         
  -4   1  13        380.31        437.39        20.97 o                         
  -2   1  13        186.61        159.68        12.99 o                         
   0   1  13       8177.35       7449.23       279.46 o                         
   2   1  13       8984.76       8579.25       276.58 o                         
   4   1  13       1017.54        983.46        55.25 o                         
   6   1  13       1459.73       1422.31        73.64 o                         
   8   1  13       1432.43       1453.42        79.17 o                         
  10   1  13        918.92        964.68        67.80 o                         
  12   1  13         60.41         64.20        21.72 o                         
  14   1  13        596.17        695.50        64.62 o                         
  16   1  13         38.29          9.71        48.60 o                         
  18   1  13         59.72         99.27        33.50 o                         
  20   1  13          0.56         -4.77         9.83 o                         
 -23   2  13         99.60         63.16        30.30 o                         
 -21   2  13          4.17         -7.97         9.52 o                         
 -19   2  13         10.35          7.89        11.22 o                         
 -17   2  13          8.76          9.88         7.26 o                         
 -15   2  13        226.02        247.37        26.74 o                         
 -13   2  13        193.85        171.81        36.33 o                         
 -11   2  13        776.16        724.61        84.86 o                         
  -9   2  13          0.90          2.87         4.72 o                         
  -7   2  13         34.47         35.52         7.72 o                         
  -5   2  13       2956.25       3036.51       126.50 o                         
  -3   2  13         33.46         18.87         5.08 o                         
  -1   2  13       1441.78       1501.80        51.99 o                         
   1   2  13       4102.82       4020.25       163.49 o                         
   3   2  13        655.54        568.44        30.12 o                         
   5   2  13       1553.30       1574.22        78.41 o                         
   7   2  13        404.61        449.76        42.61 o                         
   9   2  13        470.53        565.34        48.81 o                         
  11   2  13          0.32         -8.86         8.86 o                         
  13   2  13        513.16        522.63        59.95 o                         
  15   2  13        145.65        164.79        37.79 o                         
  17   2  13         12.56         44.95        22.88 o                         
  19   2  13        106.55         94.49        39.10 o                         
  21   2  13          2.59          1.12        14.78 o                         
 -22   3  13         16.26         43.33        27.31 o                         
 -20   3  13        116.55        136.63        46.96 o                         
 -18   3  13          6.14          3.70         7.95 o                         
 -16   3  13        103.23        127.29        27.08 o                         
 -14   3  13       1034.49       1351.88       107.02 o                         
 -12   3  13        814.89        935.62        86.25 o                         
 -10   3  13          4.63         11.90         6.06 o                         
  -8   3  13        161.50        137.36        12.06 o                         
  -6   3  13        623.09        618.98        37.12 o                         
  -4   3  13          1.19          6.90         4.31 o                         
  -2   3  13        407.41        403.56        30.99 o                         
   0   3  13         89.89         83.55        14.24 o                         
   2   3  13        223.68        237.38        20.16 o                         
   4   3  13       1991.91       2010.79        76.28 o                         
   6   3  13       1075.80       1260.14        69.10 o                         
   8   3  13         21.22         12.39        14.55 o                         
  10   3  13         71.82         61.10        18.59 o                         
  12   3  13          5.08         -0.05         9.67 o                         
  14   3  13          0.56          2.20         9.20 o                         
  16   3  13        165.65        109.28        55.52 o                         
  18   3  13        123.14        113.78        45.58 o                         
  20   3  13          7.83         22.50        27.33 o                         
 -19   4  13         14.69         43.31        20.20 o                         
 -17   4  13         24.92         18.00        20.64 o                         
 -15   4  13         16.56         11.32        15.97 o                         
 -13   4  13          6.83          2.98         6.52 o                         
 -11   4  13        328.18        280.00        71.43 o                         
  -9   4  13         41.71         10.51         5.73 o                         
  -7   4  13          0.14         -5.75         5.99 o                         
  -5   4  13       1089.05       1013.11        82.13 o                         
  -3   4  13         50.02         34.56         6.27 o                         
  -1   4  13        778.09        791.31        55.58 o                         
   1   4  13       3339.51       3358.22       146.78 o                         
   3   4  13        938.49       1092.87        67.12 o                         
   5   4  13         54.92         45.90        13.31 o                         
   7   4  13        182.09        235.81        31.32 o                         
   9   4  13        119.07        125.29        29.65 o                         
  11   4  13         57.88         34.21        14.46 o                         
  13   4  13        329.70        361.83        53.93 o                         
  15   4  13         18.62         11.29        17.91 o                         
  17   4  13          2.48        -11.74        18.06 o                         
 -18   5  13          3.58          7.91        19.33 o                         
 -16   5  13         50.01         37.99        17.23 o                         
 -14   5  13          0.09          8.95        13.68 o                         
 -12   5  13        141.23        133.90        30.41 o                         
 -10   5  13         14.18          3.65         3.98 o                         
  -8   5  13       1007.35       1125.72       111.22 o                         
  -6   5  13         47.70         35.12        12.65 o                         
  -4   5  13         89.72         68.89        22.03 o                         
  -2   5  13       1128.79       1097.49        67.12 o                         
   0   5  13       1255.28       1317.89        69.40 o                         
   2   5  13         16.99         14.80         8.78 o                         
   4   5  13        304.12        369.82        50.35 o                         
   6   5  13        222.14        165.20        25.51 o                         
   8   5  13         68.68        117.26        26.64 o                         
  10   5  13        124.98         99.19        26.77 o                         
  12   5  13         95.30         31.91        19.74 o                         
  14   5  13         60.86         73.21        32.64 o                         
  16   5  13          1.82          8.62        14.47 o                         
 -15   6  13          2.22          3.46         7.07 o                         
 -13   6  13        116.12         96.44        38.45 o                         
 -11   6  13          4.08         -9.85        14.79 o                         
  -9   6  13        149.99         99.37        31.23 o                         
  -7   6  13          3.37         -8.42         9.98 o                         
  -5   6  13         70.10         49.89        21.52 o                         
  -3   6  13         47.00         95.03        27.12 o                         
  -1   6  13         99.84        105.82        28.96 o                         
   1   6  13         51.44         78.27        24.34 o                         
   3   6  13        104.73         98.70        34.42 o                         
   5   6  13         21.44         19.91        12.98 o                         
   7   6  13          4.96          6.76        14.13 o                         
   9   6  13          2.20          0.60         5.86 o                         
  11   6  13          0.48         12.10         7.54 o                         
  13   6  13          4.42         17.98        13.17 o                         
 -10   7  13          4.93         16.41        21.77 o                         
  -8   7  13         10.58          1.45         9.12 o                         
  -6   7  13          1.64          8.46        13.44 o                         
  -4   7  13          0.00         -3.42         8.87 o                         
  -2   7  13         33.56         34.01        17.58 o                         
   0   7  13          4.22          9.11        13.77 o                         
   2   7  13          1.12          6.36        11.64 o                         
   4   7  13         13.53         18.99         9.35 o                         
   6   7  13         12.16         13.47         9.09 o                         
   8   7  13         24.21         31.11        18.57 o                         
 -22   0  14          1.98         -5.69         7.14 o                         
 -20   0  14         83.46         96.30        31.23 o                         
 -18   0  14        218.13        301.60        46.63 o                         
 -16   0  14        979.79       1211.17        91.30 o                         
 -14   0  14        364.35        387.95        37.82 o                         
 -12   0  14        460.54        418.05        35.70 o                         
 -10   0  14         10.42          1.70         5.51 o                         
  -8   0  14        642.09        646.48        40.06 o                         
  -6   0  14        365.63        461.44        27.97 o                         
  -4   0  14       1048.65       1211.67        60.04 o                         
  -2   0  14      11060.25      11944.70       417.16 o                         
   0   0  14       9755.80      10207.97       343.85 o                         
   2   0  14        901.87        897.96        96.62 o                         
   4   0  14       2032.73       2013.56       286.89 o                         
   6   0  14       2522.10       2484.34       314.66 o                         
   8   0  14        579.03        589.38        67.17 o                         
  10   0  14          3.93          7.12        26.79 o                         
  12   0  14        976.85       1017.63       108.15 o                         
  14   0  14        912.32        896.38       105.49 o                         
  16   0  14        237.74        232.42        56.80 o                         
  18   0  14         15.75         49.16        30.66 o                         
  20   0  14         42.51         32.55        38.50 o                         
 -23   1  14          8.63         -0.35         5.83 o                         
 -21   1  14          5.31          3.06        11.46 o                         
 -19   1  14         32.75         18.74         9.31 o                         
 -17   1  14        183.37        228.09        30.64 o                         
 -15   1  14       1976.19       2387.44        87.76 o                         
 -13   1  14        365.87        347.46        29.40 o                         
 -11   1  14          0.47          0.35         4.72 o                         
  -9   1  14        652.91        736.30        42.97 o                         
  -7   1  14       6134.77       6913.56       154.05 o                         
  -5   1  14       1494.91       1552.35        58.38 o                         
  -3   1  14        327.23        338.20        21.33 o                         
  -1   1  14         48.01         46.61         6.69 o                         
   1   1  14          1.73          0.35         4.92 o                         
   3   1  14          2.71         10.88        20.95 o                         
   5   1  14       1957.71       1877.09        95.80 o                         
   7   1  14         87.06         93.73        19.63 o                         
   9   1  14        683.61        713.92        57.12 o                         
  11   1  14       1156.96       1030.32        73.46 o                         
  13   1  14         12.78          8.25        10.97 o                         
  15   1  14        139.75        129.99        25.82 o                         
  17   1  14        196.39        158.09        46.10 o                         
  19   1  14          8.83          1.72        10.43 o                         
  21   1  14          0.00         10.75        14.39 o                         
 -22   2  14         11.96         15.75        10.57 o                         
 -20   2  14         39.46         30.61        19.71 o                         
 -18   2  14          3.98         16.11         6.32 o                         
 -16   2  14          8.31         10.50         5.54 o                         
 -14   2  14       1778.54       1896.46       108.73 o                         
 -12   2  14       3251.47       3017.83       441.02 o                         
 -10   2  14          0.12          5.75         2.82 o                         
  -8   2  14        674.91        590.11        37.71 o                         
  -6   2  14        443.38        406.01        27.49 o                         
  -4   2  14         64.00         74.77        11.11 o                         
  -2   2  14       2231.11       2043.28        73.30 o                         
   0   2  14         70.61         42.28         6.15 o                         
   2   2  14        718.67        719.74        32.20 o                         
   4   2  14        806.20        849.15        49.35 o                         
   6   2  14       1669.82       1711.22        85.20 o                         
   8   2  14         40.71         63.84        13.13 o                         
  10   2  14         13.66          3.34         8.00 o                         
  12   2  14       1241.60       1290.02        84.52 o                         
  14   2  14       1757.78       1788.76       121.91 o                         
  16   2  14          0.00        -10.04        10.04 o                         
  18   2  14          7.11         -3.72        13.23 o                         
  20   2  14         11.07        -11.90        21.37 o                         
 -21   3  14         17.67         -3.69         3.69 o                         
 -19   3  14         12.50          3.83        13.60 o                         
 -17   3  14        117.18        141.44        32.79 o                         
 -15   3  14        290.17        344.19        37.56 o                         
 -13   3  14         16.09          7.91         7.32 o                         
 -11   3  14        104.72        107.35        20.10 o                         
  -9   3  14         62.80         68.14        16.51 o                         
  -7   3  14        305.77        212.96        21.85 o                         
  -5   3  14         62.02         52.33         7.24 o                         
  -3   3  14        114.75        109.44        13.84 o                         
  -1   3  14        580.50        527.78        34.56 o                         
   1   3  14       1165.35        952.50       102.32 o                         
   3   3  14         64.75         57.52        10.60 o                         
   5   3  14          0.00         -0.26         3.40 o                         
   7   3  14        604.99        592.47        58.36 o                         
   9   3  14        684.61        647.96        62.74 o                         
  11   3  14         31.24        -11.79        13.42 o                         
  13   3  14        140.25        118.76        31.96 o                         
  15   3  14        197.01        188.86        51.81 o                         
  17   3  14          0.75         13.23        48.44 o                         
  19   3  14          1.61         -2.03        17.72 o                         
 -20   4  14          0.28         -2.75        11.58 o                         
 -18   4  14         12.68          0.12        10.93 o                         
 -16   4  14         96.70         60.90        24.48 o                         
 -14   4  14          4.08          0.90        20.48 o                         
 -12   4  14        127.20        136.40        28.59 o                         
 -10   4  14         15.35         16.28         8.62 o                         
  -8   4  14        136.78         90.31        26.35 o                         
  -6   4  14         96.17        127.94        24.69 o                         
  -4   4  14        501.84        515.59        57.87 o                         
  -2   4  14        595.70        729.30        59.34 o                         
   0   4  14        486.49        454.86        42.39 o                         
   2   4  14       2215.52       2371.87       104.29 o                         
   4   4  14         93.49         87.89        17.65 o                         
   6   4  14       1798.44       2012.56        90.17 o                         
   8   4  14         18.35         -0.35         9.12 o                         
  10   4  14        434.30        387.20        53.52 o                         
  12   4  14        263.47        218.51        66.33 o                         
  14   4  14        242.72        144.59        73.24 o                         
  16   4  14         21.61         30.37        18.77 o                         
  18   4  14         44.30         75.11        36.11 o                         
 -17   5  14          0.00          6.68        11.67 o                         
 -15   5  14         25.09         19.46        15.52 o                         
 -13   5  14          5.63         15.77         9.49 o                         
 -11   5  14        140.83         96.78        24.53 o                         
  -9   5  14         91.85         45.13        14.75 o                         
  -7   5  14          8.61          8.56         3.37 o                         
  -5   5  14         27.28         33.01        12.28 o                         
  -3   5  14          0.66        -10.37        14.44 o                         
  -1   5  14         37.19         52.45        17.39 o                         
   1   5  14       1028.91       1222.16        79.16 o                         
   3   5  14        203.75        210.39        38.07 o                         
   5   5  14       2589.38       3103.33       137.07 o                         
   7   5  14         16.09         34.23         6.61 o                         
   9   5  14          4.77          4.16         7.63 o                         
  11   5  14          1.87         10.76        11.78 o                         
  13   5  14         58.00         20.58        17.00 o                         
  15   5  14          8.39         -2.72        12.90 o                         
 -14   6  14          3.52          4.52         8.30 o                         
 -12   6  14          0.00          0.81        17.27 o                         
 -10   6  14          0.19          0.82         8.44 o                         
  -8   6  14         12.97         19.92        12.71 o                         
  -6   6  14        110.72         73.66        22.71 o                         
  -4   6  14         69.49         48.35        13.14 o                         
  -2   6  14          6.36         10.56        17.12 o                         
   0   6  14         42.52         60.96        22.94 o                         
   2   6  14         27.11         36.63         9.36 o                         
   4   6  14        304.91        350.44        54.71 o                         
   6   6  14         21.54         19.24        10.65 o                         
   8   6  14        157.47        145.26        32.32 o                         
  10   6  14         10.13          5.00         9.83 o                         
  12   6  14          9.58         17.14         8.16 o                         
  -9   7  14          7.96        -21.75        21.75 o                         
  -7   7  14         11.72          6.64         6.22 o                         
  -5   7  14         31.98         29.56        11.93 o                         
  -3   7  14         97.80         32.81        25.47 o                         
  -1   7  14          6.94          1.68         9.25 o                         
   1   7  14          0.43          7.69        32.01 o                         
   3   7  14         31.89         31.50        21.82 o                         
   5   7  14          4.82         18.04        20.71 o                         
   7   7  14         12.75         -1.51        14.61 o                         
 -22   1  15         10.28          5.02         7.78 o                         
 -20   1  15         66.60         51.16        12.33 o                         
 -18   1  15          0.04         -2.28         9.31 o                         
 -16   1  15         61.10         45.00        12.82 o                         
 -14   1  15        234.12        199.82        31.12 o                         
 -12   1  15        180.59        129.35        13.97 o                         
 -10   1  15        552.91        541.31        34.51 o                         
  -8   1  15        147.13        128.99        14.54 o                         
  -6   1  15       1907.29       1863.12        50.56 o                         
  -4   1  15        872.20       1061.60        38.24 o                         
  -2   1  15        166.76        202.58        12.15 o                         
   0   1  15       4252.56       4331.18        98.20 o                         
   2   1  15         93.96         78.49        15.19 o                         
   4   1  15       1100.76       1042.79        60.39 o                         
   6   1  15       5357.36       5656.32       178.44 o                         
   8   1  15       4119.31       4091.70       160.69 o                         
  10   1  15          5.20          9.60         4.81 o                         
  12   1  15       2246.58       2544.56       127.92 o                         
  14   1  15          5.04          2.23        17.67 o                         
  16   1  15        187.93        135.00        35.24 o                         
  18   1  15         13.43         -4.96        19.67 o                         
  20   1  15         77.27        114.44        63.98 o                         
 -21   2  15          4.51         -0.69        11.39 o                         
 -19   2  15          3.30          6.93        12.20 o                         
 -17   2  15         10.47         11.28        13.95 o                         
 -15   2  15        832.09        894.57        52.26 o                         
 -13   2  15       1191.58       1134.50       125.48 o                         
 -11   2  15        735.85        542.75       100.40 o                         
  -9   2  15         17.26          6.03         4.89 o                         
  -7   2  15         89.37         70.76        11.05 o                         
  -5   2  15       1089.98       1168.91        70.62 o                         
  -3   2  15        106.93        122.16        16.67 o                         
  -1   2  15        497.06        364.99        20.41 o                         
   1   2  15        323.60        334.71        25.91 o                         
   3   2  15       1766.60       2028.47        70.85 o                         
   5   2  15        737.44        762.91        53.61 o                         
   7   2  15       1761.18       1868.83        93.18 o                         
   9   2  15          2.45         -6.22         6.22 o                         
  11   2  15        139.95        227.13        35.19 o                         
  13   2  15        302.04        341.98        44.87 o                         
  15   2  15        236.36        240.56        43.79 o                         
  17   2  15        190.90        152.73        38.17 o                         
  19   2  15          0.06         45.11        30.07 o                         
 -20   3  15          0.01          4.34        20.21 o                         
 -18   3  15        845.42       1024.82        94.73 o                         
 -16   3  15        698.10        877.01        70.65 o                         
 -14   3  15        144.85        183.51        28.82 o                         
 -12   3  15         94.08        110.99        21.17 o                         
 -10   3  15        143.28        138.06        21.39 o                         
  -8   3  15         73.32         40.50        17.40 o                         
  -6   3  15          0.27          0.55         4.18 o                         
  -4   3  15         36.35         23.97         8.38 o                         
  -2   3  15         83.82         67.75        12.09 o                         
   0   3  15        772.36        675.11        68.10 o                         
   2   3  15       1041.55       1032.10        55.24 o                         
   4   3  15        142.35         96.42        14.08 o                         
   6   3  15         86.73        149.00        21.73 o                         
   8   3  15        142.48        177.18        33.94 o                         
  10   3  15         74.85         73.61        24.72 o                         
  12   3  15        772.39        666.12        71.69 o                         
  14   3  15          0.25          9.65        16.55 o                         
  16   3  15         31.35          5.62        16.59 o                         
  18   3  15         23.22         28.37        11.71 o                         
 -19   4  15          4.32         21.07        15.95 o                         
 -17   4  15        277.35        354.33        56.27 o                         
 -15   4  15        145.40        170.91        35.96 o                         
 -13   4  15        141.10        209.97        48.69 o                         
 -11   4  15        350.84        324.74        80.84 o                         
  -9   4  15        455.95        450.11        89.43 o                         
  -7   4  15        253.35        352.01        59.62 o                         
  -5   4  15         32.81         18.89         8.64 o                         
  -3   4  15        289.29        332.27        44.75 o                         
  -1   4  15          0.13         -5.78        12.21 o                         
   1   4  15        386.12        337.23        56.04 o                         
   3   4  15       3118.97       3323.42       132.40 o                         
   5   4  15        403.96        520.30        43.77 o                         
   7   4  15          0.01          7.72        10.32 o                         
   9   4  15        106.02        106.41        30.31 o                         
  11   4  15          0.58         11.71        19.40 o                         
  13   4  15          5.96         32.93        13.17 o                         
  15   4  15        233.63        177.47        48.52 o                         
  17   4  15         21.77         13.45        19.88 o                         
 -16   5  15          7.42         27.68        16.39 o                         
 -14   5  15          9.25          0.37        23.12 o                         
 -12   5  15          6.92          5.41        14.69 o                         
 -10   5  15          8.52         -5.49         7.12 o                         
  -8   5  15          7.84         -4.52         8.41 o                         
  -6   5  15          0.01          3.45         8.07 o                         
  -4   5  15         10.82         23.96         7.36 o                         
  -2   5  15          2.70         20.03        17.23 o                         
   0   5  15        335.65        338.50        41.11 o                         
   2   5  15         12.84         -5.71         7.66 o                         
   4   5  15          0.03          9.49        12.43 o                         
   6   5  15        159.64        166.86        24.81 o                         
   8   5  15         78.19         95.32        23.51 o                         
  10   5  15         99.39         98.73        28.05 o                         
  12   5  15        141.68         70.99        30.31 o                         
  14   5  15         47.68         65.10        31.07 o                         
 -13   6  15          0.37        -10.85        14.91 o                         
 -11   6  15          1.17         18.38        18.07 o                         
  -9   6  15         10.93         19.07        15.16 o                         
  -7   6  15        120.90         92.27        26.12 o                         
  -5   6  15         25.55         13.05         7.62 o                         
  -3   6  15        153.93        183.78        38.43 o                         
  -1   6  15          1.28         -3.90        18.27 o                         
   1   6  15         25.86         11.57        13.68 o                         
   3   6  15          6.87         29.56        16.60 o                         
   5   6  15         84.60         71.68        19.79 o                         
   7   6  15          1.82         -6.79         7.71 o                         
   9   6  15         43.77         18.21        10.74 o                         
  11   6  15         94.18         87.01        30.93 o                         
  -8   7  15          4.46         12.52        10.06 o                         
  -6   7  15         58.84         21.02        31.51 o                         
  -4   7  15         82.37         41.94        19.24 o                         
  -2   7  15        104.22        103.61        40.81 o                         
   0   7  15          4.63          1.59        45.13 o                         
   2   7  15         45.42         92.55        41.73 o                         
   4   7  15          0.36          2.87        10.59 o                         
   6   7  15         10.27         18.03        16.73 o                         
 -22   0  16         26.17         13.46        18.43 o                         
 -20   0  16         68.30         86.63        28.39 o                         
 -18   0  16         45.96         30.21        16.43 o                         
 -16   0  16         24.88         24.77        10.50 o                         
 -14   0  16         39.90         18.64        11.57 o                         
 -12   0  16        637.53        695.79        44.37 o                         
 -10   0  16       6198.76       6117.80       423.58 o                         
  -8   0  16        288.73        256.69        29.23 o                         
  -6   0  16        545.06        516.19        31.60 o                         
  -4   0  16       4107.95       4212.71       157.81 o                         
  -2   0  16         72.43         62.89         8.70 o                         
   0   0  16       1196.07       1385.80        69.58 o                         
   2   0  16       4019.37       4414.81       484.16 o                         
   4   0  16         18.03         35.63        17.03 o                         
   6   0  16         20.06         29.38        18.85 o                         
   8   0  16        213.59        211.14        42.35 o                         
  10   0  16       4641.17       4884.65       251.92 o                         
  12   0  16        209.76        185.08        45.01 o                         
  14   0  16         56.21         50.18        35.52 o                         
  16   0  16        149.36        185.15        49.68 o                         
  18   0  16          3.52        -19.72        19.72 o                         
  20   0  16          9.63         17.24        41.51 o                         
 -23   1  16          2.50         15.23        11.40 o                         
 -21   1  16         21.75         23.76        11.89 o                         
 -19   1  16         78.82         83.22        19.52 o                         
 -17   1  16         10.01         14.89         8.15 o                         
 -15   1  16        363.81        449.16        34.14 o                         
 -13   1  16         36.43         31.19         6.68 o                         
 -11   1  16        361.13        326.81        37.47 o                         
  -9   1  16        380.59        350.26        22.51 o                         
  -7   1  16        117.89         89.70        13.05 o                         
  -5   1  16         55.95         60.74         8.66 o                         
  -3   1  16       5831.88       6773.70       149.94 o                         
  -1   1  16       1818.05       2090.42        54.96 o                         
   1   1  16        821.97        852.42        57.84 o                         
   3   1  16        227.51        186.40        26.50 o                         
   5   1  16         30.39         49.46        19.05 o                         
   7   1  16       2003.84       2160.56       102.66 o                         
   9   1  16         95.20         93.13        19.50 o                         
  11   1  16        705.80        741.59        65.13 o                         
  13   1  16       1018.45       1055.59        83.41 o                         
  15   1  16        209.87        238.40        45.57 o                         
  17   1  16          8.66          6.87        18.17 o                         
  19   1  16          3.13          8.54        17.60 o                         
 -22   2  16         45.64          3.64        20.12 o                         
 -20   2  16         23.28          5.30        10.58 o                         
 -18   2  16          8.78         18.87         9.49 o                         
 -16   2  16         11.65          6.60        13.88 o                         
 -14   2  16        283.31        324.60        39.11 o                         
 -12   2  16        739.48        689.80        71.81 o                         
 -10   2  16       1188.06       1274.06       106.05 o                         
  -8   2  16        436.66        292.96        41.89 o                         
  -6   2  16        148.56        138.42        13.78 o                         
  -4   2  16        786.41        877.30        46.47 o                         
  -2   2  16         81.00         54.94         9.96 o                         
   0   2  16        821.42        830.71        37.61 o                         
   2   2  16        831.49        823.14        42.82 o                         
   4   2  16         18.75         15.71        11.60 o                         
   6   2  16        165.88        155.70        25.68 o                         
   8   2  16        461.10        443.87        45.59 o                         
  10   2  16       1298.15       1396.98        86.93 o                         
  12   2  16        822.74        870.57        71.95 o                         
  14   2  16         20.62         11.40         6.07 o                         
  16   2  16        144.26        128.49        33.81 o                         
  18   2  16         23.27         40.05        28.54 o                         
  20   2  16         12.04          8.12        19.55 o                         
 -21   3  16          0.17         -1.31         2.00 o                         
 -19   3  16          0.87         14.96        13.05 o                         
 -17   3  16        319.96        424.56        49.81 o                         
 -15   3  16        319.42        359.50        44.14 o                         
 -13   3  16          8.68         -0.84         9.18 o                         
 -11   3  16         14.48         17.90         9.81 o                         
  -9   3  16        162.24        138.03        18.02 o                         
  -7   3  16        329.05        287.97        44.59 o                         
  -5   3  16         98.75        106.71        13.21 o                         
  -3   3  16          8.36          0.57         4.94 o                         
  -1   3  16       3187.45       2771.38       263.44 o                         
   1   3  16       1145.48       1100.55        62.12 o                         
   3   3  16        964.06        945.83        62.59 o                         
   5   3  16        166.98        128.88        21.62 o                         
   7   3  16        252.51        261.16        34.47 o                         
   9   3  16        145.06        120.47        28.82 o                         
  11   3  16         13.20         48.65        21.36 o                         
  13   3  16        256.72        248.20        44.05 o                         
  15   3  16         31.73         -6.17        13.85 o                         
  17   3  16          7.95         -3.41         7.95 o                         
 -18   4  16         65.82        109.35        32.16 o                         
 -16   4  16          0.84        -15.86        15.86 o                         
 -14   4  16        265.38        323.44        60.90 o                         
 -12   4  16        110.81        158.34        43.98 o                         
 -10   4  16         79.31         51.37        19.88 o                         
  -8   4  16         66.59         51.98        16.63 o                         
  -6   4  16         20.07         14.58         5.73 o                         
  -4   4  16        959.84       1086.33        73.29 o                         
  -2   4  16        560.93        504.53        48.24 o                         
   0   4  16        461.12        485.13        44.55 o                         
   2   4  16        143.61        137.16        22.80 o                         
   4   4  16         51.77         26.25        12.05 o                         
   6   4  16         46.21         78.73        18.20 o                         
   8   4  16         31.34          4.17        14.66 o                         
  10   4  16        114.39        109.10        27.52 o                         
  12   4  16         46.62         47.13        20.85 o                         
  14   4  16          5.33         -9.79        10.65 o                         
  16   4  16         42.67         79.01        34.36 o                         
 -17   5  16          4.47        -15.84        15.84 o                         
 -15   5  16          3.56         -9.71        11.41 o                         
 -13   5  16         76.89         74.29        34.89 o                         
 -11   5  16          0.14        -17.43        17.43 o                         
  -9   5  16          4.73          8.76        15.23 o                         
  -7   5  16        658.84        746.89        93.49 o                         
  -5   5  16          7.12         -1.77         7.12 o                         
  -3   5  16        465.04        634.25        83.81 o                         
  -1   5  16          1.75         31.28        16.77 o                         
   1   5  16        316.30        332.32        40.32 o                         
   3   5  16         34.81         36.54         5.84 o                         
   5   5  16         33.25         23.05        11.30 o                         
   7   5  16         10.12         -6.85        12.59 o                         
   9   5  16        138.41        182.14        35.36 o                         
  11   5  16         14.44         12.51        12.42 o                         
  13   5  16         10.55         -3.06        17.70 o                         
 -12   6  16         12.70         -5.58        10.38 o                         
 -10   6  16        146.22         96.38        36.51 o                         
  -8   6  16          6.30          6.75        22.76 o                         
  -6   6  16          4.97         -0.16         6.57 o                         
  -4   6  16          0.20         10.16        13.66 o                         
  -2   6  16         36.45         55.69        26.15 o                         
   0   6  16         25.86         21.87         3.67 o                         
   2   6  16          2.70          7.75        11.26 o                         
   4   6  16         39.17         22.51        10.47 o                         
   6   6  16         47.82         24.95        10.29 o                         
   8   6  16         36.13         37.43        14.60 o                         
  10   6  16          1.00          3.13         8.01 o                         
  -7   7  16          0.65         13.48        11.51 o                         
  -5   7  16          4.89         12.40        14.49 o                         
  -3   7  16          0.00          8.33         6.82 o                         
  -1   7  16          0.21         -0.35         7.46 o                         
   1   7  16         20.93         43.36        21.17 o                         
   3   7  16          5.58         26.82        25.07 o                         
   5   7  16          4.33          8.44        27.38 o                         
 -22   1  17          1.42          0.85         7.51 o                         
 -20   1  17         65.04         47.67        15.39 o                         
 -18   1  17         14.11          7.93         9.54 o                         
 -16   1  17          0.82          0.42         9.17 o                         
 -14   1  17        402.68        415.07        40.03 o                         
 -12   1  17        171.81        156.15        19.93 o                         
 -10   1  17        420.31        423.42        53.27 o                         
  -8   1  17        105.74         93.82        12.08 o                         
  -6   1  17        608.80        610.13        29.27 o                         
  -4   1  17        107.89         90.90        11.16 o                         
  -2   1  17        564.41        570.68        30.46 o                         
   0   1  17       1763.99       1606.68        56.10 o                         
   2   1  17       1688.66       1795.62        81.10 o                         
   4   1  17       4742.60       4710.24       180.76 o                         
   6   1  17         20.19          4.26         7.96 o                         
   8   1  17        475.61        502.59        48.76 o                         
  10   1  17        523.01        570.32        54.34 o                         
  12   1  17          3.42         -9.79         9.79 o                         
  14   1  17          1.08        -11.46        11.46 o                         
  16   1  17          0.01         11.50        15.27 o                         
  18   1  17         95.05         25.13        21.52 o                         
  20   1  17          1.00         21.10        21.09 o                         
 -21   2  17          4.58         10.63         5.09 o                         
 -19   2  17        194.37        197.01        40.45 o                         
 -17   2  17         26.77         18.58        16.06 o                         
 -15   2  17          3.01         11.83         6.09 o                         
 -13   2  17        444.14        570.21        60.81 o                         
 -11   2  17       2150.49       2652.52       196.54 o                         
  -9   2  17        713.10        756.71        52.19 o                         
  -7   2  17        272.96        333.74        30.78 o                         
  -5   2  17         20.18          8.46         5.67 o                         
  -3   2  17         67.03         47.15        15.62 o                         
  -1   2  17        706.44        687.23        59.38 o                         
   1   2  17          1.30          5.42         6.94 o                         
   3   2  17       1320.78       1289.03        56.80 o                         
   5   2  17        237.88        295.34        35.63 o                         
   7   2  17        575.06        548.93        48.98 o                         
   9   2  17         59.86         93.99        23.16 o                         
  11   2  17       1693.23       1835.35       107.16 o                         
  13   2  17         85.06         77.86        25.31 o                         
  15   2  17          9.84         10.53        10.50 o                         
  17   2  17         19.18          8.33        17.32 o                         
  19   2  17         64.11         61.12        24.27 o                         
 -20   3  17         62.29         66.32        23.94 o                         
 -18   3  17         93.16         78.75        22.29 o                         
 -16   3  17          0.29         -1.93         6.21 o                         
 -14   3  17          2.74         -5.49        12.18 o                         
 -12   3  17        599.22        769.80        71.03 o                         
 -10   3  17       1365.29       1564.20        97.78 o                         
  -8   3  17        928.21        877.81        66.78 o                         
  -6   3  17        147.11        124.07        19.80 o                         
  -4   3  17         99.08        103.36        16.28 o                         
  -2   3  17       1950.52       2252.88        89.16 o                         
   0   3  17        359.04        292.39        25.87 o                         
   2   3  17       1028.03       1003.94        53.04 o                         
   4   3  17        171.91        159.84        24.81 o                         
   6   3  17         43.01         55.92        11.31 o                         
   8   3  17       1311.08       1273.38        82.80 o                         
  10   3  17        735.76        772.46        74.82 o                         
  12   3  17         19.58         38.14        16.16 o                         
  14   3  17          4.01         -3.53         3.53 o                         
  16   3  17          2.21          0.13        11.25 o                         
  18   3  17          0.33          0.38        21.82 o                         
 -19   4  17         64.32         52.68        29.23 o                         
 -17   4  17          0.34        -14.15        14.43 o                         
 -15   4  17        158.60        224.05        43.02 o                         
 -13   4  17        314.71        428.21        71.81 o                         
 -11   4  17        299.69        368.27        63.97 o                         
  -9   4  17         86.46        106.04        35.81 o                         
  -7   4  17         19.51         22.08         9.06 o                         
  -5   4  17        511.43        477.08        55.00 o                         
  -3   4  17         81.40         69.44        24.33 o                         
  -1   4  17          0.28          6.64         4.71 o                         
   1   4  17        892.67        869.01        51.46 o                         
   3   4  17        619.58        583.76        45.41 o                         
   5   4  17          0.34         -1.00         6.28 o                         
   7   4  17        170.35        186.47        26.36 o                         
   9   4  17         25.26         42.73        19.21 o                         
  11   4  17         27.14         15.95        13.23 o                         
  13   4  17        136.43         41.93        16.76 o                         
  15   4  17        108.27         89.16        36.04 o                         
 -16   5  17          4.02          7.46        12.30 o                         
 -14   5  17         22.07         14.96        14.78 o                         
 -12   5  17         77.68         53.94        25.95 o                         
 -10   5  17          4.15          3.07        11.17 o                         
  -8   5  17         15.43         21.18        18.10 o                         
  -6   5  17         14.42          2.54        12.29 o                         
  -4   5  17        207.78        198.11        38.58 o                         
  -2   5  17         94.51         82.28        29.40 o                         
   0   5  17        121.83         95.98        28.13 o                         
   2   5  17        283.48        297.05        33.09 o                         
   4   5  17        304.67        294.18        35.32 o                         
   6   5  17        333.09        393.26        49.39 o                         
   8   5  17        136.42        186.07        35.33 o                         
  10   5  17         26.05         11.14         7.20 o                         
  12   5  17         44.69         27.56        11.64 o                         
  14   5  17        133.12         89.47        50.26 o                         
 -13   6  17         33.34         17.88        21.57 o                         
 -11   6  17          0.00        -12.08        15.99 o                         
  -9   6  17         40.76         13.84        17.93 o                         
  -7   6  17         33.45         33.37        17.73 o                         
  -5   6  17          7.14         -0.92         8.76 o                         
  -3   6  17          0.31         11.10        10.61 o                         
  -1   6  17          1.10         19.70        21.01 o                         
   1   6  17        109.13        130.98        43.32 o                         
   3   6  17         31.47         14.35         7.64 o                         
   5   6  17        135.57        174.34        42.55 o                         
   7   6  17         67.39         54.43        18.64 o                         
   9   6  17         71.84         28.09        15.11 o                         
  -6   7  17         89.17        104.46        46.40 o                         
  -4   7  17         12.52         15.94         4.61 o                         
  -2   7  17          9.60         17.41        17.56 o                         
   0   7  17          2.93         -0.96         8.15 o                         
   2   7  17        189.06        227.02        64.40 o                         
 -22   0  18         14.78          9.07        14.52 o                         
 -20   0  18         74.37         54.50        27.96 o                         
 -18   0  18         21.24          7.99        11.64 o                         
 -16   0  18        414.85        482.36       107.12 o                         
 -14   0  18        521.93        465.88       126.53 o                         
 -12   0  18        372.45        374.72        57.07 o                         
 -10   0  18       2626.45       2688.28       378.17 o                         
  -8   0  18       2063.18       1871.03       207.23 o                         
  -6   0  18       2861.20       3358.75       129.82 o                         
  -4   0  18       1193.32       1204.15        96.27 o                         
  -2   0  18       3814.83       3948.53       128.06 o                         
   0   0  18         20.65         26.88         4.13 o                         
   2   0  18          4.91         -5.96         5.96 o                         
   4   0  18        729.18        571.30        63.41 o                         
   6   0  18        406.43        375.22        54.86 o                         
   8   0  18         25.89         29.97        19.80 o                         
  10   0  18       3320.23       3404.29       207.78 o                         
  12   0  18       2772.38       2870.96       196.20 o                         
  14   0  18        102.28        155.74        50.82 o                         
  16   0  18          8.54         13.70        21.56 o                         
  18   0  18        128.16        146.22        52.70 o                         
 -21   1  18          5.74         18.90        12.29 o                         
 -19   1  18         13.98          9.32         5.60 o                         
 -17   1  18        281.64        306.72        37.62 o                         
 -15   1  18          0.45         -1.89         9.09 o                         
 -13   1  18       1000.44       1136.61        90.72 o                         
 -11   1  18         51.85         48.33         8.15 o                         
  -9   1  18        145.10        138.19        17.96 o                         
  -7   1  18       1819.04       1647.60       139.91 o                         
  -5   1  18          0.17          2.61         4.69 o                         
  -3   1  18         22.07         28.32         5.66 o                         
  -1   1  18         62.57         60.04         6.10 o                         
   1   1  18        826.88        781.82        42.39 o                         
   3   1  18        347.71        266.97        34.20 o                         
   5   1  18         27.65         67.00        18.83 o                         
   7   1  18       2135.69       2153.10       112.86 o                         
   9   1  18         17.02         26.65        12.44 o                         
  11   1  18        326.74        354.07        43.56 o                         
  13   1  18        123.74         75.19        36.78 o                         
  15   1  18        158.50        185.92        41.54 o                         
  17   1  18          0.40          6.21        11.55 o                         
  19   1  18         47.04          8.32        14.73 o                         
 -20   2  18         20.53          6.57         9.43 o                         
 -18   2  18         82.72         76.93        18.67 o                         
 -16   2  18        324.87        319.06        45.29 o                         
 -14   2  18         24.46         -4.22        15.12 o                         
 -12   2  18        214.12        195.13        32.28 o                         
 -10   2  18          6.54         -3.29         4.71 o                         
  -8   2  18        891.04       1031.05        56.95 o                         
  -6   2  18        115.63         94.27        14.60 o                         
  -4   2  18        233.98        196.48        36.38 o                         
  -2   2  18       1412.29       1509.18        62.28 o                         
   0   2  18         90.70         81.92        10.89 o                         
   2   2  18       1503.97       1488.22        55.85 o                         
   4   2  18        168.43        169.98        21.90 o                         
   6   2  18        544.16        472.38        44.64 o                         
   8   2  18        244.50        295.64        38.52 o                         
  10   2  18       1266.44       1259.58        86.02 o                         
  12   2  18          2.72         10.21        13.25 o                         
  14   2  18          8.33         29.54        17.01 o                         
  16   2  18         47.62         45.41        35.73 o                         
  18   2  18        108.49         85.23        26.76 o                         
 -19   3  18         55.52         23.28        14.38 o                         
 -17   3  18          2.70          7.59        11.50 o                         
 -15   3  18        138.15        202.01        33.56 o                         
 -13   3  18        234.19        321.25        44.94 o                         
 -11   3  18         10.64         10.47        10.02 o                         
  -9   3  18        456.87        480.81        43.27 o                         
  -7   3  18         38.81         29.51        17.68 o                         
  -5   3  18          0.01         -5.93         6.38 o                         
  -3   3  18        313.82        313.29        46.45 o                         
  -1   3  18          1.19          2.30         3.04 o                         
   1   3  18        315.45        338.08        27.63 o                         
   3   3  18        235.13        245.13        25.59 o                         
   5   3  18         25.70          6.98         7.98 o                         
   7   3  18        109.35         74.05        18.86 o                         
   9   3  18        768.47        706.94        62.11 o                         
  11   3  18         16.62         21.16        10.93 o                         
  13   3  18         10.07         -2.48        14.47 o                         
  15   3  18         26.68         26.25        15.74 o                         
  17   3  18         28.23        -14.21        14.21 o                         
 -18   4  18          2.11         -5.88        12.05 o                         
 -16   4  18         68.86         58.08        27.30 o                         
 -14   4  18          0.36         -9.87        11.88 o                         
 -12   4  18        366.77        519.62        78.15 o                         
 -10   4  18        361.18        490.99        74.33 o                         
  -8   4  18         79.09         86.83        29.42 o                         
  -6   4  18         11.03         19.75         7.86 o                         
  -4   4  18         44.49         23.15        31.30 o                         
  -2   4  18        226.09        254.52        42.43 o                         
   0   4  18       1501.01       1853.97        78.61 o                         
   2   4  18        144.16        116.38        19.01 o                         
   4   4  18          0.14          1.42         4.34 o                         
   6   4  18        625.57        637.10        66.26 o                         
   8   4  18         17.39         -0.98         7.07 o                         
  10   4  18         99.00         93.27        29.49 o                         
  12   4  18         19.32         17.84        15.89 o                         
  14   4  18          7.02         11.61        11.52 o                         
  16   4  18         83.80         88.32        40.08 o                         
 -15   5  18          1.50         -4.96         4.96 o                         
 -13   5  18          0.65         -2.58        11.45 o                         
 -11   5  18         46.43         42.71        18.04 o                         
  -9   5  18         10.58         37.51        21.10 o                         
  -7   5  18          0.31         -2.36        14.53 o                         
  -5   5  18          0.01         -2.10         6.63 o                         
  -3   5  18        323.30        419.88        70.69 o                         
  -1   5  18         82.59        108.41        35.14 o                         
   1   5  18        786.17       1096.92       102.66 o                         
   3   5  18         15.83         28.62        15.81 o                         
   5   5  18         22.01         19.37        11.52 o                         
   7   5  18          1.12         -9.91         9.91 o                         
   9   5  18        161.92        196.65        37.18 o                         
  11   5  18          1.73          0.08        15.57 o                         
  13   5  18         38.24         40.11        24.34 o                         
 -12   6  18         12.51         -8.34        17.47 o                         
 -10   6  18         31.90         35.08        17.87 o                         
  -8   6  18         86.29        122.99        34.29 o                         
  -6   6  18         24.43         30.94        13.99 o                         
  -4   6  18         16.97         17.26        22.14 o                         
  -2   6  18          2.49         -1.96        10.21 o                         
   0   6  18         41.96         91.85        36.32 o                         
   2   6  18          2.78         -6.38         6.75 o                         
   4   6  18        125.77        134.09        32.02 o                         
   6   6  18         32.02         56.05        26.82 o                         
   8   6  18          0.79         16.79        13.29 o                         
  -3   7  18         16.68         27.16        18.49 o                         
  -1   7  18         65.21         74.19        24.91 o                         
 -22   1  19         13.94         41.82        21.66 o                         
 -20   1  19          9.45         -2.64         7.17 o                         
 -18   1  19         89.80         99.36        23.20 o                         
 -16   1  19         47.30         51.93        12.04 o                         
 -14   1  19         92.08        110.91        16.73 o                         
 -12   1  19        269.86        253.54        23.56 o                         
 -10   1  19         83.15         60.94        13.05 o                         
  -8   1  19         14.21         22.77         5.97 o                         
  -6   1  19         60.96         66.34        10.80 o                         
  -4   1  19        886.32        798.69        87.75 o                         
  -2   1  19         81.48         62.08        10.07 o                         
   0   1  19        468.86        523.73        29.03 o                         
   2   1  19          4.86         29.46        11.98 o                         
   4   1  19        893.56        855.45        69.27 o                         
   6   1  19         13.49         21.33        15.97 o                         
   8   1  19       1592.59       1589.21       101.68 o                         
  10   1  19        427.89        406.14        48.14 o                         
  12   1  19          0.24          0.64        15.86 o                         
  14   1  19          0.82         18.67         9.87 o                         
  16   1  19         16.93          9.59         9.68 o                         
  18   1  19        170.13        181.04        46.57 o                         
 -21   2  19         65.41         59.94        19.44 o                         
 -19   2  19         20.56         18.18        12.51 o                         
 -17   2  19          6.83          4.09         6.39 o                         
 -15   2  19          8.85          3.52         7.49 o                         
 -13   2  19         41.37         58.18        21.73 o                         
 -11   2  19        173.37        180.18        23.37 o                         
  -9   2  19        175.12        160.15        22.94 o                         
  -7   2  19         80.44         72.43        11.92 o                         
  -5   2  19         66.66         50.92        11.64 o                         
  -3   2  19         23.21         13.68         7.66 o                         
  -1   2  19        709.23        661.14        69.47 o                         
   1   2  19         30.86         12.48         7.55 o                         
   3   2  19        395.72        459.05        34.41 o                         
   5   2  19         84.69         75.26        14.67 o                         
   7   2  19        316.93        284.11        35.36 o                         
   9   2  19         42.01         59.28        11.01 o                         
  11   2  19        115.29        104.22        25.05 o                         
  13   2  19          0.03         -3.13         5.90 o                         
  15   2  19        242.80        277.96        43.71 o                         
  17   2  19        114.86         58.13        25.12 o                         
 -20   3  19         26.60          6.76         8.90 o                         
 -18   3  19         62.48         46.11        16.19 o                         
 -16   3  19          8.20          1.43        10.75 o                         
 -14   3  19          7.32          4.19         7.80 o                         
 -12   3  19        153.72        220.52        38.40 o                         
 -10   3  19        418.66        440.72        47.35 o                         
  -8   3  19       1569.84       1791.00       105.19 o                         
  -6   3  19        819.59        856.53        48.32 o                         
  -4   3  19        117.84         90.25        21.11 o                         
  -2   3  19        438.46        427.99        30.62 o                         
   0   3  19        304.90        260.81        32.20 o                         
   2   3  19        445.33        461.80        35.87 o                         
   4   3  19         14.02         11.91         5.64 o                         
   6   3  19        194.39        273.55        35.78 o                         
   8   3  19        292.97        260.30        37.60 o                         
  10   3  19        102.54        121.91        25.62 o                         
  12   3  19         91.16         82.50        23.93 o                         
  14   3  19        225.16        197.80        40.48 o                         
  16   3  19          1.94          5.26        13.27 o                         
 -17   4  19         42.28         64.55        26.32 o                         
 -15   4  19          1.74         -1.75         1.75 o                         
 -13   4  19          3.46         20.88        17.63 o                         
 -11   4  19         12.06         11.50         6.36 o                         
  -9   4  19        147.01        144.99        42.85 o                         
  -7   4  19        132.88         82.04        20.94 o                         
  -5   4  19        250.45        268.97        51.03 o                         
  -3   4  19          0.78         -0.98         6.44 o                         
  -1   4  19       1608.93       1933.28        95.97 o                         
   1   4  19        594.45        708.57        55.99 o                         
   3   4  19        403.16        447.84        41.27 o                         
   5   4  19        726.58        706.78        54.23 o                         
   7   4  19        137.48        150.58        29.49 o                         
   9   4  19         28.60         27.61        15.90 o                         
  11   4  19         28.21         13.48        13.85 o                         
  13   4  19         90.80         39.32        20.48 o                         
  15   4  19         38.71         19.50        15.26 o                         
 -14   5  19         20.40          9.15        10.32 o                         
 -12   5  19          0.32        -18.67        20.12 o                         
 -10   5  19         49.52         18.24        42.23 o                         
  -8   5  19         93.96        125.00        34.86 o                         
  -6   5  19         53.85         56.30        19.13 o                         
  -4   5  19        168.31        175.16        38.32 o                         
  -2   5  19        174.87        220.10        52.91 o                         
   0   5  19        273.38        389.79        48.33 o                         
   2   5  19         33.84         12.06        13.04 o                         
   4   5  19         55.04         62.02        27.79 o                         
   6   5  19         37.24         19.59        11.00 o                         
   8   5  19          0.01          3.94         9.04 o                         
  10   5  19         22.71         45.93        19.55 o                         
  12   5  19          3.24          4.16        16.74 o                         
 -11   6  19         39.55         50.39        33.72 o                         
  -9   6  19         25.85         20.52        19.19 o                         
  -7   6  19         46.54         53.59        20.54 o                         
  -5   6  19          0.00          7.09        15.50 o                         
  -3   6  19          1.57        -10.54        11.67 o                         
  -1   6  19          6.06         -6.36         8.85 o                         
   1   6  19         33.93         58.95        23.00 o                         
   3   6  19         11.00         32.03        11.59 o                         
   5   6  19         45.37         45.48        22.70 o                         
   7   6  19         19.34         39.48        14.78 o                         
 -22   0  20          5.23         -4.26        12.00 o                         
 -20   0  20        128.68        111.42        39.79 o                         
 -18   0  20          6.20         38.44        20.95 o                         
 -16   0  20         19.24         42.21        31.14 o                         
 -14   0  20         25.50         10.59         8.70 o                         
 -12   0  20        183.34        166.91        31.51 o                         
 -10   0  20        397.60        359.77        57.86 o                         
  -8   0  20        242.84        280.21        37.86 o                         
  -6   0  20        215.32        153.92        21.92 o                         
  -4   0  20        134.63        116.09        20.95 o                         
  -2   0  20       1521.40       1656.28       181.53 o                         
   0   0  20       1279.73       1252.38        65.51 o                         
   2   0  20       3793.51       3724.96       156.38 o                         
   4   0  20       1683.74       1601.34       190.87 o                         
   6   0  20        830.02        802.85        96.71 o                         
   8   0  20         68.60         71.77        25.46 o                         
  10   0  20        560.15        510.24        74.92 o                         
  12   0  20        169.88        221.77        50.34 o                         
  14   0  20        678.66        754.39       104.08 o                         
  16   0  20        109.44        161.99        47.85 o                         
  18   0  20         77.01         88.00        42.47 o                         
 -21   1  20          0.00         -0.64        15.93 o                         
 -19   1  20         30.01         28.92        13.30 o                         
 -17   1  20         18.86         17.63         6.38 o                         
 -15   1  20         34.43         25.43         9.11 o                         
 -13   1  20         14.26         15.18         7.48 o                         
 -11   1  20        597.84        643.44        50.60 o                         
  -9   1  20         31.86         33.18         7.58 o                         
  -7   1  20       1596.87       1631.06        87.24 o                         
  -5   1  20          0.06          2.34         6.78 o                         
  -3   1  20        836.46        700.95        77.21 o                         
  -1   1  20        438.12        378.93        28.14 o                         
   1   1  20          9.95         11.67         7.04 o                         
   3   1  20        196.52        235.80        30.11 o                         
   5   1  20        255.60        263.04        39.73 o                         
   7   1  20         83.03         80.62        20.01 o                         
   9   1  20        643.61        606.77        58.76 o                         
  11   1  20        626.61        635.76        63.02 o                         
  13   1  20         81.00        106.06        35.90 o                         
  15   1  20        236.55        271.12        49.84 o                         
  17   1  20        110.69        160.78        43.40 o                         
 -20   2  20          3.95         18.58        19.46 o                         
 -18   2  20         29.08         29.66         9.09 o                         
 -16   2  20         29.80         26.75        10.19 o                         
 -14   2  20         50.19         60.75        13.54 o                         
 -12   2  20          5.85          8.43         4.19 o                         
 -10   2  20         61.84         30.63        11.39 o                         
  -8   2  20          0.66         -1.69         5.23 o                         
  -6   2  20        597.55        639.14        39.93 o                         
  -4   2  20       1057.68       1095.27        80.45 o                         
  -2   2  20        325.93        322.90        28.79 o                         
   0   2  20         97.94         69.71        10.85 o                         
   2   2  20        222.35        234.10        21.99 o                         
   4   2  20        192.58        187.05        24.06 o                         
   6   2  20         18.45          3.01         7.95 o                         
   8   2  20         56.21         28.64        24.19 o                         
  10   2  20        140.03        130.71        31.95 o                         
  12   2  20        217.93        199.62        37.32 o                         
  14   2  20        465.96        535.80        62.07 o                         
  16   2  20         21.63         18.03        26.73 o                         
 -19   3  20         99.90         34.28        13.38 o                         
 -17   3  20          7.20         24.79        16.76 o                         
 -15   3  20        157.13        183.08        32.45 o                         
 -13   3  20         74.58         47.23        18.03 o                         
 -11   3  20         88.94         75.73        26.79 o                         
  -9   3  20          6.47          1.97         5.71 o                         
  -7   3  20        210.91        237.66        25.74 o                         
  -5   3  20       2083.31       2159.39        91.36 o                         
  -3   3  20       2291.97       2554.98       101.17 o                         
  -1   3  20        508.48        511.92        40.39 o                         
   1   3  20         40.75         36.21         6.51 o                         
   3   3  20        239.41        236.92        28.71 o                         
   5   3  20        480.51        499.87        48.05 o                         
   7   3  20         53.05         67.75        18.13 o                         
   9   3  20          9.10          1.06         8.57 o                         
  11   3  20         31.74         23.40        11.87 o                         
  13   3  20          4.09          3.01        14.15 o                         
  15   3  20         10.35          8.00        13.09 o                         
 -18   4  20         30.56         31.69        20.78 o                         
 -16   4  20         88.45         63.97        52.56 o                         
 -14   4  20         32.81         54.16        28.65 o                         
 -12   4  20          0.75          5.72         9.12 o                         
 -10   4  20        150.21        140.68        43.31 o                         
  -8   4  20        168.54        211.91        39.62 o                         
  -6   4  20       2158.71       2433.35       141.53 o                         
  -4   4  20          9.30          2.25        13.90 o                         
  -2   4  20        213.42        263.97        34.29 o                         
   0   4  20         53.03         32.46         9.53 o                         
   2   4  20        746.55        806.33        61.43 o                         
   4   4  20         88.43         94.01        19.14 o                         
   6   4  20          1.74          0.03         7.32 o                         
   8   4  20         78.20         78.73        22.44 o                         
  10   4  20         79.14         84.45        30.13 o                         
  12   4  20          0.52         -4.12        20.19 o                         
  14   4  20         13.81          8.61        13.08 o                         
 -15   5  20          3.91          0.88         5.23 o                         
 -13   5  20         24.45         18.57        12.15 o                         
 -11   5  20         59.78         95.09        33.16 o                         
  -9   5  20         57.94         72.16        25.66 o                         
  -7   5  20          4.08         -0.03         8.91 o                         
  -5   5  20         73.92         80.06        28.65 o                         
  -3   5  20        136.54        175.49        38.46 o                         
  -1   5  20         18.79          9.90        13.79 o                         
   1   5  20          7.96         27.96        14.17 o                         
   3   5  20         73.49         88.06        18.97 o                         
   5   5  20         62.74         95.93        32.94 o                         
   7   5  20          2.34         13.85        26.25 o                         
   9   5  20         38.28         27.41        11.74 o                         
  11   5  20          4.34          2.91        13.45 o                         
 -10   6  20          1.25          0.25        10.01 o                         
  -8   6  20         44.63         40.62        22.08 o                         
  -6   6  20         29.78         21.35        23.96 o                         
  -4   6  20          9.19          0.84         9.12 o                         
  -2   6  20          1.42          6.38        14.41 o                         
   0   6  20         84.88        143.79        39.14 o                         
   2   6  20         13.41          9.06         9.26 o                         
   4   6  20         61.87         56.14        22.65 o                         
   6   6  20          0.46         -4.90        16.06 o                         
 -20   1  21         98.27        110.83        29.99 o                         
 -18   1  21          0.06         -7.73         9.39 o                         
 -16   1  21         87.40         75.67        20.28 o                         
 -14   1  21         64.95         48.04        15.65 o                         
 -12   1  21          0.48          4.21         4.86 o                         
 -10   1  21         24.51         16.01         7.03 o                         
  -8   1  21        323.59        250.23        39.81 o                         
  -6   1  21        635.87        512.05       113.22 o                         
  -4   1  21       3078.21       3328.52       156.00 o                         
  -2   1  21       1182.30        996.96        60.97 o                         
   0   1  21       1448.65       1322.17       101.62 o                         
   2   1  21         30.95         27.89         7.20 o                         
   4   1  21       1118.81       1315.88        79.43 o                         
   6   1  21        576.02        635.44        91.35 o                         
   8   1  21         73.09         53.90        14.76 o                         
  10   1  21        343.93        335.23        51.01 o                         
  12   1  21          5.91         34.62        19.49 o                         
  14   1  21         78.22         87.55        27.55 o                         
  16   1  21         14.05         -6.29        12.18 o                         
 -19   2  21          6.09          5.85         7.52 o                         
 -17   2  21          6.01          9.93         5.45 o                         
 -15   2  21         63.50         57.67        14.86 o                         
 -13   2  21        210.59        201.68        32.44 o                         
 -11   2  21        360.07        367.02        48.86 o                         
  -9   2  21         83.05         93.50        14.52 o                         
  -7   2  21         26.60         38.36         8.53 o                         
  -5   2  21        943.40        936.72        61.58 o                         
  -3   2  21       2886.60       3087.94       213.89 o                         
  -1   2  21        203.91        151.39        24.33 o                         
   1   2  21         69.26         66.82        12.15 o                         
   3   2  21       1309.90       1225.47       112.30 o                         
   5   2  21        421.54        420.49        39.52 o                         
   7   2  21        537.54        521.00        51.70 o                         
   9   2  21         79.56         47.27        25.27 o                         
  11   2  21        210.01        257.76        40.91 o                         
  13   2  21          0.01         -8.96         8.96 o                         
  15   2  21         94.56        137.35        33.35 o                         
  17   2  21        104.00        119.36        36.51 o                         
 -18   3  21         16.94         -0.93         4.59 o                         
 -16   3  21         24.67         21.31        14.17 o                         
 -14   3  21         11.33         16.21         8.48 o                         
 -12   3  21         62.35        101.96        24.04 o                         
 -10   3  21        200.74        181.48        29.69 o                         
  -8   3  21          5.30         -3.24         6.02 o                         
  -6   3  21        105.33        115.70        18.80 o                         
  -4   3  21        144.19        219.25        23.94 o                         
  -2   3  21       2784.03       3351.99       126.31 o                         
   0   3  21        120.34         98.56        17.67 o                         
   2   3  21        184.47        182.89        20.17 o                         
   4   3  21       1302.90       1365.65        75.11 o                         
   6   3  21        868.09        918.58        70.76 o                         
   8   3  21         53.62         38.37        12.87 o                         
  10   3  21          5.73         30.99        15.32 o                         
  12   3  21         33.17         53.81        21.38 o                         
  14   3  21          2.81         16.65         8.76 o                         
 -17   4  21          1.30          7.07        14.30 o                         
 -15   4  21          7.95         -3.90        14.32 o                         
 -13   4  21         25.51          0.71         7.73 o                         
 -11   4  21          0.75          8.06        14.77 o                         
  -9   4  21        144.06        174.51        37.91 o                         
  -7   4  21          0.07         14.02         8.14 o                         
  -5   4  21        126.43        136.75        23.59 o                         
  -3   4  21       1677.16       2124.47       103.24 o                         
  -1   4  21        711.22        778.69        55.36 o                         
   1   4  21        141.47        183.22        26.90 o                         
   3   4  21         80.87         81.08        18.76 o                         
   5   4  21         37.08         30.14        28.69 o                         
   7   4  21         42.64         43.46        18.66 o                         
   9   4  21         21.90         41.21        20.15 o                         
  11   4  21         10.64          0.68         6.00 o                         
  13   4  21          5.93         25.99        18.71 o                         
 -14   5  21          0.00        -14.06        14.06 o                         
 -12   5  21         11.24         15.80        14.62 o                         
 -10   5  21          3.68          7.10        13.51 o                         
  -8   5  21          0.18          6.03        12.40 o                         
  -6   5  21        161.39        185.86        51.11 o                         
  -4   5  21        170.86        227.99        37.54 o                         
  -2   5  21         12.34          8.85        15.15 o                         
   0   5  21         65.77         64.87        17.78 o                         
   2   5  21        115.47        119.88        24.50 o                         
   4   5  21         96.12         98.93        24.48 o                         
   6   5  21          3.84         12.74        14.23 o                         
   8   5  21          1.88         -4.75        11.66 o                         
  10   5  21         66.40         78.90        31.50 o                         
  -9   6  21          1.52         20.97        17.16 o                         
  -7   6  21          4.64        -15.57        17.27 o                         
  -5   6  21         21.79         30.34        20.89 o                         
  -3   6  21         27.66         10.46        10.83 o                         
  -1   6  21         44.47         84.26        31.00 o                         
   1   6  21         57.30         92.53        26.20 o                         
   3   6  21        195.26        304.71        51.74 o                         
   5   6  21          1.18         10.11        18.09 o                         
 -20   0  22        115.56        118.99        46.04 o                         
 -18   0  22         58.88         87.96        34.48 o                         
 -16   0  22         62.40        148.58        47.31 o                         
 -14   0  22         24.08         26.98        15.52 o                         
 -12   0  22         24.54         38.09        13.66 o                         
 -10   0  22       1020.04       1254.21       275.86 o                         
  -8   0  22        873.21       1075.72       103.92 o                         
  -6   0  22       1213.42       1537.13       153.05 o                         
  -4   0  22        385.39        312.50        65.02 o                         
  -2   0  22        236.48        155.77        25.51 o                         
   0   0  22        210.48        212.65        26.17 o                         
   2   0  22       2040.83       2287.38       134.76 o                         
   4   0  22        308.70        303.38        50.20 o                         
   6   0  22       7703.68       8188.11       349.11 o                         
   8   0  22        162.16        150.00        39.88 o                         
  10   0  22        448.20        535.54        80.34 o                         
  12   0  22         38.70         32.45        19.38 o                         
  14   0  22          0.00         -5.62        26.89 o                         
  16   0  22         47.18         57.11        30.26 o                         
 -19   1  22          4.77         11.85         4.42 o                         
 -17   1  22          1.41          6.35        10.37 o                         
 -15   1  22         10.77          7.20         9.45 o                         
 -13   1  22         11.56         18.29         7.62 o                         
 -11   1  22        231.87        224.38        39.21 o                         
  -9   1  22         64.65         47.32        11.61 o                         
  -7   1  22        241.43        197.58        50.20 o                         
  -5   1  22        363.65        364.27        51.88 o                         
  -3   1  22         68.04         45.00        11.09 o                         
  -1   1  22        631.15        593.64        37.78 o                         
   1   1  22        591.21        583.53        40.27 o                         
   3   1  22        803.35        885.46        65.43 o                         
   5   1  22        509.45        550.83        58.07 o                         
   7   1  22         31.01         19.55        21.18 o                         
   9   1  22       1330.42       1307.06       142.18 o                         
  11   1  22         17.06         21.77        30.93 o                         
  13   1  22          0.03         16.63        19.32 o                         
  15   1  22         57.47         43.15        23.14 o                         
  17   1  22         18.08          3.34        14.27 o                         
 -20   2  22         19.92         38.11        20.90 o                         
 -18   2  22         46.67         43.28        14.66 o                         
 -16   2  22          0.25          6.18        13.76 o                         
 -14   2  22         30.79         24.91        15.56 o                         
 -12   2  22        121.99        127.29        20.13 o                         
 -10   2  22          1.69          4.54         4.81 o                         
  -8   2  22       1159.29       1283.38        64.76 o                         
  -6   2  22       1338.92       1490.97        84.98 o                         
  -4   2  22         64.29         46.00        11.20 o                         
  -2   2  22        399.20        399.15        33.55 o                         
   0   2  22        384.74        310.67        46.38 o                         
   2   2  22         28.03         20.77         7.90 o                         
   4   2  22        224.21        180.51        23.16 o                         
   6   2  22        443.40        373.92        38.61 o                         
   8   2  22         55.23          9.57        18.71 o                         
  10   2  22        105.78        121.08        26.37 o                         
  12   2  22          0.01          2.76        12.54 o                         
  14   2  22        253.15        324.92        50.17 o                         
  16   2  22          5.03          5.21        11.35 o                         
 -17   3  22         42.27         13.33        10.06 o                         
 -15   3  22          8.61         12.50         8.75 o                         
 -13   3  22         65.97         71.23        20.53 o                         
 -11   3  22        240.87        230.09        51.16 o                         
  -9   3  22          0.33          6.42         5.51 o                         
  -7   3  22          5.25          0.83         6.74 o                         
  -5   3  22        172.97        183.65        20.31 o                         
  -3   3  22         82.71         90.31        15.02 o                         
  -1   3  22        304.24        358.90        34.67 o                         
   1   3  22        162.68        164.49        24.70 o                         
   3   3  22        127.42        105.14        15.59 o                         
   5   3  22        196.98        236.45        31.61 o                         
   7   3  22         26.49         33.20        17.69 o                         
   9   3  22         65.80         59.01        20.65 o                         
  11   3  22         59.60         32.46        16.00 o                         
  13   3  22         21.19         49.38        20.60 o                         
  15   3  22          5.13         10.59        16.02 o                         
 -16   4  22          0.80         -6.95         7.75 o                         
 -14   4  22         18.61         10.12        10.41 o                         
 -12   4  22         36.18         50.02        24.10 o                         
 -10   4  22         12.68         15.09        17.55 o                         
  -8   4  22        112.79        181.50        33.54 o                         
  -6   4  22          0.01          7.15         7.65 o                         
  -4   4  22          0.02         -0.43         5.93 o                         
  -2   4  22         24.85         39.34         9.92 o                         
   0   4  22         25.70         27.83         7.05 o                         
   2   4  22         48.93         70.39        19.97 o                         
   4   4  22         59.47         64.84        16.79 o                         
   6   4  22         32.92         36.01        19.17 o                         
   8   4  22         55.73         35.03        19.28 o                         
  10   4  22         39.52         51.73        22.51 o                         
  12   4  22          6.89         13.40        17.89 o                         
 -13   5  22         27.67         13.35        13.04 o                         
 -11   5  22         31.04         11.21        17.27 o                         
  -9   5  22         13.54         -6.18         6.86 o                         
  -7   5  22         14.32         24.03        17.69 o                         
  -5   5  22          0.47         -3.88         8.29 o                         
  -3   5  22          2.16         -7.42         9.90 o                         
  -1   5  22        523.26        751.33        73.30 o                         
   1   5  22         15.91         29.73        11.36 o                         
   3   5  22          6.92         -3.04        10.89 o                         
   5   5  22         88.05         74.07        24.21 o                         
   7   5  22         17.24          8.91        11.67 o                         
   9   5  22          0.35         36.13        21.91 o                         
  -8   6  22          6.12         29.24        77.10 o                         
  -6   6  22          0.23         -5.98         5.98 o                         
  -4   6  22          0.03         -1.52         7.17 o                         
  -2   6  22          2.77          7.09         7.76 o                         
   0   6  22          0.24         -4.68        13.81 o                         
   2   6  22         82.65         87.65        31.46 o                         
   4   6  22          2.86         12.35        11.80 o                         
 -20   1  23          4.19         11.11        13.62 o                         
 -18   1  23         28.18         32.76        14.55 o                         
 -16   1  23          4.45          4.04         3.16 o                         
 -14   1  23          8.92         12.46        10.42 o                         
 -12   1  23          0.07         19.94         7.37 o                         
 -10   1  23        120.89        113.65        23.37 o                         
  -8   1  23         46.14         40.13         7.87 o                         
  -6   1  23         30.86         23.47        12.55 o                         
  -4   1  23         11.11         10.43         8.82 o                         
  -2   1  23         61.33         49.82        22.09 o                         
   0   1  23       2793.60       3121.78       100.42 o                         
   2   1  23        625.83        636.99        44.10 o                         
   4   1  23        301.42        284.02        37.68 o                         
   6   1  23        284.38        289.93        43.95 o                         
   8   1  23       1657.60       1592.70       112.73 o                         
  10   1  23         23.97         23.75        14.30 o                         
  12   1  23          6.92         -9.05         9.36 o                         
  14   1  23         31.01         92.77        28.79 o                         
  16   1  23         61.26         72.82        33.31 o                         
 -19   2  23          1.51         -6.59         8.10 o                         
 -17   2  23         16.44         10.25         6.24 o                         
 -15   2  23          0.14         -2.56         5.63 o                         
 -13   2  23         68.79         68.74        17.51 o                         
 -11   2  23         33.85         20.69        11.68 o                         
  -9   2  23       1081.77       1294.20       154.53 o                         
  -7   2  23        228.88        267.08        26.09 o                         
  -5   2  23        268.79        282.78        34.53 o                         
  -3   2  23          0.00          7.69        12.20 o                         
  -1   2  23        802.26        953.83        54.84 o                         
   1   2  23        610.11        551.51        42.44 o                         
   3   2  23        163.38        138.85        18.61 o                         
   5   2  23        394.28        427.85        40.09 o                         
   7   2  23        161.93        109.38        21.26 o                         
   9   2  23         15.70          9.57        10.14 o                         
  11   2  23         11.51          9.08        14.81 o                         
  13   2  23        150.78        180.95        37.36 o                         
  15   2  23         25.93         -1.45         5.42 o                         
 -18   3  23         69.97         43.79        17.49 o                         
 -16   3  23          3.86          9.75         3.73 o                         
 -14   3  23          5.61          9.84         9.75 o                         
 -12   3  23         12.79         23.11        10.57 o                         
 -10   3  23         30.42         36.68        11.48 o                         
  -8   3  23        333.40        366.62        46.20 o                         
  -6   3  23        679.48        709.51        50.35 o                         
  -4   3  23        216.22        241.55        25.76 o                         
  -2   3  23       1109.84       1392.82        71.42 o                         
   0   3  23        159.69        184.62        25.19 o                         
   2   3  23        619.58        721.89        52.06 o                         
   4   3  23         86.22         91.95        27.11 o                         
   6   3  23         18.79         30.32        14.30 o                         
   8   3  23          1.23          8.60        12.71 o                         
  10   3  23         61.42         38.11        16.22 o                         
  12   3  23         60.09         21.98        20.63 o                         
  14   3  23          5.28         38.29        21.55 o                         
 -15   4  23         11.65         10.39        27.27 o                         
 -13   4  23         19.17         17.54        14.73 o                         
 -11   4  23          0.16          4.78        10.28 o                         
  -9   4  23         18.60         35.69        16.84 o                         
  -7   4  23         63.56         60.61        16.11 o                         
  -5   4  23        139.35        150.23        24.00 o                         
  -3   4  23         12.80         13.30        12.20 o                         
  -1   4  23        159.49        198.96        27.38 o                         
   1   4  23        145.14        132.64        23.47 o                         
   3   4  23         39.10         20.54        13.13 o                         
   5   4  23         97.98        140.13        31.75 o                         
   7   4  23         21.99         16.88        15.78 o                         
   9   4  23        162.95        196.94        45.35 o                         
  11   4  23         61.64         39.20        25.50 o                         
 -12   5  23         22.62         17.99        17.94 o                         
 -10   5  23          0.00         -9.48        17.98 o                         
  -8   5  23         38.08         37.03        20.77 o                         
  -6   5  23          1.42         -0.76        12.85 o                         
  -4   5  23          0.03          9.38         9.32 o                         
  -2   5  23          4.25        -11.51        11.51 o                         
   0   5  23        108.74        121.69        28.40 o                         
   2   5  23          2.63         17.89        10.36 o                         
   4   5  23         21.28         15.24         6.61 o                         
   6   5  23        202.45        214.34        47.79 o                         
   8   5  23        151.95        174.07        43.53 o                         
  -5   6  23          1.93          2.88        14.86 o                         
  -3   6  23          0.51          8.75         6.62 o                         
  -1   6  23          0.28          4.90         8.73 o                         
   1   6  23        150.18        160.23        41.47 o                         
 -18   0  24         34.62         56.75        30.89 o                         
 -16   0  24          1.85         12.46        15.24 o                         
 -14   0  24          8.20          8.85         7.44 o                         
 -12   0  24          2.55          7.30         9.74 o                         
 -10   0  24         39.51         21.45         9.98 o                         
  -8   0  24          0.01         -2.04         6.86 o                         
  -6   0  24        315.10        303.10        97.67 o                         
  -4   0  24        237.00        187.50        64.80 o                         
  -2   0  24       1994.30       2367.73       152.43 o                         
   0   0  24       2333.11       2422.63       151.99 o                         
   2   0  24        118.48        116.72        23.48 o                         
   4   0  24         33.37         20.64        17.97 o                         
   6   0  24       1544.19       1415.83       123.03 o                         
   8   0  24        180.83        203.46        48.23 o                         
  10   0  24        614.52        650.17        92.02 o                         
  12   0  24          4.31         11.16        23.43 o                         
  14   0  24         43.05         46.92        53.05 o                         
  16   0  24          2.05         36.08        28.45 o                         
 -19   1  24         21.72         34.59        23.99 o                         
 -17   1  24          0.13         -5.61        13.50 o                         
 -15   1  24         60.35         56.72        17.58 o                         
 -13   1  24          1.66          5.26        14.33 o                         
 -11   1  24        454.79        473.01       112.00 o                         
  -9   1  24         10.79          1.21         3.00 o                         
  -7   1  24          9.42         30.00        11.80 o                         
  -5   1  24         10.54         -2.92        12.04 o                         
  -3   1  24          2.41          5.95        16.23 o                         
  -1   1  24          2.48         -0.80         7.88 o                         
   1   1  24       2562.03       2791.94        98.32 o                         
   3   1  24       1317.20       1508.88        73.99 o                         
   5   1  24        145.82        177.58        31.29 o                         
   7   1  24         79.85         60.12        22.32 o                         
   9   1  24        235.09        283.57        48.49 o                         
  11   1  24         26.60         33.30        20.72 o                         
  13   1  24         95.03        112.09        31.48 o                         
  15   1  24         10.32          6.98         7.73 o                         
 -18   2  24          0.01         -1.52         5.04 o                         
 -16   2  24          1.42          5.21        10.59 o                         
 -14   2  24         79.59         66.78        20.23 o                         
 -12   2  24         12.83         11.45         7.05 o                         
 -10   2  24          1.76         -2.79         8.76 o                         
  -8   2  24         83.56        116.91        25.51 o                         
  -6   2  24          6.15          1.28         4.68 o                         
  -4   2  24         89.52        125.36        21.67 o                         
  -2   2  24         64.66         42.20        12.30 o                         
   0   2  24         50.96         38.33        12.03 o                         
   2   2  24        132.75        121.33        20.14 o                         
   4   2  24       1103.47        986.59        75.74 o                         
   6   2  24          6.33         -4.52         9.26 o                         
   8   2  24         93.90         72.57        18.08 o                         
  10   2  24        499.97        504.00        57.66 o                         
  12   2  24         34.59         23.59        22.63 o                         
  14   2  24         13.23         24.13        18.79 o                         
 -17   3  24          0.88         -6.91        13.35 o                         
 -15   3  24          0.64         -3.21         4.32 o                         
 -13   3  24         20.98          6.48        10.84 o                         
 -11   3  24         79.93         79.39        20.05 o                         
  -9   3  24        118.27        131.18        20.90 o                         
  -7   3  24        252.37        247.55        28.45 o                         
  -5   3  24         58.54         40.50         9.80 o                         
  -3   3  24         12.72         12.31         6.96 o                         
  -1   3  24         41.25         64.39        13.79 o                         
   1   3  24         70.38         35.05        12.83 o                         
   3   3  24        331.66        370.85        43.13 o                         
   5   3  24          7.34         -6.92        10.19 o                         
   7   3  24          3.62         -4.94        10.05 o                         
   9   3  24         29.47        -17.85        18.80 o                         
  11   3  24        157.28        151.00        41.18 o                         
  13   3  24          8.33         -2.25        15.83 o                         
 -14   4  24         33.77          8.33         9.88 o                         
 -12   4  24          4.64         11.61        20.31 o                         
 -10   4  24         61.04         56.46        20.85 o                         
  -8   4  24          2.15         16.70        11.38 o                         
  -6   4  24         17.46          9.58        12.41 o                         
  -4   4  24        334.28        393.76        39.83 o                         
  -2   4  24        112.89        104.87        23.45 o                         
   0   4  24         28.67         33.39        11.92 o                         
   2   4  24        218.86        299.18        35.85 o                         
   4   4  24         26.56         40.94        12.01 o                         
   6   4  24          3.55          5.41        16.60 o                         
   8   4  24         20.24         11.36        10.78 o                         
  10   4  24        113.54        148.54        39.10 o                         
 -11   5  24          7.18         -0.74        16.38 o                         
  -9   5  24          0.66         -4.80        23.88 o                         
  -7   5  24          4.13          6.36        23.28 o                         
  -5   5  24          2.87          0.36        12.45 o                         
  -3   5  24          3.93         13.90        11.99 o                         
  -1   5  24         56.87         75.45        25.03 o                         
   1   5  24         51.41         70.68        20.50 o                         
   3   5  24          8.17         11.62        10.32 o                         
   5   5  24         23.62          4.00        15.53 o                         
   7   5  24          0.28         38.00        24.81 o                         
 -18   1  25          0.14          4.09        10.81 o                         
 -16   1  25          2.51        -10.66        12.51 o                         
 -14   1  25         12.43         19.69         8.76 o                         
 -12   1  25         53.22         37.63        21.56 o                         
 -10   1  25          3.37          4.19         7.49 o                         
  -8   1  25          7.62          6.56        17.80 o                         
  -6   1  25        202.90        246.43        38.03 o                         
  -4   1  25         42.82         37.91        18.33 o                         
  -2   1  25         11.81          3.48         8.29 o                         
   0   1  25         33.81         11.80         5.24 o                         
   2   1  25         29.74         19.82         8.52 o                         
   4   1  25        699.41        721.03        55.93 o                         
   6   1  25        126.29        107.44        24.09 o                         
   8   1  25        335.56        425.64        57.60 o                         
  10   1  25        101.60         95.96        32.31 o                         
  12   1  25          9.65         46.95        25.13 o                         
  14   1  25         20.06         18.70        21.31 o                         
 -17   2  25        176.17        111.73        30.06 o                         
 -15   2  25         10.98          0.57         7.43 o                         
 -13   2  25          0.03         -3.94        10.57 o                         
 -11   2  25          5.39         11.78         6.83 o                         
  -9   2  25        124.24         76.53        23.81 o                         
  -7   2  25        116.35        124.62        22.06 o                         
  -5   2  25          2.72         -0.08         6.54 o                         
  -3   2  25         57.26         60.61        15.32 o                         
  -1   2  25        308.43        345.86        33.59 o                         
   1   2  25         13.02         20.40        12.25 o                         
   3   2  25        647.45        716.59        74.71 o                         
   5   2  25         14.32         -2.22         6.93 o                         
   7   2  25        693.62        690.07        65.20 o                         
   9   2  25         31.44         52.72        21.15 o                         
  11   2  25          7.05         21.46        11.00 o                         
  13   2  25        212.19        304.65        48.90 o                         
 -16   3  25         20.79         20.39        12.94 o                         
 -14   3  25        411.97        322.18       134.09 o                         
 -12   3  25         12.51         15.98        10.32 o                         
 -10   3  25        120.33        118.41        23.06 o                         
  -8   3  25        182.61        225.32        35.58 o                         
  -6   3  25         58.97         47.56        12.97 o                         
  -4   3  25          0.76        -10.20        10.20 o                         
  -2   3  25          5.38          9.14        18.89 o                         
   0   3  25        251.63        305.11        33.86 o                         
   2   3  25         26.18         22.97        14.88 o                         
   4   3  25        547.02        643.89        57.21 o                         
   6   3  25         58.82         77.41        21.29 o                         
   8   3  25         22.01         29.52        20.94 o                         
  10   3  25          2.22         -6.27         6.27 o                         
  12   3  25         19.97          9.38        16.13 o                         
 -13   4  25          0.07         -1.99         7.71 o                         
 -11   4  25          1.91         11.97        13.61 o                         
  -9   4  25          6.15         12.23        12.06 o                         
  -7   4  25         12.08          7.13        14.06 o                         
  -5   4  25          0.00          3.71         8.95 o                         
  -3   4  25         24.31         45.27        13.50 o                         
  -1   4  25         43.22         38.05        17.01 o                         
   1   4  25        281.95        337.21        41.82 o                         
   3   4  25         12.19         -2.67         6.66 o                         
   5   4  25          0.31         10.88        12.91 o                         
   7   4  25        194.12        160.39        41.62 o                         
   9   4  25         14.09         -1.52         6.37 o                         
 -10   5  25          0.41         -3.96        22.50 o                         
  -8   5  25          0.50         36.31        24.18 o                         
  -6   5  25          3.56         27.49        15.71 o                         
  -4   5  25          1.44          1.81        11.21 o                         
  -2   5  25         15.42         12.02        13.60 o                         
   0   5  25          6.56         10.51        11.81 o                         
   2   5  25        160.43        142.69        30.46 o                         
   4   5  25        105.28        126.09        45.08 o                         
   6   5  25          0.33          3.69         9.08 o                         
 -18   0  26          4.56         16.83        12.84 o                         
 -16   0  26        118.93        279.40        74.65 o                         
 -14   0  26        284.41        276.16       131.27 o                         
 -12   0  26       1035.73       1736.22       160.09 o                         
 -10   0  26          8.76         25.53        40.54 o                         
  -8   0  26         27.87          5.57        25.14 o                         
  -6   0  26        134.76        199.10        72.10 o                         
  -4   0  26        593.15        505.55       235.13 o                         
  -2   0  26        398.41        597.20        80.51 o                         
   0   0  26          4.59         -3.90         7.22 o                         
   2   0  26       1787.06       1710.34       212.02 o                         
   4   0  26        800.68        761.02       102.65 o                         
   6   0  26        777.81        843.31        98.70 o                         
   8   0  26         31.11          8.42        69.03 o                         
  10   0  26         19.00         37.60        28.58 o                         
  12   0  26        109.10         66.24        37.56 o                         
  14   0  26        320.66        383.48        83.32 o                         
 -17   1  26         47.83         20.82        18.64 o                         
 -15   1  26         19.36         26.69        18.90 o                         
 -13   1  26         77.56         75.33        19.17 o                         
 -11   1  26        184.39        187.06        45.21 o                         
  -9   1  26        286.16        373.32        52.81 o                         
  -7   1  26         12.39         22.28        10.72 o                         
  -5   1  26        150.87        127.65        32.54 o                         
  -3   1  26          3.67        -13.08        14.26 o                         
  -1   1  26          1.79          8.08         5.93 o                         
   1   1  26        136.52         98.66        17.67 o                         
   3   1  26        652.09        639.04        49.32 o                         
   5   1  26        520.84        441.95        51.15 o                         
   7   1  26         28.08         20.10         7.89 o                         
   9   1  26        153.34        128.84        32.11 o                         
  11   1  26         10.54          0.95         9.51 o                         
  13   1  26         29.28         18.09        21.77 o                         
 -16   2  26          5.90         -0.07         7.26 o                         
 -14   2  26          0.53         -1.43         6.50 o                         
 -12   2  26         65.05         51.15        34.96 o                         
 -10   2  26        103.19         72.44        19.46 o                         
  -8   2  26         72.97         65.19        19.05 o                         
  -6   2  26        609.16        851.82        82.62 o                         
  -4   2  26         23.67         15.17         9.67 o                         
  -2   2  26        234.98        291.62        30.29 o                         
   0   2  26         15.36         10.70         9.60 o                         
   2   2  26         75.80         74.82        14.74 o                         
   4   2  26        174.63        150.86        23.90 o                         
   6   2  26        356.68        382.52        58.07 o                         
   8   2  26          0.03         -9.94         9.94 o                         
  10   2  26        114.25        107.97        23.28 o                         
  12   2  26         29.45         29.17        25.20 o                         
 -15   3  26         11.47        -12.27        12.27 o                         
 -13   3  26         40.68         38.30        19.24 o                         
 -11   3  26          2.54          5.57         9.96 o                         
  -9   3  26        106.31        106.13        21.81 o                         
  -7   3  26         34.37         40.30        11.33 o                         
  -5   3  26         69.12        120.67        25.43 o                         
  -3   3  26          2.98          8.44         7.12 o                         
  -1   3  26        422.40        492.65        45.34 o                         
   1   3  26          8.66          7.63         6.70 o                         
   3   3  26         14.47         10.32        10.44 o                         
   5   3  26          8.47         -2.55        10.73 o                         
   7   3  26          0.25         25.98        18.33 o                         
   9   3  26          0.78          2.89        11.59 o                         
  11   3  26          0.81         -5.72        12.46 o                         
 -12   4  26         22.70         30.56        19.57 o                         
 -10   4  26         57.47         90.44        38.68 o                         
  -8   4  26         12.00          2.80        22.68 o                         
  -6   4  26         32.88         42.92        17.72 o                         
  -4   4  26         94.56         74.02        26.47 o                         
  -2   4  26          6.35         -2.74         6.84 o                         
   0   4  26          4.35         -4.12         8.04 o                         
   2   4  26         87.27        108.85        22.12 o                         
   4   4  26          0.06         -1.91        10.72 o                         
   6   4  26         13.22         22.97        10.48 o                         
   8   4  26         21.39        -10.00        19.94 o                         
  -7   5  26         46.58         82.00        38.77 o                         
  -5   5  26         24.01         15.33        22.70 o                         
  -3   5  26         24.33          8.92        13.74 o                         
  -1   5  26         53.94         40.83        13.68 o                         
   1   5  26         40.31         54.18        20.92 o                         
   3   5  26         56.10        107.53        30.05 o                         
 -16   1  27         47.32         64.92        37.73 o                         
 -14   1  27         45.30         45.87        20.57 o                         
 -12   1  27          4.06          2.91         4.95 o                         
 -10   1  27         43.79         37.43         7.95 o                         
  -8   1  27          0.35          8.99         8.85 o                         
  -6   1  27          6.51         14.12         8.80 o                         
  -4   1  27        130.68        117.51        42.20 o                         
  -2   1  27         45.58         56.41        18.42 o                         
   0   1  27        832.83        720.61       114.14 o                         
   2   1  27        344.16        329.79        33.32 o                         
   4   1  27        876.19        803.39       107.87 o                         
   6   1  27        118.27        126.49        28.57 o                         
   8   1  27          3.98         -0.42         9.87 o                         
  10   1  27        120.77        151.72        36.09 o                         
  12   1  27         76.20         87.37        31.52 o                         
 -15   2  27        208.97        150.43        33.50 o                         
 -13   2  27        138.93         65.49        28.59 o                         
 -11   2  27        131.69        179.92        51.79 o                         
  -9   2  27         22.48         24.93        10.60 o                         
  -7   2  27        138.56        101.13        25.39 o                         
  -5   2  27          8.82         -3.85        11.58 o                         
  -3   2  27         68.36        112.62        27.89 o                         
  -1   2  27         29.22         16.62        11.12 o                         
   1   2  27         47.93         73.97        15.14 o                         
   3   2  27        109.11        127.99        24.97 o                         
   5   2  27         12.69         -1.70        11.04 o                         
   7   2  27        143.28        140.23        31.89 o                         
   9   2  27         18.40         12.67        14.57 o                         
  11   2  27         45.24         66.00        40.38 o                         
 -14   3  27        273.99        199.49        47.24 o                         
 -12   3  27        197.73         92.88        33.56 o                         
 -10   3  27         59.17         56.88        19.04 o                         
  -8   3  27         71.48         72.46        36.86 o                         
  -6   3  27        595.57        870.45       199.58 o                         
  -4   3  27         18.01         17.08         7.18 o                         
  -2   3  27          7.55         -0.99         9.07 o                         
   0   3  27          3.46          0.72         5.16 o                         
   2   3  27         20.60         12.15        17.67 o                         
   4   3  27         12.05         17.02         7.31 o                         
   6   3  27         53.44         60.21        20.87 o                         
   8   3  27          0.06         28.59        17.13 o                         
  10   3  27          0.26          4.84        10.09 o                         
 -11   4  27        104.77         92.67        81.75 o                         
  -9   4  27          0.70         -9.60        17.05 o                         
  -7   4  27         12.07         15.99        11.89 o                         
  -5   4  27        204.67        252.96        53.59 o                         
  -3   4  27          8.30         -3.89        12.63 o                         
  -1   4  27          6.52          5.79        17.30 o                         
   1   4  27        160.12        192.20        30.22 o                         
   3   4  27         34.12         38.70        13.09 o                         
   5   4  27         12.33         15.71         7.49 o                         
   7   4  27         12.25         -4.97        10.91 o                         
  -6   5  27          0.10          9.50        18.85 o                         
  -4   5  27          1.08          8.55        15.62 o                         
  -2   5  27          1.34         -4.52         7.61 o                         
   0   5  27          2.28         11.68        12.58 o                         
 -16   0  28         30.44         54.13        42.16 o                         
 -14   0  28          6.57         14.63        24.54 o                         
 -12   0  28          0.02         -0.23        12.56 o                         
 -10   0  28         64.80         37.95        36.20 o                         
  -8   0  28         61.72        128.77        56.96 o                         
  -6   0  28         18.22         11.46        32.06 o                         
  -4   0  28         58.14         44.81        33.93 o                         
  -2   0  28        161.26        183.28        65.29 o                         
   0   0  28         36.41         20.01        11.21 o                         
   2   0  28        462.68        296.37        86.50 o                         
   4   0  28          1.66         37.31        17.99 o                         
   6   0  28        125.35        128.54        32.33 o                         
   8   0  28        702.23        601.60        91.38 o                         
  10   0  28        142.38        157.14        48.37 o                         
  12   0  28          4.73         -0.83        26.42 o                         
 -15   1  28         11.25          7.30         7.41 o                         
 -13   1  28          0.82         18.78        19.65 o                         
 -11   1  28          4.84         -2.03         8.91 o                         
  -9   1  28         23.21         22.83        17.53 o                         
  -7   1  28         11.01         17.20        13.74 o                         
  -5   1  28          5.73         -0.14         7.01 o                         
  -3   1  28        124.82        179.84        37.80 o                         
  -1   1  28        352.11        329.09        46.60 o                         
   1   1  28        140.03        121.53        22.76 o                         
   3   1  28         66.91         35.64        11.91 o                         
   5   1  28          7.08          1.71         8.77 o                         
   7   1  28          5.63         13.82        11.67 o                         
   9   1  28          0.18          1.57        18.32 o                         
  11   1  28        267.33        310.49        56.46 o                         
 -14   2  28          7.00         14.53        19.73 o                         
 -12   2  28         46.83         13.27        12.07 o                         
 -10   2  28          7.00         11.47         6.76 o                         
  -8   2  28         68.08         68.41        17.54 o                         
  -6   2  28         17.29         23.89        21.07 o                         
  -4   2  28        247.63        256.10        34.23 o                         
  -2   2  28        189.95        254.14        41.08 o                         
   0   2  28         44.02         39.72        15.67 o                         
   2   2  28         16.20         19.89        14.12 o                         
   4   2  28          5.06          9.50        12.41 o                         
   6   2  28          1.83          4.65         9.37 o                         
   8   2  28          0.03        -11.42        16.32 o                         
  10   2  28          2.95         15.91        16.39 o                         
 -13   3  28         20.95         26.56        27.71 o                         
 -11   3  28          9.34         18.28        31.91 o                         
  -9   3  28        117.33         74.61        64.66 o                         
  -7   3  28          0.00          0.37        13.47 o                         
  -5   3  28         13.80         -6.10         8.02 o                         
  -3   3  28          4.37          6.60         8.00 o                         
  -1   3  28         66.84         67.70        16.35 o                         
   1   3  28         29.70         65.47        19.64 o                         
   3   3  28          6.82          4.05         9.54 o                         
   5   3  28         68.52         63.44        20.00 o                         
   7   3  28        132.93        181.36        37.58 o                         
   9   3  28          0.18        -15.66        15.66 o                         
 -10   4  28         14.33          6.02        15.72 o                         
  -8   4  28         40.23         38.30        20.36 o                         
  -6   4  28          0.15          4.35         8.71 o                         
  -4   4  28         20.36         26.82         9.33 o                         
  -2   4  28         20.78         31.84        22.35 o                         
   0   4  28         52.38         55.28        16.34 o                         
   2   4  28         49.44         36.24        15.37 o                         
   4   4  28          2.34        -13.07        13.07 o                         
   6   4  28         26.50         13.59        14.68 o                         
 -14   1  29         40.40         25.14        14.70 o                         
 -12   1  29        230.58        210.51        43.28 o                         
 -10   1  29        275.70        366.88        96.34 o                         
  -8   1  29         59.98         67.81        22.44 o                         
  -6   1  29         16.53          3.00        13.11 o                         
  -4   1  29        377.15        394.14       118.24 o                         
  -2   1  29        395.09        514.86        66.65 o                         
   0   1  29          0.88         -9.91        10.57 o                         
   2   1  29        132.37        128.65        24.45 o                         
   4   1  29        164.44        189.49        32.53 o                         
   6   1  29         18.31          2.63         5.76 o                         
   8   1  29         15.52          9.60        10.21 o                         
  10   1  29          5.99         -9.53         9.53 o                         
 -13   2  29        197.35        129.81        64.20 o                         
 -11   2  29          3.30         -3.63         8.43 o                         
  -9   2  29         89.12         40.22        25.76 o                         
  -7   2  29         85.78         66.43        18.07 o                         
  -5   2  29          1.13         10.62        10.91 o                         
  -3   2  29         85.77        149.56        33.18 o                         
  -1   2  29        334.17        374.39        53.81 o                         
   1   2  29         59.87         78.59        20.63 o                         
   3   2  29        106.89         90.29        30.82 o                         
   5   2  29        109.22        109.56        24.33 o                         
   7   2  29         92.45         61.15        27.00 o                         
   9   2  29         43.45         95.88        31.97 o                         
 -12   3  29         17.92          9.19        16.61 o                         
 -10   3  29         53.42        146.38        43.80 o                         
  -8   3  29         23.70          7.43        10.27 o                         
  -6   3  29         70.44         79.86        36.30 o                         
  -4   3  29         27.81          5.66        13.00 o                         
  -2   3  29        104.67         99.23        27.44 o                         
   0   3  29        303.70        382.54       101.03 o                         
   2   3  29         25.23         10.30        12.09 o                         
   4   3  29          2.23          6.03         6.93 o                         
   6   3  29          1.65         10.81         9.52 o                         
  -7   4  29         25.00         10.68        19.17 o                         
  -5   4  29          3.68          8.68        12.68 o                         
  -3   4  29         94.56        107.39        29.97 o                         
  -1   4  29         52.78         96.97        28.18 o                         
   1   4  29          4.15         17.42        12.55 o                         
   3   4  29         63.60         59.40        19.40 o                         
 -14   0  30          7.59         39.00        35.57 o                         
 -12   0  30         73.89         39.14        31.92 o                         
 -10   0  30         47.57         70.12        47.70 o                         
  -8   0  30         11.28         55.83        49.69 o                         
  -6   0  30         23.63         76.08        49.24 o                         
  -4   0  30         17.82          9.83        20.89 o                         
  -2   0  30        369.53        426.85       102.62 o                         
   0   0  30        376.87        359.54        66.31 o                         
   2   0  30          4.15          4.60        26.98 o                         
   4   0  30          7.66         -1.23         6.27 o                         
   6   0  30         64.64         48.73        36.35 o                         
   8   0  30         46.91         15.25        23.75 o                         
  10   0  30         49.34         53.75        32.73 o                         
 -13   1  30        198.75        132.54        44.77 o                         
 -11   1  30         26.54         12.74         9.74 o                         
  -9   1  30         30.60         17.82        19.22 o                         
  -7   1  30        144.26        229.82        56.27 o                         
  -5   1  30         44.90         35.44        21.00 o                         
  -3   1  30         39.74         67.54        38.55 o                         
  -1   1  30         59.78         30.99        31.87 o                         
   1   1  30        170.12        142.23        26.37 o                         
   3   1  30         24.57          9.46         7.94 o                         
   5   1  30          9.34         10.33         7.63 o                         
   7   1  30         67.56         51.92        16.90 o                         
   9   1  30          0.10         -0.62         6.62 o                         
 -12   2  30        100.88         77.42        34.58 o                         
 -10   2  30        408.13        436.40       171.57 o                         
  -8   2  30         88.55         38.42        21.65 o                         
  -6   2  30         46.91         40.32        22.05 o                         
  -4   2  30        120.18        145.34        28.34 o                         
  -2   2  30         37.15         73.53        23.97 o                         
   0   2  30         33.35         19.30        11.02 o                         
   2   2  30         88.72         70.81        32.48 o                         
   4   2  30         19.14          7.92        13.27 o                         
   6   2  30         28.14         20.10         8.63 o                         
   8   2  30          0.24         13.99        11.43 o                         
 -11   3  30         13.05         14.36        43.50 o                         
  -9   3  30          1.77         -4.12         4.12 o                         
  -7   3  30         14.14         -7.29        12.44 o                         
  -5   3  30        194.93        175.11        53.56 o                         
  -3   3  30         12.69          3.10         8.06 o                         
  -1   3  30         35.91         57.37        21.96 o                         
   1   3  30          2.96          5.44         6.44 o                         
   3   3  30         15.66         -4.22        11.13 o                         
   5   3  30          1.69         14.20        12.38 o                         
  -4   4  30          0.02         -4.51         4.51 o                         
  -2   4  30        116.52        135.33        32.47 o                         
   0   4  30          2.18          5.36        17.01 o                         
 -12   1  31          0.99         -4.48        11.40 o                         
 -10   1  31          6.14         -2.50         9.59 o                         
  -8   1  31         14.13          6.64        12.47 o                         
  -6   1  31         82.33        116.65        39.04 o                         
  -4   1  31        233.80        376.74        74.82 o                         
  -2   1  31        261.42        397.52        61.41 o                         
   0   1  31          8.21         16.59        28.47 o                         
   2   1  31        149.17        145.74        52.41 o                         
   4   1  31          0.13         -8.06         8.06 o                         
   6   1  31          0.09         -6.15         7.78 o                         
   8   1  31         17.23         -4.69         4.69 o                         
 -11   2  31          4.46         16.30        13.08 o                         
  -9   2  31         48.97         39.97        21.63 o                         
  -7   2  31         73.66         74.53        23.77 o                         
  -5   2  31        238.96        234.26        63.23 o                         
  -3   2  31         14.56         37.01        20.61 o                         
  -1   2  31         11.26         13.79         8.24 o                         
   1   2  31          0.07          2.93        12.75 o                         
   3   2  31         26.10         31.03        23.58 o                         
   5   2  31         13.58          2.52        14.69 o                         
   7   2  31         15.87          7.76         9.64 o                         
  -8   3  31         61.95         36.51        22.67 o                         
  -6   3  31         27.52         83.33        34.99 o                         
  -4   3  31        203.63        210.92        80.81 o                         
  -2   3  31         11.09         10.62        17.02 o                         
   0   3  31          2.05          4.62        12.63 o                         
   2   3  31         47.33         58.96        33.97 o                         
   4   3  31          1.88          8.58        13.08 o                         
 -12   0  32          9.06        -10.87        21.91 o                         
 -10   0  32          0.39         19.86        33.67 o                         
  -8   0  32        320.14        255.30        88.37 o                         
  -6   0  32         42.23         79.51        47.97 o                         
  -4   0  32          0.08         13.28        25.75 o                         
  -2   0  32         39.75         89.06        55.42 o                         
   0   0  32          1.16          2.50         3.96 o                         
   2   0  32        128.09         96.15        53.31 o                         
   4   0  32         17.93         10.71        15.97 o                         
   6   0  32         26.57         22.56        36.52 o                         
 -11   1  32         19.03         10.88        12.67 o                         
  -9   1  32         23.04         10.36        15.70 o                         
  -7   1  32          7.51         15.38        33.87 o                         
  -5   1  32         26.02         79.24        27.89 o                         
  -3   1  32         73.81        159.41        73.75 o                         
  -1   1  32          0.10         14.50        24.59 o                         
   1   1  32         35.97         61.78        24.16 o                         
   3   1  32         17.37          6.23         9.53 o                         
   5   1  32         81.24         51.83        38.60 o                         
 -10   2  32          3.93        -16.83        23.78 o                         
  -8   2  32          8.36         -3.05         9.78 o                         
  -6   2  32         37.53         44.21        18.84 o                         
  -4   2  32         40.98         82.50        71.02 o                         
  -2   2  32         17.81         17.69        28.72 o                         
   0   2  32         36.45         12.92        24.40 o                         
   2   2  32         29.01         22.88        15.84 o                         
   4   2  32         90.16         75.38        46.12 o                         
  -5   3  32         30.80         16.34        14.20 o                         
  -3   3  32          1.59         -9.07        18.22 o                         
  -1   3  32         13.81          9.36         5.52 o                         
  -8   1  33          0.74          3.47        10.58 o                         
  -6   1  33        104.44        119.00        61.55 o                         
  -4   1  33         21.94         15.15        21.86 o                         
  -2   1  33          2.90        -26.17        29.39 o                         
   0   1  33         37.19         68.18        37.83 o                         
   2   1  33          0.67         12.87        11.32 o                         
   4   1  33        128.09        128.56        47.56 o                         
  -7   2  33          8.52         11.38        13.62 o                         
  -5   2  33         26.94         16.62        12.68 o                         
  -3   2  33         20.00         27.28        25.14 o                         
  -1   2  33         68.01        103.35        39.46 o                         
   1   2  33        114.37        102.17        27.07 o                         
  -6   0  34         14.93         24.83        36.27 o                         
  -4   0  34        148.66        107.12        57.11 o                         
  -2   0  34          2.26         -3.84        21.17 o                         
   0   0  34        168.26        258.83        94.10 o                         
   2   0  34        166.78        144.79        85.89 o                         
  -5   1  34          4.86          9.31        21.58 o                         
  -3   1  34        339.07        490.54       150.32 o                         
  -1   1  34        134.57        115.17        38.63 o                         
   1   1  34          0.05         -2.12        14.35 o                         
                                                                                
